# Supplementary material for: Comparative data analsysis of two multi-drug resistant homoserine lactone and rhamnolipid producing Pseudomonas aeruginosa from diabetic foot infected patient
Source: Data Brief. 2020 Jul 25;32:106071. doi: 10.1016/j.dib.2020.106071 (PMC7397398; doi:10.1016/j.dib.2020.106071)
Supplement: Supplementary file 1 [file mmc1.xlsx]

## Sheet: Res finder CL 7
Database of antibiotics	Resistance gene	Identity	Query / Template length	Contig	Position in contig	Predicted phenotype	Accession number
aminoglycoside	aph(3')-IIb	99.13	807 / 807	scaffold_4	670884..671690	Aminoglycoside resistance	CP006832
beta-lactam	blaPAO	99.33	1194 / 1194	scaffold_4	684043..685236	Beta-lactam resistance	FJ666073
fosfomycin	fosA	99.26	408 / 408	scaffold_4	4414476..4414883	Fosfomycin resistance	ACWU01000146
phenicol	catB7	98.44	639 / 639	contig_2	172362..173000	Phenicol resistance	AF036933
quinolone	crpP	94.95	198 / 198	contig_2	544967..545164	Warning: gene is missing from Notes file. Please inform curator.	HM560971
quinolone	qnrVC1	100	657 / 657	scaffold_4	30860..31516	Warning: gene is missing from Notes file. Please inform curator.	EU436855
sulphonamide	sul1	100	840 / 840	contig_2	1999754..2000593	Sulphonamide resistance	U12338
sulphonamide	sul1	100	840 / 840	scaffold_4	38256..39095	Sulphonamide resistance	U12338
sulphonamide	sul1	100	840 / 840	contig_11	60..899	Sulphonamide resistance	U12338
sulphonamide	sul1	100	840 / 840	scaffold_4	782..1621	Sulphonamide resistance	U12338
