# Supplementary material for: Comparative data analsysis of two multi-drug resistant homoserine lactone and rhamnolipid producing Pseudomonas aeruginosa from diabetic foot infected patient
Source: Data Brief. 2020 Jul 25;32:106071. doi: 10.1016/j.dib.2020.106071 (PMC7397398; doi:10.1016/j.dib.2020.106071)
Supplement: Supplementary file 2 [file mmc2.xlsx]

## Sheet: Res finder CL 9
Database	Resistance gene	Identity	Query / Template length	Contig	Position in contig	Predicted phenotype	Accession number
aminoglycoside	aph(3')-IIb	99.13	807 / 807	No definition line	6186728..6187533	Aminoglycoside resistance	CP006832
beta-lactam	blaOXA-396	99.62	789 / 789	No definition line	793304..794092	Warning: gene is missing from Notes file. Please inform curator.	AY306134
beta-lactam	blaOXA-494	99.62	789 / 789	No definition line	793304..794092	Warning: gene is missing from Notes file. Please inform curator.	AY597430
beta-lactam	blaPAO	99.58	1194 / 1194	No definition line	6173181..6174374	Beta-lactam resistance	FJ666065
beta-lactam	blaPAO	99.58	1194 / 1194	No definition line	6173181..6174374	Beta-lactam resistance	FJ666073
fosfomycin	fosA	99.02	408 / 408	No definition line	2729168..2729575	Fosfomycin resistance	ACWU01000146
phenicol	catB7	99.37	639 / 639	No definition line	2299639..2300277	Phenicol resistance	AF036933
