# Supplementary material for: Comparative data analsysis of two multi-drug resistant homoserine lactone and rhamnolipid producing Pseudomonas aeruginosa from diabetic foot infected patient
Source: Data Brief. 2020 Jul 25;32:106071. doi: 10.1016/j.dib.2020.106071 (PMC7397398; doi:10.1016/j.dib.2020.106071)
Supplement: Supplementary file 3 [file mmc3.xlsx]

## Sheet: anti SMASH cluster file for VIT
Contig/strand details	Locus cluster details
input|c1|516274-516538|+|ctg6_568|	BGC0001521|c1|13017-14474|-|Haur_0032|Catalase|ABX02684.1
input|c1|516274-516538|+|ctg6_568|	BGC0001241|c1|24559-26116|-|ABV57821.1|putative_catalase|ABV57821.1
input|c1|516274-516538|+|ctg6_568|	BGC0001267|c1|24559-26116|-|ABV57821.1|putative_catalase|ABV57821.1
input|c1|516274-516538|+|ctg6_568|	BGC0001573|c1|1078-2609|+|ARB50203.1|chanoclavine_synthase_catalase_protein|ARB50203.1
input|c1|516534-517458|+|ctg6_569|	BGC0001521|c1|13017-14474|-|Haur_0032|Catalase|ABX02684.1
input|c1|516534-517458|+|ctg6_569|	BGC0000811|c1|13976-15595|-|AFUA_2G18030|catalase_Cat|EAL94102.1
input|c1|516534-517458|+|ctg6_569|	BGC0001205|c1|9089-10544|+|PEXP_030490|Catalase,_mono-functional,_heme-containing|KGO40473.1
input|c1|518120-518702|-|ctg6_571|	BGC0001891|c1|6540-9521|-|Ccel_3265|excinuclease_ABC,_A_subunit|ACL77554.1
input|c1|518120-518702|-|ctg6_571|	BGC0000303|c1|10514-12808|+|ABW71839.1|drug-resistance_pump|ABW71839.1
input|c1|518120-518702|-|ctg6_571|	BGC0000448|c1|18439-20790|+|ACN39026.1|putative_UvrA-drug_resistance_pump|ACN39026.1
input|c1|518120-518702|-|ctg6_571|	BGC0000296|c1|936-3206|-|ADG27345.1|UrvA-like_protein|ADG27345.1
input|c1|518120-518702|-|ctg6_571|	BGC0001652|c1|19714-22005|+|AOC89014.1|putative_excinuclease_ABC_subunit_A|AOC89014.1
input|c1|518120-518702|-|ctg6_571|	BGC0000965|c1|7573-9927|-|AAL06654.1|UvrA-like_drug_resistance_pump|AAL06654.1
input|c1|518120-518702|-|ctg6_571|	BGC0001074|c1|38604-40889|+|DF19_23575|daunorubicin_resistance_protein_DrrC|KDN80074.1
input|c1|518120-518702|-|ctg6_571|	BGC0001397|c1|1426-3753|-|WQO_33750|daunorubicin_resistance_protein_DrrC|ALU98419.1
input|c1|518120-518702|-|ctg6_571|	BGC0001584|c1|1631-3958|-|ANY94424.1|UvrA-like_drug_resistance_pump|ANY94424.1
input|c1|518120-518702|-|ctg6_571|	BGC0000394|c1|1-2493|+|AGD80606.1|UV-repair_protein|AGD80606.1
input|c1|518120-518702|-|ctg6_571|	BGC0001568|c1|3458-5743|-|ATJ00745.1|ABC_transporter|ATJ00745.1
input|c1|518120-518702|-|ctg6_571|	BGC0000210|c1|26082-28562|+|CAE17542.1|UV-repair_protein|CAE17542.1
input|c1|518120-518702|-|ctg6_571|	BGC0001558|c1|38020-40305|+|D329_RS0122445|excinuclease_ABC_subunit_UvrA|WP_018891755.1
input|c1|518120-518702|-|ctg6_571|	BGC0000428|c1|9206-11518|-|ACN39729.1|SibF|ACN39729.1
input|c1|518120-518702|-|ctg6_571|	BGC0000422|c1|13732-16191|-|ABI22122.1|UV-repair_protein|ABI22122.1
input|c1|518120-518702|-|ctg6_571|	BGC0001607|c1|13725-16781|-|IG74_RS0132940|ABC_transporter|WP_030684660.1
input|c1|518120-518702|-|ctg6_571|	BGC0000081|c1|58182-60449|+|AFV52154.1|efflux_pump|AFV52154.1
input|c1|518120-518702|-|ctg6_571|	BGC0001637|c1|1879-4140|+|ATJ04403.1|UvrA-like_transporter_(ABC)|ATJ04403.1
input|c1|518120-518702|-|ctg6_571|	BGC0000233|c1|11885-14167|-|AAP85339.1|UvrA-like_drug_resistance_protein|AAP85339.1
input|c1|518120-518702|-|ctg6_571|	BGC0000414|c1|12438-15032|+|BAO84855.1|putative_UV-repair_protein|BAO84855.1
input|c1|518120-518702|-|ctg6_571|	BGC0000409|c1|6261-8495|-|AEA29626.1|Por3|AEA29626.1
input|c1|518120-518702|-|ctg6_571|	BGC0000446|c1|6850-9072|+|CDG76951.1|Excinuclease_ABC_subunit_A_paralog_of_unknown_function|CDG76951.1
input|c1|518120-518702|-|ctg6_571|	BGC0001805|c1|6850-9072|+|CDG76951.1|Excinuclease_ABC_subunit_A_paralog_of_unknown_function|CDG76951.1
input|c1|518120-518702|-|ctg6_571|	BGC0000415|c1|23150-25528|+|AET98908.1|UvrA-like_protein|AET98908.1
input|c1|518120-518702|-|ctg6_571|	BGC0000434|c1|32468-34846|-|BAI63287.1|UvrA-like_protein|BAI63287.1
input|c1|518120-518702|-|ctg6_571|	BGC0000450|c1|24008-26386|+|BAH04165.1|UvrA-like_protein|BAH04165.1
input|c1|518120-518702|-|ctg6_571|	BGC0000339|c1|36429-38807|+|BAE98165.1|UvrA-like_protein|BAE98165.1
input|c1|518120-518702|-|ctg6_571|	BGC0001228|c1|33604-35979|+|B110_RS0125725|Excinuclease_ATPase_subunit|WP_028678150.1
input|c1|518120-518702|-|ctg6_571|	BGC0000445|c1|38642-41266|+|CAJ34377.1|DNA_excisionase|CAJ34377.1
input|c1|518120-518702|-|ctg6_571|	BGC0001540|c1|16824-19883|+|ARK19485.1|ABC_transporter-related_protein|ARK19485.1
input|c1|518120-518702|-|ctg6_571|	BGC0000247|c1|37327-39813|+|CAK50795.1|MtrX|CAK50795.1
input|c1|518713-520957|-|ctg6_572|	BGC0001891|c1|6540-9521|-|Ccel_3265|excinuclease_ABC,_A_subunit|ACL77554.1
input|c1|518713-520957|-|ctg6_572|	BGC0000210|c1|26082-28562|+|CAE17542.1|UV-repair_protein|CAE17542.1
input|c1|518713-520957|-|ctg6_572|	BGC0000414|c1|12438-15032|+|BAO84855.1|putative_UV-repair_protein|BAO84855.1
input|c1|518713-520957|-|ctg6_572|	BGC0000296|c1|936-3206|-|ADG27345.1|UrvA-like_protein|ADG27345.1
input|c1|518713-520957|-|ctg6_572|	BGC0000422|c1|13732-16191|-|ABI22122.1|UV-repair_protein|ABI22122.1
input|c1|518713-520957|-|ctg6_572|	BGC0000247|c1|37327-39813|+|CAK50795.1|MtrX|CAK50795.1
input|c1|518713-520957|-|ctg6_572|	BGC0000394|c1|1-2493|+|AGD80606.1|UV-repair_protein|AGD80606.1
input|c1|518713-520957|-|ctg6_572|	BGC0001540|c1|16824-19883|+|ARK19485.1|ABC_transporter-related_protein|ARK19485.1
input|c1|518713-520957|-|ctg6_572|	BGC0000081|c1|58182-60449|+|AFV52154.1|efflux_pump|AFV52154.1
input|c1|518713-520957|-|ctg6_572|	BGC0000409|c1|6261-8495|-|AEA29626.1|Por3|AEA29626.1
input|c1|518713-520957|-|ctg6_572|	BGC0000965|c1|7573-9927|-|AAL06654.1|UvrA-like_drug_resistance_pump|AAL06654.1
input|c1|518713-520957|-|ctg6_572|	BGC0001397|c1|1426-3753|-|WQO_33750|daunorubicin_resistance_protein_DrrC|ALU98419.1
input|c1|518713-520957|-|ctg6_572|	BGC0000450|c1|24008-26386|+|BAH04165.1|UvrA-like_protein|BAH04165.1
input|c1|518713-520957|-|ctg6_572|	BGC0001584|c1|1631-3958|-|ANY94424.1|UvrA-like_drug_resistance_pump|ANY94424.1
input|c1|518713-520957|-|ctg6_572|	BGC0001228|c1|33604-35979|+|B110_RS0125725|Excinuclease_ATPase_subunit|WP_028678150.1
input|c1|518713-520957|-|ctg6_572|	BGC0000446|c1|6850-9072|+|CDG76951.1|Excinuclease_ABC_subunit_A_paralog_of_unknown_function|CDG76951.1
input|c1|518713-520957|-|ctg6_572|	BGC0001805|c1|6850-9072|+|CDG76951.1|Excinuclease_ABC_subunit_A_paralog_of_unknown_function|CDG76951.1
input|c1|518713-520957|-|ctg6_572|	BGC0000415|c1|23150-25528|+|AET98908.1|UvrA-like_protein|AET98908.1
input|c1|518713-520957|-|ctg6_572|	BGC0000339|c1|36429-38807|+|BAE98165.1|UvrA-like_protein|BAE98165.1
input|c1|518713-520957|-|ctg6_572|	BGC0001637|c1|1879-4140|+|ATJ04403.1|UvrA-like_transporter_(ABC)|ATJ04403.1
input|c1|518713-520957|-|ctg6_572|	BGC0000445|c1|38642-41266|+|CAJ34377.1|DNA_excisionase|CAJ34377.1
input|c1|518713-520957|-|ctg6_572|	BGC0000448|c1|18439-20790|+|ACN39026.1|putative_UvrA-drug_resistance_pump|ACN39026.1
input|c1|518713-520957|-|ctg6_572|	BGC0001558|c1|38020-40305|+|D329_RS0122445|excinuclease_ABC_subunit_UvrA|WP_018891755.1
input|c1|518713-520957|-|ctg6_572|	BGC0001568|c1|3458-5743|-|ATJ00745.1|ABC_transporter|ATJ00745.1
input|c1|518713-520957|-|ctg6_572|	BGC0001074|c1|38604-40889|+|DF19_23575|daunorubicin_resistance_protein_DrrC|KDN80074.1
input|c1|518713-520957|-|ctg6_572|	BGC0000434|c1|32468-34846|-|BAI63287.1|UvrA-like_protein|BAI63287.1
input|c1|518713-520957|-|ctg6_572|	BGC0000428|c1|9206-11518|-|ACN39729.1|SibF|ACN39729.1
input|c1|518713-520957|-|ctg6_572|	BGC0000233|c1|11885-14167|-|AAP85339.1|UvrA-like_drug_resistance_protein|AAP85339.1
input|c1|518713-520957|-|ctg6_572|	BGC0001607|c1|13725-16781|-|IG74_RS0132940|ABC_transporter|WP_030684660.1
input|c1|518713-520957|-|ctg6_572|	BGC0000303|c1|10514-12808|+|ABW71839.1|drug-resistance_pump|ABW71839.1
input|c1|518713-520957|-|ctg6_572|	BGC0001652|c1|19714-22005|+|AOC89014.1|putative_excinuclease_ABC_subunit_A|AOC89014.1
input|c1|521169-521490|+|ctg6_573|	BGC0001083|c1|51650-53245|+|AGH68924.1|MFS-like_transporter|AGH68924.1
input|c1|521169-521490|+|ctg6_573|	BGC0001288|c1|52644-54131|-|BAQ25491.1|multidrug_MFS_(major_facilitator_superfamily)_transporter|BAQ25491.1
input|c1|522572-523070|+|ctg6_576|	BGC0001488|c1|13237-13752|-|PFWH6_5260|single-strand_DNA-binding_protein|EFQ61017.1
input|c1|522572-523070|+|ctg6_576|	BGC0001555|c1|53591-54130|-|MM1_0088|plasmid-derived_single-stranded_DNA-binding_protein|YP_002539364.1
input|c1|523156-523462|-|ctg6_577|	BGC0000921|c1|7566-8975|+|ADQ74616.1|isochorismate_synthase|ADQ74616.1
input|c1|523156-523462|-|ctg6_577|	BGC0000460|c1|11478-12659|+|VV2_0835|Isochorismate_synthase|AAO07758.1
input|c1|523156-523462|-|ctg6_577|	BGC0000294|c1|29255-30424|+|BAC87913.1|probable_acinetobactin_biosynthesis_protein|BAC87913.1
input|c1|523156-523462|-|ctg6_577|	BGC0000352|c1|23367-24554|-|ACIAD2776|isochorismate_synthetase|CAG69520.1
input|c1|523156-523462|-|ctg6_577|	BGC0000315|c1|3848-5383|-|CAB38585.1|probable_anthranilate_synthase_component_I_(trpE2)|CAB38585.1
input|c1|523156-523462|-|ctg6_577|	BGC0000359|c1|22120-23301|-|Tfu_1872|isochorismate_synthase|AAZ55905.1
input|c1|524581-524887|-|ctg6_579|	BGC0000921|c1|7258-7569|+|ADQ74615.1|isochorismate-pyruvate_lyase|ADQ74615.1
input|c1|524945-527279|-|ctg6_580|	BGC0000401|c1|3053-4687|+|AEI70243.1|2,3-dihydroxybenzoate-AMP_ligase|AEI70243.1
input|c1|524945-527279|-|ctg6_580|	BGC0001345|c1|4457-6088|+|AAG31128.1|MxcE|AAG31128.1
input|c1|524945-527279|-|ctg6_580|	BGC0001185|c1|8087-9712|-|RBAM_029030|DhbE|ABS75234.1
input|c1|524945-527279|-|ctg6_580|	BGC0000309|c1|10317-11936|-|BSU_31980|2,3-dihydroxybenzoate-AMP_ligase|CAB15188.1
input|c1|524945-527279|-|ctg6_580|	BGC0000368|c1|4115-5752|-|CBA63660.1|2,3-dihydroxybenzoate-AMP_ligase|CBA63660.1
input|c1|524945-527279|-|ctg6_580|	BGC0000359|c1|20468-22099|-|Tfu_1871|2,3-dihydroxybenzoate-AMP_ligase|AAZ55904.1
input|c1|524945-527279|-|ctg6_580|	BGC0001039|c1|4648-6279|-|AEF33098.1|3-hydroxypicolinic_acid:AMP_ligase|AEF33098.1
input|c1|524945-527279|-|ctg6_580|	BGC0000371|c1|2420-4084|+|RER_26980|2,3-dihydroxybenzoate-AMP_ligase|BAH33406.1
input|c1|524945-527279|-|ctg6_580|	BGC0000459|c1|16253-17875|+|AGN74880.1|3-hydroxypicolinic_acid:AMP_ligase|AGN74880.1
input|c1|524945-527279|-|ctg6_580|	BGC0000460|c1|12669-14306|+|VV2_0836|2,3-dihydroxybenzoate-AMP_ligase|AAO07759.1
input|c1|524945-527279|-|ctg6_580|	BGC0000454|c1|3152-4777|+|CAJ45636.1|2,3-dihydroxybenzoate-AMP_ligase|CAJ45636.1
input|c1|524945-527279|-|ctg6_580|	BGC0001890|c1|20109-21728|+|VIBHAR_01399|hypothetical_protein|ABU70375.1
input|c1|524945-527279|-|ctg6_580|	BGC0000300|c1|29169-30716|+|SSMG_02542|2,3-dihydroxybenzoate-AMP_ligase|EFL06871.1
input|c1|524945-527279|-|ctg6_580|	BGC0001444|c1|5697-7535|+|DT87_RS23320|2,3-dihydroxybenzoate-AMP_ligase|DT87_RS23320
input|c1|524945-527279|-|ctg6_580|	BGC0001538|c1|7366-9039|+|DT87_23850|Triostin_synthetase_I|KDQ70107.1
input|c1|524945-527279|-|ctg6_580|	BGC0000392|c1|23525-25201|-|Amir_2726|AMP-dependent_synthetase_and_ligase|ACU36660.1
input|c1|524945-527279|-|ctg6_580|	BGC0000366|c1|12184-13917|+|AGE11892.1|2,3-dihydroxybenzoate-AMP_ligase|AGE11892.1
input|c1|524945-527279|-|ctg6_580|	BGC0001502|c1|12683-14344|-|AHA_2478|2,3-dihydroxybenzoate-AMP_ligase|YP_856992.1
input|c1|524945-527279|-|ctg6_580|	BGC0000935|c1|16712-18415|-|AFB35629.1|6-MSA_adenylase|AFB35629.1
input|c1|524945-527279|-|ctg6_580|	BGC0001437|c1|9378-15110|+|AQZ26587.1|obafluorin_dimodular_nonribosomal_peptide_synthetase|AQZ26587.1
input|c1|524945-527279|-|ctg6_580|	BGC0001710|c1|9378-15110|+|AQZ26587.1|obafluorin_dimodular_nonribosomal_peptide_synthetase|AQZ26587.1
input|c1|524945-527279|-|ctg6_580|	BGC0000467|c1|11999-13576|+|CAA73130.1|Irp5_protein|CAA73130.1
input|c1|524945-527279|-|ctg6_580|	BGC0001055|c1|41870-43447|+|eco2028|2,3-dihydroxybenzoate-AMP_ligase|CAJ87594.1
input|c1|524945-527279|-|ctg6_580|	BGC0001292|c1|20677-22356|+|ALE27504.1|3-HPA:AMP_ligase|ALE27504.1
input|c1|524945-527279|-|ctg6_580|	BGC0000343|c1|29017-30642|+|ACY02013.1|enterobactin_synthase_subunit_E|ACY02013.1
input|c1|524945-527279|-|ctg6_580|	BGC0000269|c1|15623-17254|-|ADE34495.1|ssfL1|ADE34495.1
input|c1|524945-527279|-|ctg6_580|	BGC0001801|c1|9566-11167|-|SVEN_0510|Long-chain-fatty-acid--CoA_ligase|CCA53797.1
input|c1|524945-527279|-|ctg6_580|	BGC0000112|c1|12383-14059|+|AAM77987.1|adenylate_ligase|AAM77987.1
input|c1|524945-527279|-|ctg6_580|	BGC0000445|c1|10019-11590|-|CAJ34366.1|putative_3-hydroxy-quinaldate-AMP-Ligase|CAJ34366.1
input|c1|524945-527279|-|ctg6_580|	BGC0000451|c1|5969-7585|+|TERTU_4060|Enterobactin_synthetase_component_E/2,3-dihydroxybenzoate-AMP_ligase|ACR11042.1
input|c1|524945-527279|-|ctg6_580|	BGC0001213|c1|24676-26295|-|CF54_07370|Triostin_synthetase_I|EYT83445.1
input|c1|524945-527279|-|ctg6_580|	BGC0000294|c1|20324-21952|+|BAC87906.1|probable_acinetobactin_biosynthesis_protein|BAC87906.1
input|c1|524945-527279|-|ctg6_580|	BGC0000450|c1|32373-33956|+|BAH04171.1|AMP-binding_ligase|BAH04171.1
input|c1|524945-527279|-|ctg6_580|	BGC0001225|c1|22079-23725|+|ADB92576.1|Ccb2|ADB92576.1
input|c1|524945-527279|-|ctg6_580|	BGC0001008|c1|30944-32590|+|ABY66018.1|CoA_ligase|ABY66018.1
input|c1|524945-527279|-|ctg6_580|	BGC0000339|c1|4597-6180|-|BAE98151.1|putative_AMP-binding_ligase|BAE98151.1
input|c1|524945-527279|-|ctg6_580|	BGC0000415|c1|31596-33179|+|AET98914.1|putative_AMP-binding_ligase|AET98914.1
input|c1|524945-527279|-|ctg6_580|	BGC0000460|c1|16852-18480|-|VV2_0840|2,3-dihydroxybenzoate-AMP_ligase|AAO07763.1
input|c1|524945-527279|-|ctg6_580|	BGC0000434|c1|28689-30275|-|BAI63284.1|putative_peptide_arylation_enzyme|BAI63284.1
input|c1|524945-527279|-|ctg6_580|	BGC0001503|c1|46470-48128|+|ATV95617.1|CoA_ligase|ATV95617.1
input|c1|524945-527279|-|ctg6_580|	BGC0001021|c1|19737-21434|+|Rv2384|Bifunctional_enzyme_MbtA:_salicyl-AMP_ligase_(SAL-AMP_ligase)_+_salicyl-S-ArCP_synthetase|CCP45172.1
input|c1|524945-527279|-|ctg6_580|	BGC0001061|c1|16769-18424|-|ACN64830.1|PokM3|ACN64830.1
input|c1|524945-527279|-|ctg6_580|	BGC0000973|c1|21926-23614|-|CCC55917.1|putative_acyl_CoA_ligase|CCC55917.1
input|c1|524945-527279|-|ctg6_580|	BGC0000966|c1|18564-20186|-|AEM06018.2|hypothetical_protein|AEM06018.2
input|c1|524945-527279|-|ctg6_580|	BGC0000966|c1|18564-20516|-|AFD30957.1|CrmE|AFD30957.1
input|c1|524945-527279|-|ctg6_580|	BGC0000081|c1|99007-100665|-|AFV52187.1|acyl-CoA_synthetase|AFV52187.1
input|c1|524945-527279|-|ctg6_580|	BGC0000921|c1|14132-15706|+|ADQ74621.1|salicylyl-AMP_ligase|ADQ74621.1
input|c1|524945-527279|-|ctg6_580|	BGC0000324|c1|1-1662|-|CAC17498.1|putative_AMP-binding_ligase|CAC17498.1
input|c1|524945-527279|-|ctg6_580|	BGC0000347|c1|2038-3621|+|SEQ1243|equibactin_siderophore_biosynthetic_protein|CAP20363.1
input|c1|524945-527279|-|ctg6_580|	BGC0000352|c1|11227-12846|-|ACIAD2770|2,3-dihydroxybenzoate-AMP_ligase|CAG69514.1
input|c1|524945-527279|-|ctg6_580|	BGC0000632|c1|6035-7672|-|AWN90_33395|hypothetical_protein|KZM73517.1
input|c1|524945-527279|-|ctg6_580|	BGC0000141|c1|49716-51389|-|CAI94705.1|putative_acid_AMP_ligase|CAI94705.1
input|c1|524945-527279|-|ctg6_580|	BGC0000466|c1|8489-10120|-|ADZ13540.1|YtkG|ADZ13540.1
input|c1|524945-527279|-|ctg6_580|	BGC0000158|c1|8774-9553|-|ABV91293.1|probable_thioesterase|ABV91293.1
input|c1|524945-527279|-|ctg6_580|	BGC0000141|c1|84130-84912|+|CAI94722.1|hypothetical_protein|CAI94722.1
input|c1|524945-527279|-|ctg6_580|	BGC0001066|c1|11711-12562|-|CAQ52621.1|type_II_thioesterase|CAQ52621.1
input|c1|524945-527279|-|ctg6_580|	BGC0000159|c1|91736-92509|-|ABW96552.1|probable_thioesterase|ABW96552.1
input|c1|524945-527279|-|ctg6_580|	BGC0001477|c1|109436-110197|+|AVV61993.1|biosynthesis_thioesterase|AVV61993.1
input|c1|524945-527279|-|ctg6_580|	BGC0000087|c1|9538-10287|-|CAQ64680.1|thioesterase|CAQ64680.1
input|c1|524945-527279|-|ctg6_580|	BGC0000136|c1|96034-96813|-|AAG52991.1|RifR|AAG52991.1
input|c1|524945-527279|-|ctg6_580|	BGC0000086|c1|4918-5697|-|BAG85019.1|putative_type_II_thioesterase|BAG85019.1
input|c1|524945-527279|-|ctg6_580|	BGC0002009|c1|5136-5873|+|OO60_RS14055|thioesterase|WP_003071782.1
input|c1|524945-527279|-|ctg6_580|	BGC0001199|c1|3225-3971|+|ctg1_orf515||ctg1_orf515
input|c1|524945-527279|-|ctg6_580|	BGC0001648|c1|2936-3673|-|ANR02545.1|LodD|ANR02545.1
input|c1|524945-527279|-|ctg6_580|	BGC0000117|c1|3213-3971|+|BAB69188.1|thioesterase|BAB69188.1
input|c1|524945-527279|-|ctg6_580|	BGC0001759|c1|16297-17067|+|AWH12637.1|RmpR|AWH12637.1
input|c1|524945-527279|-|ctg6_580|	BGC0000035|c1|79228-79983|-|AAS79476.1|thioesterase_TEII_family|AAS79476.1
input|c1|524945-527279|-|ctg6_580|	BGC0000079|c1|4402-5160|+|ACN69977.1|type_II_thioesterase|ACN69977.1
input|c1|524945-527279|-|ctg6_580|	BGC0001052|c1|38608-39384|+|ADC79640.1|TamB|ADC79640.1
input|c1|524945-527279|-|ctg6_580|	BGC0001003|c1|55363-56112|+|ABB05106.1|LipTe|ABB05106.1
input|c1|524945-527279|-|ctg6_580|	BGC0001695|c1|32402-33889|-|AWX24488.1|acyl-CoA_ligase|AWX24488.1
input|c1|524945-527279|-|ctg6_580|	BGC0001204|c1|97962-98690|-|BAQ21958.1|putative_type_II_thioesterase|BAQ21958.1
input|c1|524945-527279|-|ctg6_580|	BGC0000042|c1|7441-8211|+|BAO66517.1|type_II_thioesterase|BAO66517.1
input|c1|524945-527279|-|ctg6_580|	BGC0000151|c1|143187-143954|+|SAMR0485|putative_thioesterase|CAJ88195.1
input|c1|524945-527279|-|ctg6_580|	BGC0000031|c1|7603-8397|-|CAE45660.1|thioesterase_type_II|CAE45660.1
input|c1|524945-527279|-|ctg6_580|	BGC0001533|c1|7593-8387|-|ALV82314.1|thioesterase|ALV82314.1
input|c1|524945-527279|-|ctg6_580|	BGC0000268|c1|67521-69065|+|CAH10130.1|feruloyl-CoA_synthetase|CAH10130.1
input|c1|524945-527279|-|ctg6_580|	BGC0000085|c1|1001-1792|-|BAC76483.1|putative_thioesterase|BAC76483.1
input|c1|524945-527279|-|ctg6_580|	BGC0000144|c1|92807-93604|+|AEZ53955.1|putative_thioesterase|AEZ53955.1
input|c1|524945-527279|-|ctg6_580|	BGC0000164|c1|5425-6216|+|BAE93720.1|putative_type_II_thioesterase|BAE93720.1
input|c1|524945-527279|-|ctg6_580|	BGC0001042|c1|107366-108145|+|ACY06298.1|thioesterase|ACY06298.1
input|c1|524945-527279|-|ctg6_580|	BGC0000137|c1|81388-82158|-|Sare_1269|Oleoyl-(acyl-carrier-protein)_hydrolase|ABV97174.1
input|c1|524945-527279|-|ctg6_580|	BGC0001522|c1|54207-54983|-|AWR88403.1|putative_thioesterase|AWR88403.1
input|c1|524945-527279|-|ctg6_580|	BGC0000133|c1|22078-22833|+|AFI57003.1|thioesterase|AFI57003.1
input|c1|524945-527279|-|ctg6_580|	BGC0000106|c1|93194-93967|+|ADM46371.1|thioesterase|ADM46371.1
input|c1|524945-527279|-|ctg6_580|	BGC0001944|c1|16077-16847|-|AXI91544.1|FunA11|AXI91544.1
input|c1|524945-527279|-|ctg6_580|	BGC0002032|c1|4-771|-|DV517_01290|oleoyl-ACP_hydrolase|TGZ15156.1
input|c1|524945-527279|-|ctg6_580|	BGC0000021|c1|14412-15200|+|AEP40917.1|thioesterase|AEP40917.1
input|c1|524945-527279|-|ctg6_580|	BGC0001452|c1|40972-41760|-|sipB|thioesterase|sipB
input|c1|524945-527279|-|ctg6_580|	BGC0000032|c1|64472-65227|-|AEH42494.1|type_II_thioesterase|AEH42494.1
input|c1|524945-527279|-|ctg6_580|	BGC0000324|c1|18456-19289|+|CAC17504.1|putative_thioesterase|CAC17504.1
input|c1|524945-527279|-|ctg6_580|	BGC0001963|c1|28108-28866|-|AZF85923.1|thioesterase|AZF85923.1
input|c1|524945-527279|-|ctg6_580|	BGC0001649|c1|5796-6563|-|BBA84061.1|type_II_thioesterase|BBA84061.1
input|c1|524945-527279|-|ctg6_580|	BGC0001916|c1|5796-6563|-|BBA84061.1|type_II_thioesterase|BBA84061.1
input|c1|524945-527279|-|ctg6_580|	BGC0001455|c1|16782-18266|-|antaF|putative_Acyl-CoA_ligase|antaF
input|c1|524945-527279|-|ctg6_580|	BGC0001918|c1|22723-24201|-|BBD17745.1|AMP-ligase|BBD17745.1
input|c1|524945-527279|-|ctg6_580|	BGC0001764|c1|18028-18798|+|BAW27673.1|NRPS_(Te)|BAW27673.1
input|c1|524945-527279|-|ctg6_580|	BGC0002019|c1|10342-11841|+|DAC74137.1|AMP-dependent_synthetase|DAC74137.1
input|c1|524945-527279|-|ctg6_580|	BGC0000028|c1|70537-71298|+|ADC79627.1|BafH|ADC79627.1
input|c1|524945-527279|-|ctg6_580|	BGC0000958|c1|16321-17799|-|STREPS4_RS11240|AMP-binding_protein|WP_010639243.1
input|c1|524945-527279|-|ctg6_580|	BGC0001830|c1|1162-1908|-|AKG06370.1|thioesterase|AKG06370.1
input|c1|524945-527279|-|ctg6_580|	BGC0001856|c1|171023-171793|+|QBF51790.1|thioesterase|QBF51790.1
input|c1|524945-527279|-|ctg6_580|	BGC0000036|c1|24379-25179|-|AAZ77688.1|ChlK|AAZ77688.1
input|c1|524945-527279|-|ctg6_580|	BGC0001046|c1|35032-35814|-|CBA11581.1|thioesterase_type_II|CBA11581.1
input|c1|524945-527279|-|ctg6_580|	BGC0001919|c1|30513-32000|-|BBD17766.1|AMP-ligase|BBD17766.1
input|c1|524945-527279|-|ctg6_580|	BGC0001801|c1|11237-12037|-|SVEN_0511|thioesterase|CCA53798.1
input|c1|524945-527279|-|ctg6_580|	BGC0000142|c1|9219-9995|-|Strop_2763|Thioesterase|ABP55205.1
input|c1|524945-527279|-|ctg6_580|	BGC0000165|c1|7217-7963|-|ADU85986.1|putative_thioesterase|ADU85986.1
input|c1|524945-527279|-|ctg6_580|	BGC0001942|c1|7542-8345|+|AYJ71714.1|thioesterase|AYJ71714.1
input|c1|524945-527279|-|ctg6_580|	BGC0001812|c1|8240-9034|-|ARW71480.1|type_II_thioesterase|ARW71480.1
input|c1|524945-527279|-|ctg6_580|	BGC0001828|c1|60549-61325|+|ANZ22996.1|ZinH|ANZ22996.1
input|c1|524945-527279|-|ctg6_580|	BGC0000059|c1|1-768|-|SAV_407|thioesterase|BAC68117.1
input|c1|524945-527279|-|ctg6_580|	BGC0000100|c1|96138-96941|-|AAO65810.1|thioesterase|AAO65810.1
input|c1|524945-527279|-|ctg6_580|	BGC0001670|c1|87798-88601|-|ANZ52473.1|MonAX|ANZ52473.1
input|c1|524945-527279|-|ctg6_580|	BGC0001332|c1|14125-14913|-|B073_RS0123855|thioesterase|WP_018540598.1
input|c1|524945-527279|-|ctg6_580|	BGC0001597|c1|5328-6068|-|BAV55991.1|thioesterase|BAV55991.1
input|c1|524945-527279|-|ctg6_580|	BGC0000162|c1|87262-88026|-|ACB37753.1|putative_thioesterase|ACB37753.1
input|c1|524945-527279|-|ctg6_580|	BGC0000431|c1|22039-22854|+|SSGG_00675|conserved_hypothetical_protein|EFE73309.1
input|c1|524945-527279|-|ctg6_580|	BGC0001619|c1|171942-172697|-|AKA59086.1|thioesterase|AKA59086.1
input|c1|524945-527279|-|ctg6_580|	BGC0000034|c1|17556-18413|+|AAQ82559.1|FscTE|AAQ82559.1
input|c1|524945-527279|-|ctg6_580|	BGC0000061|c1|17556-18413|+|AAQ82559.1|FscTE|AAQ82559.1
input|c1|524945-527279|-|ctg6_580|	BGC0000053|c1|49794-50579|+|ctg1_orf12||ctg1_orf12
input|c1|524945-527279|-|ctg6_580|	BGC0001237|c1|19853-20653|+|ALJ49917.1|TlmA|ALJ49917.1
input|c1|524945-527279|-|ctg6_580|	BGC0000109|c1|4107-4886|+|BAF85835.1|thioesterase_type_II|BAF85835.1
input|c1|524945-527279|-|ctg6_580|	BGC0000163|c1|123140-123907|-|ACR50794.1|putative_type_II_thioesterase|ACR50794.1
input|c1|524945-527279|-|ctg6_580|	BGC0000082|c1|24021-24791|+|KijB2|thioesterase|ACB46473.1
input|c1|524945-527279|-|ctg6_580|	BGC0001975|c1|7167-7934|+|QBG38765.1|Atr4|QBG38765.1
input|c1|524945-527279|-|ctg6_580|	BGC0000055|c1|46314-47057|-|SACE_0729|thioesterase,_erythromycin_biosynthesis|CAM00070.1
input|c1|524945-527279|-|ctg6_580|	BGC0001348|c1|67056-67805|+|IF55_RS32420|oleoyl-ACP_hydrolase|WP_030890478.1
input|c1|524945-527279|-|ctg6_580|	BGC0001653|c1|1835-2587|-|AP234_RS14685|thioesterase|WP_055480217.1
input|c1|524945-527279|-|ctg6_580|	BGC0001662|c1|8465-9232|+|AWC08648.1|putative_type_II_TE|AWC08648.1
input|c1|524945-527279|-|ctg6_580|	BGC0001932|c1|1572-2339|+|AWC08648.1|putative_type_II_TE|AWC08648.1
input|c1|524945-527279|-|ctg6_580|	BGC0000994|c1|76335-77078|-|AAF86400.1|FkbQ|AAF86400.1
input|c1|524945-527279|-|ctg6_580|	BGC0001036|c1|71245-72006|+|AGZ15477.1|putative_thioesterase|AGZ15477.1
input|c1|524945-527279|-|ctg6_580|	BGC0002033|c1|35591-36394|-|SAM23877_RS26705|thioesterase|WP_053142893.1
input|c1|524945-527279|-|ctg6_580|	BGC0001143|c1|4402-6166|-|ASPNIDRAFT_188806|hypothetical_protein|EHA28233.1
input|c1|524945-527279|-|ctg6_580|	BGC0001963|c1|53824-55380|-|AZF85933.1|long-chain-fatty-acid-CoA_ligase|AZF85933.1
input|c1|524945-527279|-|ctg6_580|	BGC0001072|c1|39958-40788|+|AEU17900.1|putative_thioesterase|AEU17900.1
input|c1|524945-527279|-|ctg6_580|	BGC0001931|c1|57937-60174|+|ctg1_21||ctg1_21
input|c1|524945-527279|-|ctg6_580|	BGC0001709|c1|109494-110243|+|AVX51109.1|nysE|AVX51109.1
input|c1|524945-527279|-|ctg6_580|	BGC0001917|c1|15519-16415|+|BBC20653.1|thioesterase|BBC20653.1
input|c1|524945-527279|-|ctg6_580|	BGC0000429|c1|67549-68322|+|AEA30276.1|putative_type_II_thioesterase|AEA30276.1
input|c1|524945-527279|-|ctg6_580|	BGC0001491|c1|114793-115572|-|BG844_00085|AceTE|OJF16274.1
input|c1|524945-527279|-|ctg6_580|	BGC0001784|c1|30572-31345|-|AWH12931.1|StmV|AWH12931.1
input|c1|524945-527279|-|ctg6_580|	BGC0001939|c1|28292-29065|-|AWH12931.1|StmV|AWH12931.1
input|c1|524945-527279|-|ctg6_580|	BGC0000060|c1|70385-71161|+|AEC13083.1|thioesterase|AEC13083.1
input|c1|524945-527279|-|ctg6_580|	BGC0000439|c1|63152-63895|+|AHH53515.1|thioesterase|AHH53515.1
input|c1|524945-527279|-|ctg6_580|	BGC0001004|c1|22884-23645|+|AGI99484.1|thioesterase|AGI99484.1
input|c1|524945-527279|-|ctg6_580|	BGC0001183|c1|84177-84938|-|AGC09497.1|LobB2|AGC09497.1
input|c1|524945-527279|-|ctg6_580|	BGC0001381|c1|144496-145248|+|AJO72744.1|Type_II_thioesterase|AJO72744.1
input|c1|524945-527279|-|ctg6_580|	BGC0001658|c1|18864-19679|-|A4R44_03190|Linear_gramicidin_dehydrogenase_LgrE|OAP25814.1
input|c1|524945-527279|-|ctg6_580|	BGC0000382|c1|15136-15942|+|AIT38307.1|hypothetical_protein|AIT38307.1
input|c1|524945-527279|-|ctg6_580|	BGC0000040|c1|92102-92914|-|AAZ94405.1|thioesterase|AAZ94405.1
input|c1|524945-527279|-|ctg6_580|	BGC0000017|c1|1986-2741|+|ACR33073.1|thioesterase|ACR33073.1
input|c1|524945-527279|-|ctg6_580|	BGC0000078|c1|66380-67210|+|BAP34735.1|thioesterase_involved_in_non-ribosomal_peptide_biosynthesis|BAP34735.1
input|c1|524945-527279|-|ctg6_580|	BGC0001236|c1|21186-21806|+|ALJ49928.1|TtmA|ALJ49928.1
input|c1|524945-527279|-|ctg6_580|	BGC0000092|c1|46660-47403|-|AAG13923.1|TEII|AAG13923.1
input|c1|524945-527279|-|ctg6_580|	BGC0000966|c1|34995-35711|+|AFD30951.1|CrmJ|AFD30951.1
input|c1|524945-527279|-|ctg6_580|	BGC0000289|c1|74887-75642|-|CAD91231.1|putative_type_II_thioesterase|CAD91231.1
input|c1|524945-527279|-|ctg6_580|	BGC0001330|c1|39626-40375|+|ABD52_RS02420|thioesterase|WP_047890615.1
input|c1|524945-527279|-|ctg6_580|	BGC0001332|c1|15042-15872|-|B073_RS0123860|thioesterase|WP_018540599.1
input|c1|524945-527279|-|ctg6_580|	BGC0000084|c1|15060-15848|-|AFL48524.1|Thioesterase|AFL48524.1
input|c1|524945-527279|-|ctg6_580|	BGC0000876|c1|2112-2933|+|CAC11138.1|NikP2_protein|CAC11138.1
input|c1|524945-527279|-|ctg6_580|	BGC0000993|c1|37235-37999|+|ABP57754.1|DepJ|ABP57754.1
input|c1|524945-527279|-|ctg6_580|	BGC0000100|c1|13023-13829|-|AAO65795.1|PKS_thioesterase|AAO65795.1
input|c1|524945-527279|-|ctg6_580|	BGC0001670|c1|4683-5489|-|ANZ52458.1|MonAIX|ANZ52458.1
input|c1|524945-527279|-|ctg6_580|	BGC0000035|c1|12762-13610|-|AAS79448.1|putative_thioesterase_TEII_family|AAS79448.1
input|c1|524945-527279|-|ctg6_580|	BGC0001574|c1|7019-8611|+|ATY72527.1|AMP-ligase|ATY72527.1
input|c1|524945-527279|-|ctg6_580|	BGC0000047|c1|16976-17800|-|ABB52527.1|type_II_thioesterase|ABB52527.1
input|c1|524945-527279|-|ctg6_580|	BGC0000123|c1|9000-9770|-|AAQ84143.1|Plm8|AAQ84143.1
input|c1|524945-527279|-|ctg6_580|	BGC0001137|c1|11893-13380|+|AGL76720.1|fatty_acid_CoA_ligase|AGL76720.1
input|c1|524945-527279|-|ctg6_580|	BGC0000054|c1|9706-10446|-|AAU93793.1|thioesterase_type_II|AAU93793.1
input|c1|524945-527279|-|ctg6_580|	BGC0001823|c1|53883-54638|-|ATY69585.1|type_II_thioesterase|ATY69585.1
input|c1|524945-527279|-|ctg6_580|	BGC0000220|c1|3330-4937|+|AAF81723.1|putative_acyl-CoA_ligase_EncH|AAF81723.1
input|c1|524945-527279|-|ctg6_580|	BGC0001890|c1|2-1612|+|VIBHAR_01379|hypothetical_protein|ABU70356.1
input|c1|524945-527279|-|ctg6_580|	BGC0001331|c1|3210-3959|-|F583_RS0124820|hypothetical_protein|WP_019032752.1
input|c1|524945-527279|-|ctg6_580|	BGC0001396|c1|58858-59730|+|ANC94977.1|AlmM|ANC94977.1
input|c1|524945-527279|-|ctg6_580|	BGC0001296|c1|42283-43038|+|BAT51068.1|type_II_thioesterase|BAT51068.1
input|c1|524945-527279|-|ctg6_580|	BGC0001940|c1|11410-13497|-|AXM42922.1|AMP-dependent_synthetase_and_ligase/heterocyclase|AXM42922.1
input|c1|524945-527279|-|ctg6_580|	BGC0001061|c1|42073-43560|-|ACN64850.1|PokL|ACN64850.1
input|c1|524945-527279|-|ctg6_580|	BGC0000081|c1|126972-127715|+|AFV52205.1|thioesterase|AFV52205.1
input|c1|524945-527279|-|ctg6_580|	BGC0001303|c1|92169-92804|+|ALA09374.1|thioesterase|ALA09374.1
input|c1|524945-527279|-|ctg6_580|	BGC0001027|c1|2169-2924|+|NFA_7630|thioesterase|BAD55608.1
input|c1|524945-527279|-|ctg6_580|	BGC0001045|c1|43182-44033|+|AFR69340.1|type_II_thioesterase_SpiJ|AFR69340.1
input|c1|524945-527279|-|ctg6_580|	BGC0001216|c1|16923-18209|-|AKA54630.1|AMP_dependent_CoA-ligase|AKA54630.1
input|c1|524945-527279|-|ctg6_580|	BGC0000378|c1|41314-42066|-|ABV56586.1|KtzF|ABV56586.1
input|c1|524945-527279|-|ctg6_580|	BGC0001231|c1|3006-3794|+|AHB82061.1|Thioesterase_II|AHB82061.1
input|c1|524945-527279|-|ctg6_580|	BGC0001433|c1|47550-48323|+|SCO70311.1|Type_II_thioesterase|SCO70311.1
input|c1|524945-527279|-|ctg6_580|	BGC0000029|c1|79683-80456|+|ACO94474.1|thioesterase_type_II|ACO94474.1
input|c1|524945-527279|-|ctg6_580|	BGC0001328|c1|34097-34960|+|MCBG_00142|gramicidin_S_biosynthesis_protein_GrsT|EWM63009.1
input|c1|524945-527279|-|ctg6_580|	BGC0000415|c1|29477-30223|-|AET98912.1|putative_thioesterase|AET98912.1
input|c1|524945-527279|-|ctg6_580|	BGC0002024|c1|4339-5118|-|AXG22403.1|thioesterase|AXG22403.1
input|c1|524945-527279|-|ctg6_580|	BGC0001327|c1|33620-34483|+|IH31_RS0100610|thioesterase|WP_084212913.1
input|c1|524945-527279|-|ctg6_580|	BGC0000973|c1|38652-39380|+|CCC55924.1|putative_type_II_thioesterase|CCC55924.1
input|c1|524945-527279|-|ctg6_580|	BGC0001537|c1|65546-66331|+|APK71_RS29980|thioesterase|WP_030403672.1
input|c1|524945-527279|-|ctg6_580|	BGC0000097|c1|85808-86578|+|ACO94502.1|thioesterase_type_II|ACO94502.1
input|c1|524945-527279|-|ctg6_580|	BGC0000187|c1|47448-49043|+|ADI58645.1|Amide_synthase|ADI58645.1
input|c1|524945-527279|-|ctg6_580|	BGC0000597|c1|4123-5454|+|SSTG_01180|acyl-CoA_synthetase|SSTG_01180
input|c1|524945-527279|-|ctg6_580|	BGC0001611|c1|10168-10926|+|ATY69552.1|type_II_thioesterase|ATY69552.1
input|c1|524945-527279|-|ctg6_580|	BGC0001117|c1|18495-19274|+|CBZ42144.1|putative_thioesterase|CBZ42144.1
input|c1|524945-527279|-|ctg6_580|	BGC0001063|c1|24911-25753|+|CAA16185.1|thioesterase|CAA16185.1
input|c1|524945-527279|-|ctg6_580|	BGC0001666|c1|51642-52208|+|ATY46606.1|type_II_thioesterase|ATY46606.1
input|c1|524945-527279|-|ctg6_580|	BGC0000017|c1|4810-6426|+|ACR33075.1|Proline_adenylation_protein|ACR33075.1
input|c1|524945-527279|-|ctg6_580|	BGC0000091|c1|23880-24713|+|AHF22856.1|MarJ|AHF22856.1
input|c1|524945-527279|-|ctg6_580|	BGC0000434|c1|31651-32397|+|BAI63286.1|putative_thioesterase|BAI63286.1
input|c1|524945-527279|-|ctg6_580|	BGC0001409|c1|11161-12648|+|AKD43499.1|Acyl-CoA_ligase|AKD43499.1
input|c1|524945-527279|-|ctg6_580|	BGC0000450|c1|30254-31000|-|BAH04169.1|putative_thioesterase|BAH04169.1
input|c1|524945-527279|-|ctg6_580|	BGC0000964|c1|1-837|-|BTH_I2357|thioesterase_type_II|ABC39254.1
input|c1|524945-527279|-|ctg6_580|	BGC0000054|c1|18495-19229|+|AAU93800.1|thioesterase|AAU93800.1
input|c1|524945-527279|-|ctg6_580|	BGC0001750|c1|27884-28651|+|ATG32079.1|thioesterase_domain|ATG32079.1
input|c1|524945-527279|-|ctg6_580|	BGC0001814|c1|5995-6756|-|ATU31815.1|thioesterase|ATU31815.1
input|c1|524945-527279|-|ctg6_580|	BGC0000316|c1|31218-31964|+|ABR67751.1|CmnH|ABR67751.1
input|c1|524945-527279|-|ctg6_580|	BGC0000960|c1|49525-50274|+|ABY83171.1|Azi33|ABY83171.1
input|c1|524945-527279|-|ctg6_580|	BGC0001763|c1|18159-18875|+|BBA20953.1|thioesterase|BBA20953.1
input|c1|524945-527279|-|ctg6_580|	BGC0000339|c1|6525-7271|+|BAE98152.1|putative_thioesterase|BAE98152.1
input|c1|524945-527279|-|ctg6_580|	BGC0000445|c1|20143-20880|-|CAJ34373.1|thioesterase|CAJ34373.1
input|c1|524945-527279|-|ctg6_580|	BGC0001620|c1|19034-19777|+|ASX95228.1|IlaF|ASX95228.1
input|c1|524945-527279|-|ctg6_580|	BGC0000962|c1|10313-15433|+|AAN32979.1|BarE|AAN32979.1
input|c1|524945-527279|-|ctg6_580|	BGC0000445|c1|44152-49566|+|CAJ34381.1|NRPS_protein|CAJ34381.1
input|c1|524945-527279|-|ctg6_580|	BGC0000287|c1|611-6985|-|PA2302|AmbE|AAG05690.1
input|c1|524945-527279|-|ctg6_580|	BGC0000213|c1|41726-43279|-|AIL50191.1|putative_amide_synthetase|AIL50191.1
input|c1|524945-527279|-|ctg6_580|	BGC0000424|c1|3510-4259|+|Hsero_2340|thioesterase_involved_in_non-ribosomal_peptide_biosynthesis_protein|ADJ63839.1
input|c1|524945-527279|-|ctg6_580|	BGC0001228|c1|36034-36768|-|B110_RS27195|thioesterase|WP_080679151.1
input|c1|524945-527279|-|ctg6_580|	BGC0002001|c1|39660-40397|-|Achr_RS19600|thioesterase|WP_039806861.1
input|c1|524945-527279|-|ctg6_580|	BGC0000373|c1|13142-13912|-|SCLAV_5276|Thioesterase|EFG10349.1
input|c1|524945-527279|-|ctg6_580|	BGC0001036|c1|34267-35010|+|AGZ15461.1|putative_thioesterase|AGZ15461.1
input|c1|524945-527279|-|ctg6_580|	BGC0000128|c1|19542-21035|+|AAQ90177.1|putative_acyl-CoA_synthetase|AAQ90177.1
input|c1|524945-527279|-|ctg6_580|	BGC0000202|c1|40376-41860|+|ADB02855.1|AzicM|ADB02855.1
input|c1|524945-527279|-|ctg6_580|	BGC0000360|c1|13793-14644|+|CBL93712.1|Thioesterase|CBL93712.1
input|c1|524945-527279|-|ctg6_580|	BGC0000376|c1|30071-35677|-|BAP16699.1|nonribosomal_peptide_synthetase|BAP16699.1
input|c1|524945-527279|-|ctg6_580|	BGC0001519|c1|33295-34026|+|STRAU_RS01665|thioesterase|WP_106967774.1
input|c1|524945-527279|-|ctg6_580|	BGC0000127|c1|21917-22699|+|AAD24880.1|putative_thioesterase|AAD24880.1
input|c1|524945-527279|-|ctg6_580|	BGC0000414|c1|26193-26987|+|BAO84863.1|thioesterase_domain-containing_protein|BAO84863.1
input|c1|524945-527279|-|ctg6_580|	BGC0001918|c1|2466-16226|+|BBD17741.1|non-ribosomal_peptide_synthetase|BBD17741.1
input|c1|524945-527279|-|ctg6_580|	BGC0001711|c1|1-720|+|JM78_19255|oleoyl-ACP_hydrolase|KFL51877.1
input|c1|524945-527279|-|ctg6_580|	BGC0000238|c1|34293-35036|+|ABX71117.1|Lct34|ABX71117.1
input|c1|524945-527279|-|ctg6_580|	BGC0000440|c1|82573-83325|+|CAE53380.1|thioesterase|CAE53380.1
input|c1|524945-527279|-|ctg6_580|	BGC0000441|c1|80755-81507|+|CAG15042.1|thioesterase,_type_II|CAG15042.1
input|c1|524945-527279|-|ctg6_580|	BGC0001695|c1|3943-18042|+|AWX24482.1|non-ribosomal_peptide_synthetase|AWX24482.1
input|c1|524945-527279|-|ctg6_580|	BGC0001919|c1|2484-16343|+|BBD17759.1|non-ribosomal_peptide_synthetase|BBD17759.1
input|c1|524945-527279|-|ctg6_580|	BGC0001042|c1|19885-30714|+|ACY06285.1|non-ribosomal_peptide_synthetase|ACY06285.1
input|c1|524945-527279|-|ctg6_580|	BGC0000111|c1|24350-25156|+|BAD38876.1|thioesterase|BAD38876.1
input|c1|524945-527279|-|ctg6_580|	BGC0000001|c1|56933-57829|+|AEK75515.1|type_II_thioesterase|AEK75515.1
input|c1|524945-527279|-|ctg6_580|	BGC0000962|c1|7859-8665|+|AAN32977.1|BarC|AAN32977.1
input|c1|524945-527279|-|ctg6_580|	BGC0000177|c1|4026-5615|+|ACY01387.1|trans-acting_acyl_transferase/thioesterase_fusion_protein|ACY01387.1
input|c1|524945-527279|-|ctg6_580|	BGC0000467|c1|11192-11995|+|CAA73129.1|Irp4_protein|CAA73129.1
input|c1|524945-527279|-|ctg6_580|	BGC0000341|c1|76191-103151|+|ABD65958.1|nonribosomal_peptide_synthetase|ABD65958.1
input|c1|524945-527279|-|ctg6_580|	BGC0001172|c1|33394-34113|+|AHA12093.1|thioesterase|AHA12093.1
input|c1|524945-527279|-|ctg6_580|	BGC0001055|c1|41078-41866|+|eco2027|putative_thioesterase|CAJ87593.1
input|c1|524945-527279|-|ctg6_580|	BGC0001205|c1|16576-18521|-|PEXP_030520|AMP-dependent_synthetase/ligase|KGO40476.1
input|c1|524945-527279|-|ctg6_580|	BGC0000984|c1|40214-40957|-|Daci_4759|Thioesterase|ABX37388.1
input|c1|524945-527279|-|ctg6_580|	BGC0001021|c1|15394-19638|-|Rv2383c|Phenyloxazoline_synthase_MbtB_(phenyloxazoline_synthetase)|CCP45171.1
input|c1|524945-527279|-|ctg6_580|	BGC0000391|c1|1146-9767|+|AFO85453.1|non-ribosomal_peptide_synthetase|AFO85453.1
input|c1|524945-527279|-|ctg6_580|	BGC0000163|c1|136385-138136|+|ACR50797.1|acyltransferase|ACR50797.1
input|c1|524945-527279|-|ctg6_580|	BGC0000302|c1|7422-13946|+|ACZ55942.1|non-ribosomal_peptide_synthetase|ACZ55942.1
input|c1|524945-527279|-|ctg6_580|	BGC0001358|c1|49241-50502|-|VFPBJ_02533|phenylacetyl-_ligase_protein|OAQ83766.1
input|c1|524945-527279|-|ctg6_580|	BGC0000330|c1|33303-34121|+|H16_B1690|thioesterase|CAJ96475.1
input|c1|524945-527279|-|ctg6_580|	BGC0001054|c1|10298-11029|-|XNC1_1703|Thioesterase_involved_in_xenocoumacin_synthesis|CBJ89763.1
input|c1|524945-527279|-|ctg6_580|	BGC0000935|c1|26523-27314|+|AFB35636.1|Thioesterase|AFB35636.1
input|c1|524945-527279|-|ctg6_580|	BGC0000385|c1|80817-92306|+|AEH59099.1|amino_acid_adenylation_domain-containing_protein/NRPS|AEH59099.1
input|c1|524945-527279|-|ctg6_580|	BGC0000985|c1|32443-37284|+|TMO_c0607|DidF|AFK57217.1
input|c1|524945-527279|-|ctg6_580|	BGC0001441|c1|8233-9708|-|ARO49576.1|AMP-dependent_synthetase|ARO49576.1
input|c1|524945-527279|-|ctg6_580|	BGC0000335|c1|26793-35432|+|AID65225.1|nonribosomal_peptide_synthetase|AID65225.1
input|c1|524945-527279|-|ctg6_580|	BGC0001919|c1|29083-29850|+|BBD17764.1|thioesterase|BBD17764.1
input|c1|524945-527279|-|ctg6_580|	BGC0000377|c1|27431-28162|+|AEC14350.1|type_II_thioesterase|AEC14350.1
input|c1|524945-527279|-|ctg6_580|	BGC0001053|c1|58551-62096|+|CAF05650.1|TubE_protein|CAF05650.1
input|c1|524945-527279|-|ctg6_580|	BGC0000385|c1|92306-117916|+|AEH59100.1|amino_acid_adenylation_domain-containing_protein/NRPS|AEH59100.1
input|c1|524945-527279|-|ctg6_580|	BGC0000452|c1|46723-47451|+|BBR47_27930|putative_type_II_thioesterase|BAH43770.1
input|c1|524945-527279|-|ctg6_580|	BGC0001230|c1|10615-22797|-|DAB41477.1|nonribosomal_peptide_synthetase|DAB41477.1
input|c1|524945-527279|-|ctg6_580|	BGC0001766|c1|10615-22797|-|DAB41477.1|nonribosomal_peptide_synthetase|DAB41477.1
input|c1|524945-527279|-|ctg6_580|	BGC0001716|c1|19069-22485|-|XNC2_RS10320|non-ribosomal_peptide_synthetase|WP_013184462.1
input|c1|524945-527279|-|ctg6_580|	BGC0000210|c1|22349-23590|+|CAE17538.1|acyl_CoA_ligase|CAE17538.1
input|c1|524945-527279|-|ctg6_580|	BGC0001065|c1|127955-129796|+|sccontig008-66|fatty-acid-CoA_ligase|AEZ64574.1
input|c1|524945-527279|-|ctg6_580|	BGC0000247|c1|4347-5129|+|CAK50771.1|putative_thioesterase|CAK50771.1
input|c1|524945-527279|-|ctg6_580|	BGC0001824|c1|2923-14448|+|Xbed_01550|peptide_synthase|OTA20325.1
input|c1|524945-527279|-|ctg6_580|	BGC0001102|c1|1-8379|+|BTH_II2088|thiotemplate_mechanism_natural_product_synthetase|ABC36203.1
input|c1|524945-527279|-|ctg6_580|	BGC0000052|c1|145099-145743|+|AAX98200.1|thioesterase|AAX98200.1
input|c1|524945-527279|-|ctg6_580|	BGC0000063|c1|39224-41447|-|ACB12561.1|Fum16|ACB12561.1
input|c1|528568-530671|+|ctg6_582|	BGC0000412|c1|805-5121|+|AAC83656.1|dihydroaeruginoic_acid_synthetase|AAC83656.1
input|c1|528568-530671|+|ctg6_582|	BGC0001801|c1|12034-16578|-|SVEN_0512|iron_aquisition_yersiniabactin_synthesis_enzyme|CCA53799.1
input|c1|528568-530671|+|ctg6_582|	BGC0000300|c1|5186-8539|-|SSMG_02535|non-ribosomal_peptide_synthetase|EFL06864.1
input|c1|528568-530671|+|ctg6_582|	BGC0000366|c1|8437-12144|-|AGE11891.1|nonribosomal_peptide_synthetase|AGE11891.1
input|c1|528568-530671|+|ctg6_582|	BGC0001027|c1|17007-20510|+|NFA_7680|putative_non-ribosomal_peptide_synthetase|BAD55613.1
input|c1|528568-530671|+|ctg6_582|	BGC0001021|c1|15394-19638|-|Rv2383c|Phenyloxazoline_synthase_MbtB_(phenyloxazoline_synthetase)|CCP45171.1
input|c1|528568-530671|+|ctg6_582|	BGC0000324|c1|1823-8512|+|CAC17499.1|putative_non-ribosomal_peptide_synthase|CAC17499.1
input|c1|528568-530671|+|ctg6_582|	BGC0001051|c1|55016-75007|+|ADH04641.1|TgaC|ADH04641.1
input|c1|528568-530671|+|ctg6_582|	BGC0001048|c1|48585-56447|+|ABL74945.1|NRPS|ABL74945.1
input|c1|528568-530671|+|ctg6_582|	BGC0001053|c1|48011-58558|+|CAF05649.1|TubD_protein|CAF05649.1
input|c1|528568-530671|+|ctg6_582|	BGC0001822|c1|16083-22562|+|AWI62627.1|nonribosomal_peptide_synthetase|AWI62627.1
input|c1|528568-530671|+|ctg6_582|	BGC0001943|c1|15899-22378|+|AWI62627.1|nonribosomal_peptide_synthetase|AWI62627.1
input|c1|528568-530671|+|ctg6_582|	BGC0001342|c1|56174-76006|+|ADH04660.1|TugD|ADH04660.1
input|c1|528568-530671|+|ctg6_582|	BGC0001941|c1|18910-28578|+|AXM42949.1|hybrid_type_1_PKS/NRPS|AXM42949.1
input|c1|528568-530671|+|ctg6_582|	BGC0001344|c1|24918-35453|+|ADH04680.1|hybrid_polyketide_synthase/non-ribosomal_peptide_synthetase|ADH04680.1
input|c1|528568-530671|+|ctg6_582|	BGC0000986|c1|9422-18337|+|CAQ34918.1|nonribosomal_peptide_synthetase/_polyketide_synthase|CAQ34918.1
input|c1|528568-530671|+|ctg6_582|	BGC0001750|c1|13000-17190|+|ATG32076.1|nonribosomal_peptide_synthetase|ATG32076.1
input|c1|528568-530671|+|ctg6_582|	BGC0000954|c1|35383-39609|+|CAQ18831.1|nonribosomal_polypetide_synthetase|CAQ18831.1
input|c1|528568-530671|+|ctg6_582|	BGC0000347|c1|3636-9707|+|SEQ1242|equibactin_equibactin_nonribosomal_peptide_synthase_protein|CAP20364.1
input|c1|528568-530671|+|ctg6_582|	BGC0000982|c1|22528-26457|+|AAW03326.1|CtaC|AAW03326.1
input|c1|528568-530671|+|ctg6_582|	BGC0001000|c1|24086-35923|+|AAY42398.1|Nonribosomal_peptide_synthetase|AAY42398.1
input|c1|528568-530671|+|ctg6_582|	BGC0001014|c1|3876-16682|-|RSc1806|polyketide_synthase/non-ribosomal_peptide_synthetase|CAD15508.1
input|c1|528568-530671|+|ctg6_582|	BGC0001024|c1|13537-17409|+|AAF19811.1|mtaC|AAF19811.1
input|c1|528568-530671|+|ctg6_582|	BGC0001884|c1|32551-36813|+|DAB41917.1|ArzO_-_NRPS_(Cy,_A,_Ox,_PCP)|DAB41917.1
input|c1|528568-530671|+|ctg6_582|	BGC0001235|c1|26678-40243|+|ANI24100.1|nonribosomal_peptide_synthetase|ANI24100.1
input|c1|528568-530671|+|ctg6_582|	BGC0000973|c1|26548-34206|+|CCC55921.1|non-ribosomal_peptide_synthetase/polyketide_synthase_hybrid_protein|CCC55921.1
input|c1|528568-530671|+|ctg6_582|	BGC0000373|c1|5382-8672|-|SCLAV_5271|Non-ribosomal_peptide_synthetase|EFG10344.1
input|c1|528568-530671|+|ctg6_582|	BGC0001000|c1|14019-24089|+|AAY42397.1|Nonribosomal_peptide_synthetase|AAY42397.1
input|c1|528568-530671|+|ctg6_582|	BGC0000380|c1|20648-29653|+|ADZ24995.1|non-ribosomal_peptide_synthase/polyketide_synthase|ADZ24995.1
input|c1|528568-530671|+|ctg6_582|	BGC0001009|c1|21033-30887|+|CAD89775.1|MelD_protein|CAD89775.1
input|c1|528568-530671|+|ctg6_582|	BGC0001010|c1|21033-30887|+|CAD89775.1|MelD_protein|CAD89775.1
input|c1|528568-530671|+|ctg6_582|	BGC0000962|c1|16987-25650|+|AAN32981.1|BarG|AAN32981.1
input|c1|528568-530671|+|ctg6_582|	BGC0001024|c1|17406-27281|+|AAF19812.1|MtaD|AAF19812.1
input|c1|528568-530671|+|ctg6_582|	BGC0000982|c1|26454-36314|+|AAW03327.1|CtaD|AAW03327.1
input|c1|528568-530671|+|ctg6_582|	BGC0001368|c1|32755-36045|-|IF33_RS0114870|non-ribosomal_peptide_synthetase|WP_051700122.1
input|c1|528568-530671|+|ctg6_582|	BGC0000972|c1|14620-21084|-|CAJ76289.1|putative_hybrid_non-ribosomal_peptide-polyketide_synthetase|CAJ76289.1
input|c1|528568-530671|+|ctg6_582|	BGC0001193|c1|16250-19384|+|AJI44176.1|nonribosomal_peptide_synthetase|AJI44176.1
input|c1|528568-530671|+|ctg6_582|	BGC0000376|c1|17168-20551|-|BAP16693.1|nonribosomal_peptide_synthetase|BAP16693.1
input|c1|528568-530671|+|ctg6_582|	BGC0001055|c1|24283-30390|+|eco2024|putative_peptide_synthase|CAJ87590.1
input|c1|528568-530671|+|ctg6_582|	BGC0001560|c1|6185-25504|+|ARO38317.1|nonribosomal_peptide_synthetase|ARO38317.1
input|c1|528568-530671|+|ctg6_582|	BGC0000972|c1|21095-27595|-|CAJ76290.1|putative_non-ribosomal_peptide_synthase|CAJ76290.1
input|c1|528568-530671|+|ctg6_582|	BGC0001469|c1|4132-21873|-|ASG16_028340|NRPS|RAT94090.1
input|c1|528568-530671|+|ctg6_582|	BGC0000963|c1|57901-65781|+|AAG02364.1|peptide_synthetase_NRPS2-1|AAG02364.1
input|c1|528568-530671|+|ctg6_582|	BGC0000993|c1|5034-10127|+|ABP57745.1|DepA|ABP57745.1
input|c1|528568-530671|+|ctg6_582|	BGC0000964|c1|30919-36018|-|BTH_I2367|dihydroaeruginoic_acid_synthetase|ABC39418.1
input|c1|528568-530671|+|ctg6_582|	BGC0001093|c1|52550-63937|+|AAY32966.1|DszC|AAY32966.1
input|c1|528568-530671|+|ctg6_582|	BGC0001055|c1|30478-39969|+|eco2025|putative_peptide/polyketide_synthetase|CAJ87591.1
input|c1|528568-530671|+|ctg6_582|	BGC0001045|c1|6631-11655|+|AFR69331.1|nonribosomal_peptide_synthetase_SpiA|AFR69331.1
input|c1|528568-530671|+|ctg6_582|	BGC0000467|c1|613-10098|+|CAA73127.1|HMWP1_protein|CAA73127.1
input|c1|528568-530671|+|ctg6_582|	BGC0001236|c1|3143-9994|-|ALJ49921.1|TtmH|ALJ49921.1
input|c1|528568-530671|+|ctg6_582|	BGC0001237|c1|2795-9775|-|ALJ49910.1|TlmH|ALJ49910.1
input|c1|528568-530671|+|ctg6_582|	BGC0001780|c1|4997-21352|+|ARR97036.1|SphC|ARR97036.1
input|c1|528568-530671|+|ctg6_582|	BGC0001561|c1|13040-17578|+|AQI70_32580||AQI70_32580
input|c1|528568-530671|+|ctg6_582|	BGC0000967|c1|31828-51879|+|BAP05590.1|calB|BAP05590.1
input|c1|528568-530671|+|ctg6_582|	BGC0000349|c1|3828-20117|+|SACE_3035|putative_non-ribosomal_peptide_synthetase|CAM02313.1
input|c1|528568-530671|+|ctg6_582|	BGC0001767|c1|4729-20232|+|ctg1_orf20||ctg1_orf20
input|c1|528568-530671|+|ctg6_582|	BGC0001192|c1|22294-41172|+|AJM89738.1|PmxE|AJM89738.1
input|c1|528568-530671|+|ctg6_582|	BGC0001780|c1|27909-35990|+|ARR97038.1|SphE|ARR97038.1
input|c1|528568-530671|+|ctg6_582|	BGC0000359|c1|4060-7284|-|Tfu_1866|amino_acid_adenylation|AAZ55899.1
input|c1|528568-530671|+|ctg6_582|	BGC0000330|c1|22369-31653|-|H16_B1687|non-ribosomal_peptide_synthetase|CAJ96472.1
input|c1|528568-530671|+|ctg6_582|	BGC0000186|c1|49526-61303|-|BTH_II1673|thiotemplate_mechanism_natural_product_synthetase|ABC35522.1
input|c1|528568-530671|+|ctg6_582|	BGC0001330|c1|22061-28492|+|ABD52_RS02405|non-ribosomal_peptide_synthetase|WP_053065269.1
input|c1|528568-530671|+|ctg6_582|	BGC0001657|c1|33746-53263|+|BAV56271.1||BAV56271.1
input|c1|528568-530671|+|ctg6_582|	BGC0000969|c1|26668-38406|+|CAJ46692.1|non-ribosomal_peptide_synthase|CAJ46692.1
input|c1|528568-530671|+|ctg6_582|	BGC0001331|c1|15081-21515|-|F583_RS01000000127210|non-ribosomal_peptide_synthetase|WP_019032755.1
input|c1|528568-530671|+|ctg6_582|	BGC0001442|c1|10225-14991|-|ATJ34002.1|non-ribosomal_peptide_synthetase|ATJ34002.1
input|c1|528568-530671|+|ctg6_582|	BGC0001497|c1|10225-14991|-|ATJ34002.1|non-ribosomal_peptide_synthetase|ATJ34002.1
input|c1|528568-530671|+|ctg6_582|	BGC0001582|c1|18667-64446|-|AIW58892.1|non-ribosomal_peptide_synthetase|AIW58892.1
input|c1|528568-530671|+|ctg6_582|	BGC0000306|c1|12315-25208|+|SSIG_05823|hypothetical_protein|EWS95124.1
input|c1|528568-530671|+|ctg6_582|	BGC0000359|c1|1-4035|-|Tfu_1865|amino_acid_adenylation|AAZ55898.1
input|c1|528568-530671|+|ctg6_582|	BGC0001421|c1|22508-39013|+|APZ78729.1|nonribosomal_peptide_synthetase|APZ78729.1
input|c1|528568-530671|+|ctg6_582|	BGC0001715|c1|10101-22370|+|CUX79060.1|Octapeptin_synthase_subunit_A|CUX79060.1
input|c1|528568-530671|+|ctg6_582|	BGC0001042|c1|19885-30714|+|ACY06285.1|non-ribosomal_peptide_synthetase|ACY06285.1
input|c1|528568-530671|+|ctg6_582|	BGC0001043|c1|5685-15155|-|SGR_814|putative_NRPS-type-I_PKS_fusion_protein|BAG17643.1
input|c1|528568-530671|+|ctg6_582|	BGC0000418|c1|19978-31968|+|AIE77059.1|peptide_synthetase|AIE77059.1
input|c1|528568-530671|+|ctg6_582|	BGC0001153|c1|9-14765|+|AEZ51516.1|pmxA|AEZ51516.1
input|c1|528568-530671|+|ctg6_582|	BGC0001192|c1|1-14997|+|AJM89735.1|PmxA|AJM89735.1
input|c1|528568-530671|+|ctg6_582|	BGC0000394|c1|30195-39491|+|AGD80623.1|non-ribosomal_peptide_synthetase|AGD80623.1
input|c1|528568-530671|+|ctg6_582|	BGC0000291|c1|45924-64802|+|AAZ23075.1|peptide_synthetase|AAZ23075.1
input|c1|528568-530671|+|ctg6_582|	BGC0001025|c1|30409-57357|-|MXAN_3935|non-ribosomal_peptide_synthase/polyketide_synthase_Ta1|ABF85931.1
input|c1|528568-530671|+|ctg6_582|	BGC0000437|c1|38553-54671|+|Psyr_2614|Amino_acid_adenylation|AAY37653.1
input|c1|528568-530671|+|ctg6_582|	BGC0000399|c1|9569-22672|+|PFL_2146|non-ribosomal_peptide_synthetase_OfaB|AAY91420.2
input|c1|528568-530671|+|ctg6_582|	BGC0001058|c1|45003-52922|+|ACG60772.1|NRPS(C/A/PCP/Cy/A/PCP/Cy)|ACG60772.1
input|c1|528568-530671|+|ctg6_582|	BGC0000437|c1|71503-112116|+|Psyr_2616|Amino_acid_adenylation|AAY37655.1
input|c1|528568-530671|+|ctg6_582|	BGC0000438|c1|138-16277|+|AAF99707.2|syringopeptin_synthetase|AAF99707.2
input|c1|528568-530671|+|ctg6_582|	BGC0000354|c1|50239-57351|+|CAM56771.1||CAM56771.1
input|c1|528568-530671|+|ctg6_582|	BGC0000309|c1|2195-9331|-|BSU_31960|siderophore_2,3-dihydroxybenzoate-glycine-threonine_trimeric_ester_bacillibactin_synthetase|CAB15186.3
input|c1|528568-530671|+|ctg6_582|	BGC0000344|c1|21749-47230|-|PSEEN3045|putative_non_ribosomal_peptide_synthetase|CAK15815.1
input|c1|528568-530671|+|ctg6_582|	BGC0000424|c1|6093-33575|+|Hsero_2343|Serobactin_synthetase|ADJ63842.1
input|c1|528568-530671|+|ctg6_582|	BGC0001015|c1|42195-48629|+|CAD29798.1|peptide_synthetase|CAD29798.1
input|c1|528568-530671|+|ctg6_582|	BGC0001149|c1|1410-8675|+|BN844_0706|NRPS|CDF96614.1
input|c1|528568-530671|+|ctg6_582|	BGC0001127|c1|11181-19943|+|CCJ67646.1|JagB|CCJ67646.1
input|c1|528568-530671|+|ctg6_582|	BGC0001047|c1|2126-6112|+|CAD70194.1|non-ribosomal_peptide_synthetase|CAD70194.1
input|c1|528568-530671|+|ctg6_582|	BGC0001237|c1|1-2811|-|ALJ49909.1|TlmI|ALJ49909.1
input|c1|528568-530671|+|ctg6_582|	BGC0000341|c1|104002-106581|+|ABD65960.1|nonribosomal_peptide_synthetase|ABD65960.1
input|c1|528568-530671|+|ctg6_582|	BGC0000464|c1|83850-98732|+|XDD1_2288|Putative_Ornithine_racemase_(fragment)|CDG17987.1
input|c1|528568-530671|+|ctg6_582|	BGC0001389|c1|49256-58486|+|AHZ34242.1|CipE|AHZ34242.1
input|c1|528568-530671|+|ctg6_582|	BGC0001033|c1|1-7767|+|ERIC2_c18040|putative_non-ribosomal_peptide_ligase/_polyketide_synthase_hybrid|AHD05614.1
input|c1|528568-530671|+|ctg6_582|	BGC0000964|c1|11740-22692|-|BTH_I2364|peptide_synthetase,_putative|ABC36785.1
input|c1|528568-530671|+|ctg6_582|	BGC0001925|c1|3122-4720|+|BBG06551.1|AMP_binding_enzyme|BBG06551.1
input|c1|528568-530671|+|ctg6_582|	BGC0001963|c1|144815-147976|-|AZF85944.1|hypothetical_protein|AZF85944.1
input|c1|528568-530671|+|ctg6_582|	BGC0000398|c1|11026-24123|+|AFH75329.1|nonribosomal_peptide_synthetase|AFH75329.1
input|c1|528568-530671|+|ctg6_582|	BGC0001806|c1|1-38658|+|APU91750.1|Non-Ribosomal_Peptide_Synthetase|APU91750.1
input|c1|528568-530671|+|ctg6_582|	BGC0000425|c1|24044-43444|+|AFH75321.1|nonribosomal_peptide_synthetase|AFH75321.1
input|c1|528568-530671|+|ctg6_582|	BGC0001345|c1|6166-7101|+|AAG31129.1|MxcF|AAG31129.1
input|c1|528568-530671|+|ctg6_582|	BGC0001389|c1|6986-21700|+|AHZ34238.1|CipA|AHZ34238.1
input|c1|528568-530671|+|ctg6_582|	BGC0001764|c1|14721-17813|+|BAW27672.1|NRPS(A-T-C)|BAW27672.1
input|c1|528568-530671|+|ctg6_582|	BGC0000403|c1|33932-37249|+|AFJ14795.1|PlpF|AFJ14795.1
input|c1|528568-530671|+|ctg6_582|	BGC0001381|c1|26559-29669|+|AJO72717.1|adenylation_domain-containing_protein|AJO72717.1
input|c1|528568-530671|+|ctg6_582|	BGC0001620|c1|32343-56411|+|ASX95241.1|IlaS|ASX95241.1
input|c1|528568-530671|+|ctg6_582|	BGC0000727|c1|14654-18505|+|ACK77757.1|putative_indigoidine_synthase_IndC|ACK77757.1
input|c1|528568-530671|+|ctg6_582|	BGC0001389|c1|21826-31338|+|AHZ34239.1|CipB|AHZ34239.1
input|c1|528568-530671|+|ctg6_582|	BGC0001298|c1|4661-6202|+|AGY30675.1|Ann3|AGY30675.1
input|c1|528568-530671|+|ctg6_582|	BGC0000380|c1|12385-13953|-|ADZ24989.1|prolin_adenylation_protein|ADZ24989.1
input|c1|528568-530671|+|ctg6_582|	BGC0001856|c1|155569-158616|-|QBF51786.1|Nrps|QBF51786.1
input|c1|528568-530671|+|ctg6_582|	BGC0001963|c1|75161-78250|+|AZF85912.1|non-ribosomal_peptide_synthase|AZF85912.1
input|c1|528568-530671|+|ctg6_582|	BGC0001763|c1|31567-55542|+|BBA20967.1|nonribosomal_peptide_synthetase|BBA20967.1
input|c1|528568-530671|+|ctg6_582|	BGC0001686|c1|3621-11015|+|BN712_00198|plipastatin_synthase_subunit_C|CDE97356.1
input|c1|528568-530671|+|ctg6_582|	BGC0001532|c1|9622-23457|+|ATY37590.1|BogC|ATY37590.1
input|c1|528568-530671|+|ctg6_582|	BGC0001877|c1|1-3120|+|FS847_01740|non-ribosomal_peptide_synthetase|TXC99989.1
input|c1|528568-530671|+|ctg6_582|	BGC0001755|c1|99822-101549|+|AWW87429.1|CoA_ligase|AWW87429.1
input|c1|528568-530671|+|ctg6_582|	BGC0000144|c1|106029-108617|+|AEZ53966.1|putative_peptide_synthetase|AEZ53966.1
input|c1|528568-530671|+|ctg6_582|	BGC0000337|c1|19976-26899|+|MAA_10036|nonribosomal_peptide_synthase_GliP-like,_putative|MAA_10036
input|c1|530637-532905|+|ctg6_583|	BGC0000412|c1|805-5121|+|AAC83656.1|dihydroaeruginoic_acid_synthetase|AAC83656.1
input|c1|530637-532905|+|ctg6_583|	BGC0001801|c1|12034-16578|-|SVEN_0512|iron_aquisition_yersiniabactin_synthesis_enzyme|CCA53799.1
input|c1|530637-532905|+|ctg6_583|	BGC0001055|c1|24283-30390|+|eco2024|putative_peptide_synthase|CAJ87590.1
input|c1|530637-532905|+|ctg6_583|	BGC0001014|c1|3876-16682|-|RSc1806|polyketide_synthase/non-ribosomal_peptide_synthetase|CAD15508.1
input|c1|530637-532905|+|ctg6_583|	BGC0000324|c1|1823-8512|+|CAC17499.1|putative_non-ribosomal_peptide_synthase|CAC17499.1
input|c1|530637-532905|+|ctg6_583|	BGC0000324|c1|1823-8512|+|CAC17499.1|putative_non-ribosomal_peptide_synthase|CAC17499.1
input|c1|530637-532905|+|ctg6_583|	BGC0000366|c1|8437-12144|-|AGE11891.1|nonribosomal_peptide_synthetase|AGE11891.1
input|c1|530637-532905|+|ctg6_583|	BGC0001014|c1|30612-36632|+|RSc1811|non-ribosomal_peptide_synthetase|CAD15513.1
input|c1|530637-532905|+|ctg6_583|	BGC0000300|c1|5186-8539|-|SSMG_02535|non-ribosomal_peptide_synthetase|EFL06864.1
input|c1|530637-532905|+|ctg6_583|	BGC0000459|c1|92365-94791|+|AGN74898.1|nonribosomal_peptide_synthetase|AGN74898.1
input|c1|530637-532905|+|ctg6_583|	BGC0001027|c1|17007-20510|+|NFA_7680|putative_non-ribosomal_peptide_synthetase|BAD55613.1
input|c1|530637-532905|+|ctg6_583|	BGC0001801|c1|23331-28811|-|SVEN_0517|pyochelin_synthetase_F|CCA53804.1
input|c1|530637-532905|+|ctg6_583|	BGC0001009|c1|21033-30887|+|CAD89775.1|MelD_protein|CAD89775.1
input|c1|530637-532905|+|ctg6_583|	BGC0001010|c1|21033-30887|+|CAD89775.1|MelD_protein|CAD89775.1
input|c1|530637-532905|+|ctg6_583|	BGC0001024|c1|17406-27281|+|AAF19812.1|MtaD|AAF19812.1
input|c1|530637-532905|+|ctg6_583|	BGC0000954|c1|35383-39609|+|CAQ18831.1|nonribosomal_polypetide_synthetase|CAQ18831.1
input|c1|530637-532905|+|ctg6_583|	BGC0001941|c1|18910-28578|+|AXM42949.1|hybrid_type_1_PKS/NRPS|AXM42949.1
input|c1|530637-532905|+|ctg6_583|	BGC0001058|c1|45003-52922|+|ACG60772.1|NRPS(C/A/PCP/Cy/A/PCP/Cy)|ACG60772.1
input|c1|530637-532905|+|ctg6_583|	BGC0001021|c1|15394-19638|-|Rv2383c|Phenyloxazoline_synthase_MbtB_(phenyloxazoline_synthetase)|CCP45171.1
input|c1|530637-532905|+|ctg6_583|	BGC0000982|c1|26454-36314|+|AAW03327.1|CtaD|AAW03327.1
input|c1|530637-532905|+|ctg6_583|	BGC0000955|c1|4229-11416|+|CCA29202.1|non-ribosomal_peptide_synthetase|CCA29202.1
input|c1|530637-532905|+|ctg6_583|	BGC0000347|c1|3636-9707|+|SEQ1242|equibactin_equibactin_nonribosomal_peptide_synthase_protein|CAP20364.1
input|c1|530637-532905|+|ctg6_583|	BGC0001342|c1|56174-76006|+|ADH04660.1|TugD|ADH04660.1
input|c1|530637-532905|+|ctg6_583|	BGC0000989|c1|4263-8495|+|ACB46193.1|nonribosomal_peptide_synthetase|ACB46193.1
input|c1|530637-532905|+|ctg6_583|	BGC0000982|c1|22528-26457|+|AAW03326.1|CtaC|AAW03326.1
input|c1|530637-532905|+|ctg6_583|	BGC0000963|c1|57901-65781|+|AAG02364.1|peptide_synthetase_NRPS2-1|AAG02364.1
input|c1|530637-532905|+|ctg6_583|	BGC0000962|c1|16987-25650|+|AAN32981.1|BarG|AAN32981.1
input|c1|530637-532905|+|ctg6_583|	BGC0000991|c1|6260-10492|+|AAF62881.1|EpoB|AAF62881.1
input|c1|530637-532905|+|ctg6_583|	BGC0001048|c1|48585-56447|+|ABL74945.1|NRPS|ABL74945.1
input|c1|530637-532905|+|ctg6_583|	BGC0000990|c1|4699-8931|+|ADB12489.1|EpoB|ADB12489.1
input|c1|530637-532905|+|ctg6_583|	BGC0001235|c1|26678-40243|+|ANI24100.1|nonribosomal_peptide_synthetase|ANI24100.1
input|c1|530637-532905|+|ctg6_583|	BGC0000973|c1|26548-34206|+|CCC55921.1|non-ribosomal_peptide_synthetase/polyketide_synthase_hybrid_protein|CCC55921.1
input|c1|530637-532905|+|ctg6_583|	BGC0000324|c1|8509-14037|+|CAC17500.1|putative_non-ribosomal_peptide_synthase|CAC17500.1
input|c1|530637-532905|+|ctg6_583|	BGC0000412|c1|5118-10547|+|AAC83657.1|pyochelin_synthetase|AAC83657.1
input|c1|530637-532905|+|ctg6_583|	BGC0001822|c1|16083-22562|+|AWI62627.1|nonribosomal_peptide_synthetase|AWI62627.1
input|c1|530637-532905|+|ctg6_583|	BGC0001943|c1|15899-22378|+|AWI62627.1|nonribosomal_peptide_synthetase|AWI62627.1
input|c1|530637-532905|+|ctg6_583|	BGC0001024|c1|13537-17409|+|AAF19811.1|mtaC|AAF19811.1
input|c1|530637-532905|+|ctg6_583|	BGC0001053|c1|48011-58558|+|CAF05649.1|TubD_protein|CAF05649.1
input|c1|530637-532905|+|ctg6_583|	BGC0000988|c1|11872-16104|+|AAF26925.1|nonribosomal_peptide_synthetase|AAF26925.1
input|c1|530637-532905|+|ctg6_583|	BGC0000976|c1|44157-53744|-|AEE88284.1|CurF|AEE88284.1
input|c1|530637-532905|+|ctg6_583|	BGC0001000|c1|14019-24089|+|AAY42397.1|Nonribosomal_peptide_synthetase|AAY42397.1
input|c1|530637-532905|+|ctg6_583|	BGC0001165|c1|21881-31468|+|AAT70101.1|CurF|AAT70101.1
input|c1|530637-532905|+|ctg6_583|	BGC0001009|c1|17065-21036|+|CAD89774.1|MelC_protein|CAD89774.1
input|c1|530637-532905|+|ctg6_583|	BGC0001010|c1|17065-21036|+|CAD89774.1|MelC_protein|CAD89774.1
input|c1|530637-532905|+|ctg6_583|	BGC0000972|c1|14620-21084|-|CAJ76289.1|putative_hybrid_non-ribosomal_peptide-polyketide_synthetase|CAJ76289.1
input|c1|530637-532905|+|ctg6_583|	BGC0000966|c1|23210-30664|+|AFD30954.1|CrmA|AFD30954.1
input|c1|530637-532905|+|ctg6_583|	BGC0001237|c1|1-2811|-|ALJ49909.1|TlmI|ALJ49909.1
input|c1|530637-532905|+|ctg6_583|	BGC0001791|c1|8942-20551|+|YC6258_RS23075|non-ribosomal_peptide_synthetase|WP_044618979.1
input|c1|530637-532905|+|ctg6_583|	BGC0001415|c1|16931-24061|-|SMDB11_2290|non-ribosomal_peptide_synthetase|CDG12865.1
input|c1|530637-532905|+|ctg6_583|	BGC0000964|c1|11740-22692|-|BTH_I2364|peptide_synthetase,_putative|ABC36785.1
input|c1|530637-532905|+|ctg6_583|	BGC0001193|c1|16250-19384|+|AJI44176.1|nonribosomal_peptide_synthetase|AJI44176.1
input|c1|530637-532905|+|ctg6_583|	BGC0001344|c1|24918-35453|+|ADH04680.1|hybrid_polyketide_synthase/non-ribosomal_peptide_synthetase|ADH04680.1
input|c1|530637-532905|+|ctg6_583|	BGC0001884|c1|32551-36813|+|DAB41917.1|ArzO_-_NRPS_(Cy,_A,_Ox,_PCP)|DAB41917.1
input|c1|530637-532905|+|ctg6_583|	BGC0001000|c1|24086-35923|+|AAY42398.1|Nonribosomal_peptide_synthetase|AAY42398.1
input|c1|530637-532905|+|ctg6_583|	BGC0001961|c1|23112-27107|-|QCE20609.1|AsmN|QCE20609.1
input|c1|530637-532905|+|ctg6_583|	BGC0001236|c1|1255-2988|-|ALJ49920.1|TtmI|ALJ49920.1
input|c1|530637-532905|+|ctg6_583|	BGC0000955|c1|11416-27699|+|CCA29203.1|non-ribosomal_peptide_synthetase/polyketide_synthase|CCA29203.1
input|c1|530637-532905|+|ctg6_583|	BGC0000972|c1|21095-27595|-|CAJ76290.1|putative_non-ribosomal_peptide_synthase|CAJ76290.1
input|c1|530637-532905|+|ctg6_583|	BGC0001045|c1|19864-32109|+|AFR69334.1|nonribosomal_peptide_synthetase_SpiDE1|AFR69334.1
input|c1|530637-532905|+|ctg6_583|	BGC0001368|c1|17468-21703|+|IF33_RS0114825|non-ribosomal_peptide_synthetase|WP_078857610.1
input|c1|530637-532905|+|ctg6_583|	BGC0001469|c1|4132-21873|-|ASG16_028340|NRPS|RAT94090.1
input|c1|530637-532905|+|ctg6_583|	BGC0000376|c1|17168-20551|-|BAP16693.1|nonribosomal_peptide_synthetase|BAP16693.1
input|c1|530637-532905|+|ctg6_583|	BGC0001824|c1|2923-14448|+|Xbed_01550|peptide_synthase|OTA20325.1
input|c1|530637-532905|+|ctg6_583|	BGC0001115|c1|74663-78031|+|CBK62746.1||CBK62746.1
input|c1|530637-532905|+|ctg6_583|	BGC0000993|c1|5034-10127|+|ABP57745.1|DepA|ABP57745.1
input|c1|530637-532905|+|ctg6_583|	BGC0001368|c1|32755-36045|-|IF33_RS0114870|non-ribosomal_peptide_synthetase|WP_051700122.1
input|c1|530637-532905|+|ctg6_583|	BGC0001560|c1|6185-25504|+|ARO38317.1|nonribosomal_peptide_synthetase|ARO38317.1
input|c1|530637-532905|+|ctg6_583|	BGC0001101|c1|69681-82994|+|AAN85522.1|hybrid_nonribosomal_peptide_synthetase_/_polyketide_synthase|AAN85522.1
input|c1|530637-532905|+|ctg6_583|	BGC0000445|c1|16438-18744|-|CAJ34370.1|NRPS_protein|CAJ34370.1
input|c1|530637-532905|+|ctg6_583|	BGC0000339|c1|19078-28485|+|BAE98156.1|putative_non-ribosomal_peptide_synthetase|BAE98156.1
input|c1|530637-532905|+|ctg6_583|	BGC0001228|c1|16271-25651|-|B110_RS0125715|non-ribosomal_peptide_synthetase|WP_028678148.1
input|c1|530637-532905|+|ctg6_583|	BGC0000986|c1|9422-18337|+|CAQ34918.1|nonribosomal_peptide_synthetase/_polyketide_synthase|CAQ34918.1
input|c1|530637-532905|+|ctg6_583|	BGC0000310|c1|1451-17218|+|AAC06346.1|bacitracin_synthetase_1|AAC06346.1
input|c1|530637-532905|+|ctg6_583|	BGC0000415|c1|3314-12751|-|AET98905.1|putative_non-ribosomal_peptide_synthetase|AET98905.1
input|c1|530637-532905|+|ctg6_583|	BGC0000450|c1|4142-13600|-|BAH04161.1|putative_non-ribosomal_peptide_synthetase|BAH04161.1
input|c1|530637-532905|+|ctg6_583|	BGC0000434|c1|42861-52334|+|BAI63289.1|putative_non-ribosomal_peptide_synthetase|BAI63289.1
input|c1|530637-532905|+|ctg6_583|	BGC0000350|c1|12734-18106|+|ETU_000009|NRPS|ADQ55476.1
input|c1|530637-532905|+|ctg6_583|	BGC0000953|c1|31329-33794|+|AEF16059.1|non-ribosomal_peptide_synthetase|AEF16059.1
input|c1|530637-532905|+|ctg6_583|	BGC0001961|c1|5192-8422|-|QCE20598.1|AsmC|QCE20598.1
input|c1|530637-532905|+|ctg6_583|	BGC0001980|c1|6567-24389|-|QDF82259.1|non-ribosomal_peptide_synthetase|QDF82259.1
input|c1|530637-532905|+|ctg6_583|	BGC0001980|c1|6567-24389|-|QDF82259.1|non-ribosomal_peptide_synthetase|QDF82259.1
input|c1|530637-532905|+|ctg6_583|	BGC0001327|c1|22695-27251|+|IH31_RS0100595|non-ribosomal_peptide_synthetase|WP_052165466.1
input|c1|530637-532905|+|ctg6_583|	BGC0000305|c1|21319-39093|+|BAC67536.1|arthrofactin_synthetase_C|BAC67536.1
input|c1|530637-532905|+|ctg6_583|	BGC0000305|c1|21319-39093|+|BAC67536.1|arthrofactin_synthetase_C|BAC67536.1
input|c1|530637-532905|+|ctg6_583|	BGC0001231|c1|51789-60668|+|AHB82072.1|non_ribosomal_peptide_synthetase/polyketide_synthase|AHB82072.1
input|c1|530637-532905|+|ctg6_583|	BGC0001363|c1|25344-43205|+|RSp0642|probable_non_ribosomal_peptide_synthetase_protein|CAD17793.1
input|c1|530637-532905|+|ctg6_583|	BGC0001363|c1|25344-43205|+|RSp0642|probable_non_ribosomal_peptide_synthetase_protein|CAD17793.1
input|c1|530637-532905|+|ctg6_583|	BGC0001754|c1|25341-43202|+|RSp0642|probable_non_ribosomal_peptide_synthetase_protein|CAD17793.1
input|c1|530637-532905|+|ctg6_583|	BGC0001754|c1|25341-43202|+|RSp0642|probable_non_ribosomal_peptide_synthetase_protein|CAD17793.1
input|c1|530637-532905|+|ctg6_583|	BGC0001760|c1|20155-23172|+|SRIM_RS28560|non-ribosomal_peptide_synthetase|WP_004571779.1
input|c1|530637-532905|+|ctg6_583|	BGC0001842|c1|7883-24151|+|Pfl01_2212|putative_non-ribosomal_peptide_synthetase|ABA73955.1
input|c1|530637-532905|+|ctg6_583|	BGC0000305|c1|8237-21253|+|BAC67535.1|arthrofactin_synthetase_B|BAC67535.1
input|c1|530637-532905|+|ctg6_583|	BGC0001509|c1|21002-34018|-|A8O26_RS13970|non-ribosomal_peptide_synthetase|WP_064118560.1
input|c1|530637-532905|+|ctg6_583|	BGC0001980|c1|24386-37399|-|QDF82255.1|non-ribosomal_peptide_synthetase|QDF82255.1
input|c1|530637-532905|+|ctg6_583|	BGC0000410|c1|163-4524|+|ABS50184.1|non-ribosomal_peptide_synthetase|ABS50184.1
input|c1|530637-532905|+|ctg6_583|	BGC0001211|c1|2458-24696|+|AMYAL_RS0130210|non-ribosomal_peptide_synthetase|WP_084702182.1
input|c1|530637-532905|+|ctg6_583|	BGC0001297|c1|22137-27815|-|ALG65317.1|Cal19|ALG65317.1
input|c1|530637-532905|+|ctg6_583|	BGC0001968|c1|51886-60240|+|QBC75023.1|non-ribosomal_peptide_synthetase|QBC75023.1
input|c1|530637-532905|+|ctg6_583|	BGC0000330|c1|8971-12198|-|H16_B1683|non-ribosomal_peptide_synthetase|CAJ96468.1
input|c1|530637-532905|+|ctg6_583|	BGC0001036|c1|13694-21445|+|AGZ15458.1|putative_non-ribosomal_peptide_synthetase|AGZ15458.1
input|c1|530637-532905|+|ctg6_583|	BGC0001019|c1|49344-58049|+|AHB82059.1|non_ribosomal_peptide_synthetase/polyketide_synthase|AHB82059.1
input|c1|530637-532905|+|ctg6_583|	BGC0000396|c1|9320-13162|+|AEO14744.1|NdaB|AEO14744.1
input|c1|530637-532905|+|ctg6_583|	BGC0000458|c1|415-6786|+|AAP92491.1|nonribosomal_peptide_synthetase|AAP92491.1
input|c1|530637-532905|+|ctg6_583|	BGC0001330|c1|22061-28492|+|ABD52_RS02405|non-ribosomal_peptide_synthetase|WP_053065269.1
input|c1|530637-532905|+|ctg6_583|	BGC0001838|c1|16253-27655|+|AFJ23826.1|WLIP_synthetase_C|AFJ23826.1
input|c1|530637-532905|+|ctg6_583|	BGC0000422|c1|30061-33309|+|ABI22132.1|putative_non-ribosomal_peptide_synthetase|ABI22132.1
input|c1|530637-532905|+|ctg6_583|	BGC0000422|c1|30061-33309|+|ABI22132.1|putative_non-ribosomal_peptide_synthetase|ABI22132.1
input|c1|530637-532905|+|ctg6_583|	BGC0001332|c1|22884-26207|-|B073_RS0123880|non-ribosomal_peptide_synthetase|WP_018540603.1
input|c1|530637-532905|+|ctg6_583|	BGC0001331|c1|15081-21515|-|F583_RS01000000127210|non-ribosomal_peptide_synthetase|WP_019032755.1
input|c1|530637-532905|+|ctg6_583|	BGC0001953|c1|46346-55273|+|AXN93615.1|PuwG|AXN93615.1
input|c1|530637-532905|+|ctg6_583|	BGC0000443|c1|5609-21733|+|AED90002.1|non-ribosomal_peptide_synthetase_ThaA|AED90002.1
input|c1|530637-532905|+|ctg6_583|	BGC0001451|c1|18570-27617|-|BCRE_RS14175|non-ribosomal_peptide_synthetase|WP_082191961.1
input|c1|530637-532905|+|ctg6_583|	BGC0001952|c1|39031-56646|+|AXN93602.1|PuwF-G|AXN93602.1
input|c1|530637-532905|+|ctg6_583|	BGC0000378|c1|21587-37369|-|ABV56588.1|KtzH|ABV56588.1
input|c1|530637-532905|+|ctg6_583|	BGC0000379|c1|42386-62701|+|AEG64697.1|LpmC|AEG64697.1
input|c1|530637-532905|+|ctg6_583|	BGC0000437|c1|2471-30967|-|Psyr_2608|Amino_acid_adenylation|AAY37647.1
input|c1|530637-532905|+|ctg6_583|	BGC0000349|c1|3828-20117|+|SACE_3035|putative_non-ribosomal_peptide_synthetase|CAM02313.1
input|c1|530637-532905|+|ctg6_583|	BGC0000437|c1|71503-112116|+|Psyr_2616|Amino_acid_adenylation|AAY37655.1
input|c1|530637-532905|+|ctg6_583|	BGC0001312|c1|18615-29936|+|PFLU_2553|putative_non-ribosomal_peptide_synthetase|CAY48789.1
input|c1|530637-532905|+|ctg6_583|	BGC0001667|c1|50165-54016|+|AQH32486.1|peptide_synthetase|AQH32486.1
input|c1|530637-532905|+|ctg6_583|	BGC0001196|c1|7768-15696|-|AJW76709.1|DsaG|AJW76709.1
input|c1|530637-532905|+|ctg6_583|	BGC0001215|c1|31318-34947|+|CRI73800.1|loading_module_of_NRPS-PKS|CRI73800.1
input|c1|530637-532905|+|ctg6_583|	BGC0000316|c1|13445-20650|+|ABR67744.1|CmnA|ABR67744.1
input|c1|530637-532905|+|ctg6_583|	BGC0000423|c1|4964-24022|-|SCAB_85471|putative_NRPS/siderophore_biosynthesis_protein|CBG75492.1
input|c1|530637-532905|+|ctg6_583|	BGC0001519|c1|13008-21656|+|STRAU_RS01650|non-ribosomal_peptide_synthetase|WP_016638469.1
input|c1|530637-532905|+|ctg6_583|	BGC0000447|c1|34255-44247|+|CCJ67639.1|TaaD|CCJ67639.1
input|c1|530637-532905|+|ctg6_583|	BGC0001657|c1|33746-53263|+|BAV56271.1||BAV56271.1
input|c1|530637-532905|+|ctg6_583|	BGC0001657|c1|33746-53263|+|BAV56271.1||BAV56271.1
input|c1|530637-532905|+|ctg6_583|	BGC0001844|c1|963-20738|-|RBRH_RS16800|non-ribosomal_peptide_synthetase|WP_013428774.1
input|c1|530637-532905|+|ctg6_583|	BGC0001328|c1|23249-26306|+|MCBG_00138|linear_gramicidin_synthetase_LgrC|EWM63005.1
input|c1|530637-532905|+|ctg6_583|	BGC0001615|c1|5233-9219|+|ANY58984.1|non-ribosomal_synthetase|ANY58984.1
input|c1|530637-532905|+|ctg6_583|	BGC0001330|c1|33957-39629|+|ABD52_RS02415|non-ribosomal_peptide_synthetase|WP_053065270.1
input|c1|530637-532905|+|ctg6_583|	BGC0001330|c1|33957-39629|+|ABD52_RS02415|non-ribosomal_peptide_synthetase|WP_053065270.1
input|c1|530637-532905|+|ctg6_583|	BGC0001999|c1|15516-32240|-|BGRAMDRAFT_RS22645|non-ribosomal_peptide_synthetase|WP_006051170.1
input|c1|530637-532905|+|ctg6_583|	BGC0000460|c1|4228-8790|-|VV2_0831|Non-ribosomal_peptide_synthetase_module,_siderophore_biosynthesis_vulnibactin-specific|AAO07755.1
input|c1|530637-532905|+|ctg6_583|	BGC0000354|c1|30254-50239|+|CAM56770.1||CAM56770.1
input|c1|530637-532905|+|ctg6_583|	BGC0001017|c1|51573-55448|+|AAF00962.1|mcyC|AAF00962.1
input|c1|530637-532905|+|ctg6_583|	BGC0001363|c1|4675-25344|+|RSp0641|probable_non_ribosomal_peptide_synthetase_protein|CAD17792.1
input|c1|530637-532905|+|ctg6_583|	BGC0001754|c1|4672-25341|+|RSp0641|probable_non_ribosomal_peptide_synthetase_protein|CAD17792.1
input|c1|530637-532905|+|ctg6_583|	BGC0000399|c1|22669-37374|+|PFL_2147|non-ribosomal_peptide_synthetase_OfaC|AAY91421.3
input|c1|530637-532905|+|ctg6_583|	BGC0001519|c1|21668-29392|+|STRAU_RS01655|non-ribosomal_peptide_synthetase|WP_016638470.1
input|c1|530637-532905|+|ctg6_583|	BGC0001833|c1|14965-30015|+|AYA44686.1|icosalide_NRPS|AYA44686.1
input|c1|530637-532905|+|ctg6_583|	BGC0001833|c1|14965-30015|+|AYA44686.1|icosalide_NRPS|AYA44686.1
input|c1|530637-532905|+|ctg6_583|	BGC0000393|c1|2462-45286|+|MXAN_3779|non-ribosomal_peptide_synthetase/polyketide_synthase|ABF87031.1
input|c1|530637-532905|+|ctg6_583|	BGC0000393|c1|2462-45286|+|MXAN_3779|non-ribosomal_peptide_synthetase/polyketide_synthase|ABF87031.1
input|c1|530637-532905|+|ctg6_583|	BGC0001101|c1|54157-59394|+|AAN85512.1|nonribosomal_peptide_synthetase|AAN85512.1
input|c1|530637-532905|+|ctg6_583|	BGC0001417|c1|10583-19729|+|APZ78679.1|nonribosomal_peptide_synthetase|APZ78679.1
input|c1|530637-532905|+|ctg6_583|	BGC0001423|c1|13624-22764|+|APZ78755.1|nonribosomal_peptide_synthetase|APZ78755.1
input|c1|530637-532905|+|ctg6_583|	BGC0001419|c1|12566-21715|+|APZ78703.1|nonribosomal_peptide_synthetase|APZ78703.1
input|c1|530637-532905|+|ctg6_583|	BGC0000397|c1|8496-19703|+|AAO23333.1|NcpA|AAO23333.1
input|c1|530637-532905|+|ctg6_583|	BGC0000419|c1|39479-51463|-|AJAP_32135|Hypothetical_protein|AIG79241.1
input|c1|530637-532905|+|ctg6_583|	BGC0000447|c1|44558-65716|+|CCJ67640.1|TaaE|CCJ67640.1
input|c1|530637-532905|+|ctg6_583|	BGC0001230|c1|27455-31411|-|DAB41479.1|nonribosomal_peptide_synthetase|DAB41479.1
input|c1|530637-532905|+|ctg6_583|	BGC0001406|c1|24834-39140|+|ALV86866.1|Tlo20|ALV86866.1
input|c1|530637-532905|+|ctg6_583|	BGC0001428|c1|23228-36622|+|APZ78809.1|nonribosomal_peptide_synthetase|APZ78809.1
input|c1|530637-532905|+|ctg6_583|	BGC0001766|c1|27455-31411|-|DAB41479.1|nonribosomal_peptide_synthetase|DAB41479.1
input|c1|530637-532905|+|ctg6_583|	BGC0001961|c1|19846-23115|-|QCE20608.1|AsmM|QCE20608.1
input|c1|530637-532905|+|ctg6_583|	BGC0000381|c1|8661-19403|+|BLi00401|lichenysin_synthase_LchAA|AAU39359.1
input|c1|530637-532905|+|ctg6_583|	BGC0001106|c1|20505-43718|+|ABS90470.1|NRPS/PKS|ABS90470.1
input|c1|530637-532905|+|ctg6_583|	BGC0001422|c1|14605-23757|+|APZ78743.1|nonribosomal_peptide_synthetase|APZ78743.1
input|c1|530637-532905|+|ctg6_583|	BGC0001015|c1|48704-52600|+|CAD29799.1|microcystin_synthetase|CAD29799.1
input|c1|530637-532905|+|ctg6_583|	BGC0001420|c1|12676-21819|+|APZ78715.1|nonribosomal_peptide_synthetase|APZ78715.1
input|c1|530637-532905|+|ctg6_583|	BGC0001421|c1|13335-22475|+|APZ78728.1|nonribosomal_peptide_synthetase|APZ78728.1
input|c1|530637-532905|+|ctg6_583|	BGC0001758|c1|1-22977|+|RBRH_RS12370|non-ribosomal_peptide_synthetase|WP_013428324.1
input|c1|530637-532905|+|ctg6_583|	BGC0001984|c1|55618-76578|-|QED55423.1|nonribosomal_peptide_synthetase|QED55423.1
input|c1|530637-532905|+|ctg6_583|	BGC0000440|c1|30078-42281|+|CAE53352.1|non-ribosomal_peptide_synthetase|CAE53352.1
input|c1|530637-532905|+|ctg6_583|	BGC0000441|c1|23471-35674|+|CAG15011.1|peptide_synthetase,_module_4-6|CAG15011.1
input|c1|530637-532905|+|ctg6_583|	BGC0001015|c1|42195-48629|+|CAD29798.1|peptide_synthetase|CAD29798.1
input|c1|530637-532905|+|ctg6_583|	BGC0001111|c1|6639-43580|+|CCA89326.1|mixed_trans-AT_type_I_polyketide_synthase/nonribosomal_peptide_synthetase|CCA89326.1
input|c1|530637-532905|+|ctg6_583|	BGC0001331|c1|3956-9631|-|F583_RS01000000127205|non-ribosomal_peptide_synthetase|WP_019032753.1
input|c1|530637-532905|+|ctg6_583|	BGC0001331|c1|3956-9631|-|F583_RS01000000127205|non-ribosomal_peptide_synthetase|WP_019032753.1
input|c1|530637-532905|+|ctg6_583|	BGC0001406|c1|39122-56611|+|ALV86867.1|Tlo21|ALV86867.1
input|c1|530637-532905|+|ctg6_583|	BGC0001641|c1|1-49104|-|PLU_RS13235|non-ribosomal_peptide_synthetase|WP_011146892.1
input|c1|530637-532905|+|ctg6_583|	BGC0000455|c1|17541-29693|+|AEI58866.1|peptide_synthetase|AEI58866.1
input|c1|530637-532905|+|ctg6_583|	BGC0001048|c1|22488-25754|+|ABL74937.1|NRPS|ABL74937.1
input|c1|530637-532905|+|ctg6_583|	BGC0001111|c1|49812-73226|+|CCA89328.1|mixed_trans-AT_type_I_polyketide_synthase/nonribosomal_peptide_synthetase|CCA89328.1
input|c1|530637-532905|+|ctg6_583|	BGC0001984|c1|42975-55616|-|QED55422.1|nonribosomal_peptide_synthetase|QED55422.1
input|c1|530637-532905|+|ctg6_583|	BGC0000389|c1|1-12924|+|ABH06368.2|MassB|ABH06368.2
input|c1|530637-532905|+|ctg6_583|	BGC0000421|c1|5898-9089|+|AAL33757.1|putative_non-ribosomal_peptide_synthetase|AAL33757.1
input|c1|530637-532905|+|ctg6_583|	BGC0000418|c1|19978-31968|+|AIE77059.1|peptide_synthetase|AIE77059.1
input|c1|530637-532905|+|ctg6_583|	BGC0001885|c1|69191-75313|+|DAC76736.1|non-ribosomal_peptide_synthetase|DAC76736.1
input|c1|530637-532905|+|ctg6_583|	BGC0001028|c1|18312-28265|+|AAF17280.1|nosC|AAF17280.1
input|c1|530637-532905|+|ctg6_583|	BGC0001203|c1|2857-16992|+|AKA59447.1|non-ribosomal_peptide_synthetase|AKA59447.1
input|c1|530637-532905|+|ctg6_583|	BGC0001203|c1|2857-16992|+|AKA59447.1|non-ribosomal_peptide_synthetase|AKA59447.1
input|c1|530637-532905|+|ctg6_583|	BGC0000311|c1|16635-28868|+|CAC48361.1|peptide_synthetase|CAC48361.1
input|c1|530637-532905|+|ctg6_583|	BGC0001460|c1|36657-48827|-|H074_31752|amino_acid_adenylation_protein|EME52989.1
input|c1|530637-532905|+|ctg6_583|	BGC0000429|c1|54509-66241|+|AEA30274.1|peptide_synthetase|AEA30274.1
input|c1|530637-532905|+|ctg6_583|	BGC0001231|c1|39472-51792|+|AHB82071.1|non_ribosomal_peptide_synthetase|AHB82071.1
input|c1|530637-532905|+|ctg6_583|	BGC0000408|c1|22102-41040|+|ACA97580.1|PmxE|ACA97580.1
input|c1|530637-532905|+|ctg6_583|	BGC0001192|c1|22294-41172|+|AJM89738.1|PmxE|AJM89738.1
input|c1|530637-532905|+|ctg6_583|	BGC0000438|c1|33115-73725|+|AAO72425.1|syringopeptin_synthetase_C|AAO72425.1
input|c1|530637-532905|+|ctg6_583|	BGC0001425|c1|13462-22608|+|APZ78768.1|nonribosomal_peptide_synthetase|APZ78768.1
input|c1|530637-532905|+|ctg6_583|	BGC0001427|c1|13479-22625|+|APZ78794.1|nonribosomal_peptide_synthetase|APZ78794.1
input|c1|530637-532905|+|ctg6_583|	BGC0000984|c1|18531-28526|-|Daci_4754|amino_acid_adenylation_domain_protein|ABX37383.1
input|c1|530637-532905|+|ctg6_583|	BGC0001424|c1|14046-23186|+|AQM37583.1|nonribosomal_peptide_synthetase|AQM37583.1
input|c1|530637-532905|+|ctg6_583|	BGC0001428|c1|14052-23195|+|APZ78808.1|nonribosomal_peptide_synthetase|APZ78808.1
input|c1|530637-532905|+|ctg6_583|	BGC0001023|c1|6498-15671|+|CAG29031.1|nonribosomal_peptide_synthetase_(modules_1_and_2)|CAG29031.1
input|c1|530637-532905|+|ctg6_583|	BGC0001426|c1|13461-22607|+|APZ78781.1|nonribosomal_peptide_synthetase|APZ78781.1
input|c1|530637-532905|+|ctg6_583|	BGC0001429|c1|13602-22775|+|APZ78821.1|nonribosomal_peptide_synthetase|APZ78821.1
input|c1|530637-532905|+|ctg6_583|	BGC0001970|c1|26868-31631|+|AZH23792.1|MgcJ|AZH23792.1
input|c1|530637-532905|+|ctg6_583|	BGC0001971|c1|26878-31638|+|AZH23822.1|MgiJ|AZH23822.1
input|c1|530637-532905|+|ctg6_583|	BGC0001984|c1|31375-42978|-|QED55421.1|nonribosomal_peptide_synthetase|QED55421.1
input|c1|530637-532905|+|ctg6_583|	BGC0001984|c1|31375-42978|-|QED55421.1|nonribosomal_peptide_synthetase|QED55421.1
input|c1|530637-532905|+|ctg6_583|	BGC0000287|c1|611-6985|-|PA2302|AmbE|AAG05690.1
input|c1|530637-532905|+|ctg6_583|	BGC0000335|c1|26793-35432|+|AID65225.1|nonribosomal_peptide_synthetase|AID65225.1
input|c1|530637-532905|+|ctg6_583|	BGC0001019|c1|36844-49269|+|AHB82058.1|non_ribosomal_peptide_synthetase|AHB82058.1
input|c1|530637-532905|+|ctg6_583|	BGC0001196|c1|15838-22605|-|AJW76710.1|DsaH|AJW76710.1
input|c1|530637-532905|+|ctg6_583|	BGC0001332|c1|32751-42086|+|B073_RS0123900|non-ribosomal_peptide_synthetase|WP_018540607.1
input|c1|530637-532905|+|ctg6_583|	BGC0002025|c1|39363-61112|+|QDA77045.1|polyketide_synthase/nonribosomal_peptide_synthetase|QDA77045.1
input|c1|530637-532905|+|ctg6_583|	BGC0000389|c1|12921-24248|+|ABH06369.2|MassC|ABH06369.2
input|c1|530637-532905|+|ctg6_583|	BGC0001728|c1|36093-40718|+|PPE_RS24095|non-ribosomal_peptide_synthetase|WP_013310343.1
input|c1|530637-532905|+|ctg6_583|	BGC0001975|c1|31820-42898|-|QBG38783.1|Atr22|QBG38783.1
input|c1|530637-532905|+|ctg6_583|	BGC0001993|c1|16830-21455|+|PPE_RS24095|non-ribosomal_peptide_synthetase|WP_013310343.1
input|c1|530637-532905|+|ctg6_583|	BGC0002026|c1|13014-41873|+|QDA77059.1|polyketide_synthase/nonribosomal_peptide_synthetase|QDA77059.1
input|c1|530637-532905|+|ctg6_583|	BGC0000320|c1|6845-17020|+|ABD14711.1|cesA|ABD14711.1
input|c1|530637-532905|+|ctg6_583|	BGC0000406|c1|2378-5947|+|CAJ14037.1|peptide_synthetase|CAJ14037.1
input|c1|530637-532905|+|ctg6_583|	BGC0000413|c1|160681-173709|-|PFL_4189|non-ribosomal_peptide_synthetase_PvdL|AAY93445.1
input|c1|530637-532905|+|ctg6_583|	BGC0000431|c1|41905-53556|+|SSGG_00679|nonribosomal_peptide_synthetase|EFE73313.1
input|c1|530637-532905|+|ctg6_583|	BGC0000963|c1|43263-51290|+|AAG02359.1|peptide_synthetase_NRPS5-4-3|AAG02359.1
input|c1|530637-532905|+|ctg6_583|	BGC0001153|c1|22005-40826|+|AEZ51520.1|pmxE|AEZ51520.1
input|c1|530637-532905|+|ctg6_583|	BGC0001192|c1|1-14997|+|AJM89735.1|PmxA|AJM89735.1
input|c1|530637-532905|+|ctg6_583|	BGC0001459|c1|18975-31166|+|ATP06_0208110|non-ribosomal_peptide_synthetase|OKA09424.1
input|c1|530637-532905|+|ctg6_583|	BGC0001569|c1|17571-31769|-|SNOUR_12645|non-ribosomal_peptide_synthase/amino_acid_adenylation_enzyme|ANZ15840.1
input|c1|530637-532905|+|ctg6_583|	BGC0001806|c1|1-38658|+|APU91750.1|Non-Ribosomal_Peptide_Synthetase|APU91750.1
input|c1|530637-532905|+|ctg6_583|	BGC0001806|c1|39316-58821|+|APU91751.1|Non-Ribosomal_Peptide_Synthetase|APU91751.1
input|c1|530637-532905|+|ctg6_583|	BGC0001806|c1|39316-58821|+|APU91751.1|Non-Ribosomal_Peptide_Synthetase|APU91751.1
input|c1|530637-532905|+|ctg6_583|	BGC0001955|c1|39698-51877|-|AYA22334.1|KerC|AYA22334.1
input|c1|530637-532905|+|ctg6_583|	BGC0000963|c1|24406-30894|+|AAG02355.1|peptide_synthetase_NRPS9-8|AAG02355.1
input|c1|530637-532905|+|ctg6_583|	BGC0001461|c1|17714-29899|+|BS330_28390|non-ribosomal_peptide_synthetase|OLZ50885.1
input|c1|530637-532905|+|ctg6_583|	BGC0001462|c1|39426-51620|-|BS329_14145|non-ribosomal_peptide_synthetase|OLZ52457.1
input|c1|530637-532905|+|ctg6_583|	BGC0001620|c1|32343-56411|+|ASX95241.1|IlaS|ASX95241.1
input|c1|530637-532905|+|ctg6_583|	BGC0001763|c1|31567-55542|+|BBA20967.1|nonribosomal_peptide_synthetase|BBA20967.1
input|c1|530637-532905|+|ctg6_583|	BGC0000359|c1|4060-7284|-|Tfu_1866|amino_acid_adenylation|AAZ55899.1
input|c1|530637-532905|+|ctg6_583|	BGC0000376|c1|30071-35677|-|BAP16699.1|nonribosomal_peptide_synthetase|BAP16699.1
input|c1|530637-532905|+|ctg6_583|	BGC0001389|c1|6986-21700|+|AHZ34238.1|CipA|AHZ34238.1
input|c1|530637-532905|+|ctg6_583|	BGC0001416|c1|16291-31125|-|AL066_08465|NunD|KPN93065.1
input|c1|530637-532905|+|ctg6_583|	BGC0001426|c1|22640-36037|+|APZ78782.1|nonribosomal_peptide_synthetase|APZ78782.1
input|c1|530637-532905|+|ctg6_583|	BGC0001477|c1|96517-99612|+|AVV61987.1|putative_non-ribosomal_peptide_synthetase|AVV61987.1
input|c1|530637-532905|+|ctg6_583|	BGC0001029|c1|23208-37514|+|AEU11006.1|NpnB|AEU11006.1
input|c1|530637-532905|+|ctg6_583|	BGC0000415|c1|12759-20753|-|AET98906.1|putative_non-ribosomal_peptide_synthetase|AET98906.1
input|c1|530637-532905|+|ctg6_583|	BGC0000425|c1|4806-24047|+|AFH75320.1|nonribosomal_peptide_synthetase|AFH75320.1
input|c1|530637-532905|+|ctg6_583|	BGC0000973|c1|34203-37478|+|CCC55922.1|putative_non-ribosomal_peptide_synthetase|CCC55922.1
input|c1|530637-532905|+|ctg6_583|	BGC0001021|c1|5868-10916|-|Rv2380c|Peptide_synthetase_MbtE_(peptide_synthase)|CCP45168.1
input|c1|530637-532905|+|ctg6_583|	BGC0001021|c1|5868-10916|-|Rv2380c|Peptide_synthetase_MbtE_(peptide_synthase)|CCP45168.1
input|c1|530637-532905|+|ctg6_583|	BGC0000331|c1|26962-31215|+|ABI26079.1|OciC|ABI26079.1
input|c1|530637-532905|+|ctg6_583|	BGC0001153|c1|9-14765|+|AEZ51516.1|pmxA|AEZ51516.1
input|c1|530637-532905|+|ctg6_583|	BGC0001389|c1|58668-80042|+|AHZ34243.1|CipF|AHZ34243.1
input|c1|530637-532905|+|ctg6_583|	BGC0001416|c1|41868-70775|+|AL066_08505|NupA|KPN93063.1
input|c1|530637-532905|+|ctg6_583|	BGC0001740|c1|42624-46088|-|BBA21071.1|putative_non-ribosomal_peptide_synthetase|BBA21071.1
input|c1|530637-532905|+|ctg6_583|	BGC0001751|c1|15111-20762|+|ASA76632.1|polyketide_synthase_non-ribosomal_peptide_synthetase_hybrid|ASA76632.1
input|c1|530637-532905|+|ctg6_583|	BGC0000360|c1|32041-34500|-|CBL93720.1|NRPS_didomain_PCP-A|CBL93720.1
input|c1|530637-532905|+|ctg6_583|	BGC0000385|c1|80817-92306|+|AEH59099.1|amino_acid_adenylation_domain-containing_protein/NRPS|AEH59099.1
input|c1|530637-532905|+|ctg6_583|	BGC0000403|c1|8405-33826|+|AFJ14794.1|PlpE|AFJ14794.1
input|c1|530637-532905|+|ctg6_583|	BGC0001608|c1|12545-25588|+|AAW51_RS13565|non-ribosomal_peptide_synthetase|WP_047195042.1
input|c1|530637-532905|+|ctg6_583|	BGC0001814|c1|16976-31105|+|ATU31794.1|NRPS|ATU31794.1
input|c1|530637-532905|+|ctg6_583|	BGC0002003|c1|12545-25588|+|AAW51_RS13565|non-ribosomal_peptide_synthetase|WP_047195042.1
input|c1|530637-532905|+|ctg6_583|	BGC0001721|c1|11715-21164|-|AUD11994.1|OrbI|AUD11994.1
input|c1|530637-532905|+|ctg6_583|	BGC0001740|c1|61089-71717|-|BBA21073.1|putative_non-ribosomal_peptide_synthetase|BBA21073.1
input|c1|530637-532905|+|ctg6_583|	BGC0001189|c1|9378-17168|+|RALTA_B1227|non_ribosomal_peptide_synthase,_antibiotic_synthesis;_contains_3_condensation_domains,_2_AMP-acid_ligases_II_domains,_2_PP-binding,_Phosphopantetheine_attachment_site|CAQ71828.1
input|c1|530637-532905|+|ctg6_583|	BGC0001423|c1|22797-33065|+|APZ78756.1|nonribosomal_peptide_synthetase|APZ78756.1
input|c1|530637-532905|+|ctg6_583|	BGC0001434|c1|1-3510|+|ANG60379.1|nonribosomal_peptide_synthetase_BudA|ANG60379.1
input|c1|530637-532905|+|ctg6_583|	BGC0001698|c1|1-3510|+|ANG60379.1|nonribosomal_peptide_synthetase_BudA|ANG60379.1
input|c1|530637-532905|+|ctg6_583|	BGC0001822|c1|1321-16062|+|AWI62626.1|nonribosomal_peptide_synthetase|AWI62626.1
input|c1|530637-532905|+|ctg6_583|	BGC0001943|c1|1137-15878|+|AWI62626.1|nonribosomal_peptide_synthetase|AWI62626.1
input|c1|530637-532905|+|ctg6_583|	BGC0001999|c1|9170-15185|-|BGRAMDRAFT_RS22640|non-ribosomal_peptide_synthetase|BGRAMDRAFT_RS22640
input|c1|530637-532905|+|ctg6_583|	BGC0000288|c1|46466-49777|+|BAJ19066.1|L-lysine_activating_non-ribosomal_peptide_synthetase|BAJ19066.1
input|c1|530637-532905|+|ctg6_583|	BGC0000400|c1|1-19818|+|AGM16412.1|paenibacterin_synthetase_A|AGM16412.1
input|c1|530637-532905|+|ctg6_583|	BGC0000414|c1|30796-35256|+|BAO84866.1|putative_non-ribosomal_peptide_synthetase|BAO84866.1
input|c1|530637-532905|+|ctg6_583|	BGC0000414|c1|30796-35256|+|BAO84866.1|putative_non-ribosomal_peptide_synthetase|BAO84866.1
input|c1|530637-532905|+|ctg6_583|	BGC0000425|c1|43822-64995|+|AFH75322.1|nonribosomal_peptide_synthetase|AFH75322.1
input|c1|530637-532905|+|ctg6_583|	BGC0000447|c1|4795-14454|+|CCJ67636.1|TaaA|CCJ67636.1
input|c1|530637-532905|+|ctg6_583|	BGC0000993|c1|18333-27506|+|ABP57748.1|DepD|ABP57748.1
input|c1|530637-532905|+|ctg6_583|	BGC0001135|c1|1-16848|+|AFP87549.1|NrpS|AFP87549.1
input|c1|530637-532905|+|ctg6_583|	BGC0001178|c1|19111-31326|+|AGS77309.1|NRPS_modules_4-6|AGS77309.1
input|c1|530637-532905|+|ctg6_583|	BGC0001425|c1|22641-36038|+|APZ78769.1|nonribosomal_peptide_synthetase|APZ78769.1
input|c1|530637-532905|+|ctg6_583|	BGC0001790|c1|20652-29606|+|AOZ21320.1|SulM|AOZ21320.1
input|c1|530637-532905|+|ctg6_583|	BGC0000385|c1|92306-117916|+|AEH59100.1|amino_acid_adenylation_domain-containing_protein/NRPS|AEH59100.1
input|c1|530637-532905|+|ctg6_583|	BGC0001127|c1|30990-39770|+|CCJ67648.1|JagD|CCJ67648.1
input|c1|530637-532905|+|ctg6_583|	BGC0001344|c1|17042-24928|+|ADH04679.1|non-ribosomal_peptide_synthetase|ADH04679.1
input|c1|530637-532905|+|ctg6_583|	BGC0001885|c1|39089-64123|+|DAC76734.1|type_I_polyketide_synthase/non-ribosomal_peptide_synthetase|DAC76734.1
input|c1|530637-532905|+|ctg6_583|	BGC0000464|c1|83850-98732|+|XDD1_2288|Putative_Ornithine_racemase_(fragment)|CDG17987.1
input|c1|530637-532905|+|ctg6_583|	BGC0001389|c1|31355-35977|+|AHZ34240.1|CipC|AHZ34240.1
input|c1|530637-532905|+|ctg6_583|	BGC0001427|c1|22658-36055|+|APZ78795.1|nonribosomal_peptide_synthetase|APZ78795.1
input|c1|530637-532905|+|ctg6_583|	BGC0000400|c1|19991-39241|+|AGM16413.1|paenibacterin_synthetase_B|AGM16413.1
input|c1|530637-532905|+|ctg6_583|	BGC0001036|c1|29232-34220|+|AGZ15460.1|putative_non-ribosomal_peptide_synthetase|AGZ15460.1
input|c1|530637-532905|+|ctg6_583|	BGC0001873|c1|1164-8606|-|Xsze_RS17115|non-ribosomal_peptide_synthetase|WP_051462298.1
input|c1|530637-532905|+|ctg6_583|	BGC0000400|c1|39356-48868|+|AGM16414.1|paenibacterin_synthetase_C|AGM16414.1
input|c1|530637-532905|+|ctg6_583|	BGC0001101|c1|24778-28095|+|AAN85493.1|nonribosomal_peptide_synthetase|AAN85493.1
input|c1|530637-532905|+|ctg6_583|	BGC0001101|c1|24778-28095|+|AAN85493.1|nonribosomal_peptide_synthetase|AAN85493.1
input|c1|530637-532905|+|ctg6_583|	BGC0001416|c1|2722-16287|-|AL066_08460|NunE|KPN90369.1
input|c1|530637-532905|+|ctg6_583|	BGC0001582|c1|18667-64446|-|AIW58892.1|non-ribosomal_peptide_synthetase|AIW58892.1
input|c1|530637-532905|+|ctg6_583|	BGC0001955|c1|52184-55351|-|AYA22335.1|KerB|AYA22335.1
input|c1|530637-532905|+|ctg6_583|	BGC0000436|c1|6976-19461|+|PMI03_05101|amino_acid_adenylation_enzyme/thioester_reductase_family_protein|EJK79843.1
input|c1|530637-532905|+|ctg6_583|	BGC0000949|c1|42329-45592|+|BAI23334.1|putative_non-ribosomal_peptide_synthetase|BAI23334.1
input|c1|530637-532905|+|ctg6_583|	BGC0000967|c1|140205-148229|+|BAP05597.1|calI|BAP05597.1
input|c1|530637-532905|+|ctg6_583|	BGC0001469|c1|21890-25180|-|ASG16_028345|NRPS|RAT94091.1
input|c1|530637-532905|+|ctg6_583|	BGC0000954|c1|73351-82734|+|CAQ18839.1|hybrid_polyketide_synthase/nonribosomal_polypetide_synthetase|CAQ18839.1
input|c1|530637-532905|+|ctg6_583|	BGC0000975|c1|29220-35051|+|ABM21571.1|crpC|ABM21571.1
input|c1|530637-532905|+|ctg6_583|	BGC0001422|c1|23790-37175|+|APZ78744.1|nonribosomal_peptide_synthetase|APZ78744.1
input|c1|530637-532905|+|ctg6_583|	BGC0000407|c1|27497-38347|+|AEW31022.1|plipastatin_synthetase|AEW31022.1
input|c1|530637-532905|+|ctg6_583|	BGC0001018|c1|23920-28080|+|BAH22765.1|nonribosomal_peptide_synthetase|BAH22765.1
input|c1|530637-532905|+|ctg6_583|	BGC0001740|c1|20910-38729|-|BBA21068.1|putative_non-ribosomal_peptide_synthetase|BBA21068.1
input|c1|530637-532905|+|ctg6_583|	BGC0001127|c1|11181-19943|+|CCJ67646.1|JagB|CCJ67646.1
input|c1|530637-532905|+|ctg6_583|	BGC0001230|c1|6623-10618|-|DAB41476.1|nonribosomal_peptide_synthetase|DAB41476.1
input|c1|530637-532905|+|ctg6_583|	BGC0001346|c1|9072-22079|+|AOA33122.1|Nonribosomal_peptide_synthetase|AOA33122.1
input|c1|530637-532905|+|ctg6_583|	BGC0001766|c1|6623-10618|-|DAB41476.1|nonribosomal_peptide_synthetase|DAB41476.1
input|c1|530637-532905|+|ctg6_583|	BGC0000439|c1|28902-50819|+|AHH53507.1|non-ribosomal_peptide_synthetase|AHH53507.1
input|c1|530637-532905|+|ctg6_583|	BGC0001042|c1|19885-30714|+|ACY06285.1|non-ribosomal_peptide_synthetase|ACY06285.1
input|c1|530637-532905|+|ctg6_583|	BGC0001108|c1|39565-58365|+|AAS47562.1|mixed_type_I_polyketide_synthase_-_peptide_synthetase|AAS47562.1
input|c1|530637-532905|+|ctg6_583|	BGC0001109|c1|33467-52267|+|ctg1_orf8||ctg1_orf8
input|c1|530637-532905|+|ctg6_583|	BGC0001196|c1|23190-30323|-|AJW76711.1|DsaI|AJW76711.1
input|c1|530637-532905|+|ctg6_583|	BGC0001532|c1|23475-37274|+|ATY37591.1|BogD|ATY37591.1
input|c1|530637-532905|+|ctg6_583|	BGC0000367|c1|17554-40791|+|BBR47_28930|putative_linear_pentadecapeptide_gramicidin_synthetase_LgrB|BAH43870.1
input|c1|530637-532905|+|ctg6_583|	BGC0001018|c1|9459-23657|+|BAH22764.1|nonribosomal_peptide_synthetase|BAH22764.1
input|c1|530637-532905|+|ctg6_583|	BGC0001070|c1|44173-48825|+|CAN89633.1|putative_hybrid_non-ribosomal_peptide_synthetase/polyketide_synthase|CAN89633.1
input|c1|530637-532905|+|ctg6_583|	BGC0001608|c1|25663-43539|+|AAW51_RS13570|non-ribosomal_peptide_synthetase|WP_047197779.1
input|c1|530637-532905|+|ctg6_583|	BGC0001657|c1|5995-33765|+|BAV56270.1||BAV56270.1
input|c1|530637-532905|+|ctg6_583|	BGC0001826|c1|12729-16889|+|Xekj_RS17955|non-ribosomal_peptide_synthetase|WP_099111429.1
input|c1|530637-532905|+|ctg6_583|	BGC0002003|c1|25663-43539|+|AAW51_RS13570|non-ribosomal_peptide_synthetase|WP_047197779.1
input|c1|530637-532905|+|ctg6_583|	BGC0000437|c1|38553-54671|+|Psyr_2614|Amino_acid_adenylation|AAY37653.1
input|c1|530637-532905|+|ctg6_583|	BGC0000438|c1|138-16277|+|AAF99707.2|syringopeptin_synthetase|AAF99707.2
input|c1|530637-532905|+|ctg6_583|	BGC0001127|c1|20030-30973|+|CCJ67647.1|JagC|CCJ67647.1
input|c1|530637-532905|+|ctg6_583|	BGC0001628|c1|20600-32077|+|BAX90000.1|Non-ribosomal_peptide_synthetase|BAX90000.1
input|c1|530637-532905|+|ctg6_583|	BGC0001945|c1|10980-21326|+|AXM43052.1|non-ribosomal_peptide_synthetase|AXM43052.1
input|c1|530637-532905|+|ctg6_583|	BGC0000437|c1|54668-71077|+|Psyr_2615|Amino_acid_adenylation|AAY37654.1
input|c1|530637-532905|+|ctg6_583|	BGC0001033|c1|39884-48106|+|ERIC2_c18110|non-ribosomal_peptide_ligase_domain_protein|AHD05621.1
input|c1|530637-532905|+|ctg6_583|	BGC0001195|c1|11670-16304|+|AJW65406.1|nonribosomal_peptide_synthetase|AJW65406.1
input|c1|530637-532905|+|ctg6_583|	BGC0000290|c1|18538-30738|-|AAM80537.1|StaC|AAM80537.1
input|c1|530637-532905|+|ctg6_583|	BGC0000300|c1|8533-15621|-|SSMG_02536|hypothetical_protein|EFL06865.1
input|c1|530637-532905|+|ctg6_583|	BGC0000397|c1|19700-34111|+|AAO23334.1|NcpB|AAO23334.1
input|c1|530637-532905|+|ctg6_583|	BGC0000963|c1|9211-17736|-|AAG02349.1|peptide_synthetase_NRPS11-10|AAG02349.1
input|c1|530637-532905|+|ctg6_583|	BGC0001053|c1|40144-48021|+|CAF05648.1|TubC_protein|CAF05648.1
input|c1|530637-532905|+|ctg6_583|	BGC0000957|c1|26843-29383|+|AHH25592.1|NRPS|AHH25592.1
input|c1|530637-532905|+|ctg6_583|	BGC0000974|c1|32700-41591|+|CBD77746.1|non-ribosomal_peptide_synthetase/polyketide_synthase|CBD77746.1
input|c1|530637-532905|+|ctg6_583|	BGC0001056|c1|37969-44511|+|CCM44337.1|Nonribosomal_peptide_synthetase|CCM44337.1
input|c1|530637-532905|+|ctg6_583|	BGC0001416|c1|70772-83899|+|AL066_08510|NupB|KPN93064.1
input|c1|530637-532905|+|ctg6_583|	BGC0001559|c1|29028-37919|+|AIR74926.1|polyketide_synthase|AIR74926.1
input|c1|530637-532905|+|ctg6_583|	BGC0001953|c1|1-8565|-|AXN93605.1|PuwA|AXN93605.1
input|c1|530637-532905|+|ctg6_583|	BGC0000302|c1|25102-29313|+|ACZ55946.1|non-ribosomal_peptide_synthetase|ACZ55946.1
input|c1|530637-532905|+|ctg6_583|	BGC0000310|c1|25258-44337|+|AAC06348.1|bacitracin_synthetase_3|AAC06348.1
input|c1|530637-532905|+|ctg6_583|	BGC0000967|c1|31828-51879|+|BAP05590.1|calB|BAP05590.1
input|c1|530637-532905|+|ctg6_583|	BGC0001028|c1|28262-35614|+|AAF17281.1|nosD|AAF17281.1
input|c1|530637-532905|+|ctg6_583|	BGC0001090|c1|11141-27232|-|RBAM_018170|bacillomycin_D_synthetase_B|ABS74180.1
input|c1|530637-532905|+|ctg6_583|	BGC0001767|c1|4729-20232|+|ctg1_orf20||ctg1_orf20
input|c1|530637-532905|+|ctg6_583|	BGC0000452|c1|22858-42321|+|BBR47_27890|tyrocidine_synthetase_III|BAH43766.1
input|c1|530637-532905|+|ctg6_583|	BGC0001098|c1|17145-33233|+|BAB69699.1|iturin_A_synthetase_B|BAB69699.1
input|c1|530637-532905|+|ctg6_583|	BGC0001125|c1|2060-10672|-|AIW82277.1|PuwA|AIW82277.1
input|c1|530637-532905|+|ctg6_583|	BGC0001479|c1|1-6546|+|Npun_F2460|non-ribosomal_peptide_synthetase|ACC81021.1
input|c1|530637-532905|+|ctg6_583|	BGC0000332|c1|26602-30858|+|AAZ03554.1|McnE|AAZ03554.1
input|c1|530637-532905|+|ctg6_583|	BGC0000422|c1|33306-37763|+|ABI22133.1|putative_non-ribosomal_peptide_synthetase|ABI22133.1
input|c1|530637-532905|+|ctg6_583|	BGC0001050|c1|1-16158|+|AGC65516.1|NRPS/PKS_hybrid|AGC65516.1
input|c1|530637-532905|+|ctg6_583|	BGC0001715|c1|37259-40510|+|CUX79062.1|Octapeptin_synthase_subunit_C|CUX79062.1
input|c1|530637-532905|+|ctg6_583|	BGC0000326|c1|16705-31401|+|AAK81826.1|peptide_synthetase|AAK81826.1
input|c1|530637-532905|+|ctg6_583|	BGC0000951|c1|11961-14510|-|ADN26248.1|peptide_synthetase|ADN26248.1
input|c1|530637-532905|+|ctg6_583|	BGC0000969|c1|23105-26461|+|CAJ46691.1|non-ribosomal_peptide_synthase|CAJ46691.1
input|c1|530637-532905|+|ctg6_583|	BGC0001451|c1|11021-18580|-|BCRE_RS14170|non-ribosomal_peptide_synthetase|WP_050383084.1
input|c1|530637-532905|+|ctg6_583|	BGC0001451|c1|11021-18580|-|BCRE_RS14170|non-ribosomal_peptide_synthetase|WP_050383084.1
input|c1|530637-532905|+|ctg6_583|	BGC0001635|c1|18470-29314|+|BKM31_54145|hypothetical_protein|AQZ69228.1
input|c1|530637-532905|+|ctg6_583|	BGC0000344|c1|21749-47230|-|PSEEN3045|putative_non_ribosomal_peptide_synthetase|CAK15815.1
input|c1|530637-532905|+|ctg6_583|	BGC0001029|c1|37517-52732|+|AEU11003.1|NpnC|AEU11003.1
input|c1|530637-532905|+|ctg6_583|	BGC0001047|c1|6217-18789|+|CAD70195.1|non-ribosomal_peptide_synthetase|CAD70195.1
input|c1|530637-532905|+|ctg6_583|	BGC0001416|c1|84238-115071|+|AL066_08515|NupC|KPN90376.1
input|c1|530637-532905|+|ctg6_583|	BGC0001952|c1|1-8565|-|AXN93592.1|PuwA|AXN93592.1
input|c1|530637-532905|+|ctg6_583|	BGC0000331|c1|12779-26965|+|ABI26078.1|OciB|ABI26078.1
input|c1|530637-532905|+|ctg6_583|	BGC0000961|c1|12152-16492|+|BTH_II1233|peptide_synthetase,_putative|ABC34305.1
input|c1|530637-532905|+|ctg6_583|	BGC0001070|c1|105617-113008|+|orf_R1|putative_non-ribosomal_peptide_synthetase|CAN89656.1
input|c1|530637-532905|+|ctg6_583|	BGC0001089|c1|47347-63648|+|CAG23960.2|hybrid_NRPS/PKS_protein|CAG23960.2
input|c1|530637-532905|+|ctg6_583|	BGC0000438|c1|16316-32689|+|AAO72424.1|syringopeptin_synthetase_B|AAO72424.1
input|c1|530637-532905|+|ctg6_583|	BGC0001614|c1|4811-15850|-|PL8927_110037|Non-ribosomal_peptide_synthase,_involved_in_Hassallidin_biosynthesis|CZT62784.1
input|c1|530637-532905|+|ctg6_583|	BGC0001842|c1|24148-38796|+|Pfl01_2213|putative_non-ribosomal_peptide_synthetase|ABA73956.1
input|c1|530637-532905|+|ctg6_583|	BGC0001955|c1|55348-61596|-|AYA22336.1|KerA|AYA22336.1
input|c1|530637-532905|+|ctg6_583|	BGC0001095|c1|24540-32189|-|RBAM_018440|fengycin_synthetase_C|ABS74207.1
input|c1|530637-532905|+|ctg6_583|	BGC0001461|c1|7946-17358|+|BS330_28385|non-ribosomal_peptide_synthetase|BS330_28385
input|c1|530637-532905|+|ctg6_583|	BGC0001667|c1|35371-43734|+|AQH32484.1|peptide_synthetase|AQH32484.1
input|c1|530637-532905|+|ctg6_583|	BGC0001950|c1|2075-10687|-|AXN93575.1|PuwA|AXN93575.1
input|c1|530637-532905|+|ctg6_583|	BGC0001951|c1|2075-10687|-|AXN93584.1|PuwA|AXN93584.1
input|c1|530637-532905|+|ctg6_583|	BGC0002001|c1|17133-24944|-|Achr_RS19575|non-ribosomal_peptide_synthetase|WP_039806850.1
input|c1|530637-532905|+|ctg6_583|	BGC0001125|c1|26336-35569|+|AIW82282.1|PuwE|AIW82282.1
input|c1|530637-532905|+|ctg6_583|	BGC0001367|c1|4-12555|+|Hoch_0798|amino_acid_adenylation_domain_protein|ACY13414.1
input|c1|530637-532905|+|ctg6_583|	BGC0001650|c1|17737-22404|+|ATD51280.1|nonribosomal_peptide_synthase|ATD51280.1
input|c1|530637-532905|+|ctg6_583|	BGC0000402|c1|7943-24052|-|ERIC2_c18760|nonribosomal_peptide_ligase_subunit|AHD05678.1
input|c1|530637-532905|+|ctg6_583|	BGC0000433|c1|8558-19312|+|CAE02630.1|surfactin_synthetase_A|CAE02630.1
input|c1|530637-532905|+|ctg6_583|	BGC0000464|c1|55215-77147|+|XDD1_2286|Putative_Ornithine_racemase_(fragment)|CDG17985.1
input|c1|530637-532905|+|ctg6_583|	BGC0001131|c1|7989-27977|+|Xmir_01407|Amino_acid_adenylation|PHM49485.1
input|c1|530637-532905|+|ctg6_583|	BGC0000369|c1|27532-38469|+|AHZ20774.1|non-ribosomal_peptide_synthase|AHZ20774.1
input|c1|530637-532905|+|ctg6_583|	BGC0000998|c1|10722-18092|+|AFU82614.1|mixed_NRPS_PKS|AFU82614.1
input|c1|530637-532905|+|ctg6_583|	BGC0001345|c1|7163-11533|+|AAG31130.1|MxcG|AAG31130.1
input|c1|530637-532905|+|ctg6_583|	BGC0001509|c1|34275-40685|-|A8O26_RS13975|non-ribosomal_peptide_synthetase|WP_064118561.1
input|c1|530637-532905|+|ctg6_583|	BGC0000332|c1|10566-24731|+|AAZ03552.1|McnC|AAZ03552.1
input|c1|530637-532905|+|ctg6_583|	BGC0000430|c1|5278-17793|-|NSP_49230|Long-chain-fatty-acid--CoA_ligase|AHJ31215.1
input|c1|530637-532905|+|ctg6_583|	BGC0000974|c1|47269-51879|+|CBD77749.1|non-ribosomal_peptide_synthetase|CBD77749.1
input|c1|530637-532905|+|ctg6_583|	BGC0001125|c1|53421-56729|+|AIW82285.1|PuwH|AIW82285.1
input|c1|530637-532905|+|ctg6_583|	BGC0001536|c1|4176-40715|+|ATY37608.1|BreC|ATY37608.1
input|c1|530637-532905|+|ctg6_583|	BGC0001559|c1|43597-48207|+|AIR74925.1|non-ribosomal_peptide_synthetase|AIR74925.1
input|c1|530637-532905|+|ctg6_583|	BGC0001950|c1|36785-54340|+|AXN93581.1|PuwF-G|AXN93581.1
input|c1|530637-532905|+|ctg6_583|	BGC0001951|c1|37913-55468|+|AXN93590.1|PuwF-G|AXN93590.1
input|c1|530637-532905|+|ctg6_583|	BGC0000302|c1|7422-13946|+|ACZ55942.1|non-ribosomal_peptide_synthetase|ACZ55942.1
input|c1|530637-532905|+|ctg6_583|	BGC0000383|c1|4900-17382|-|plu1880|hypothetical_protein|CAE14173.1
input|c1|530637-532905|+|ctg6_583|	BGC0000396|c1|1368-9317|+|AEO14743.1|NdaA|AEO14743.1
input|c1|530637-532905|+|ctg6_583|	BGC0001130|c1|19106-32206|+|Xbud_02640|pvdj|PHM26612.1
input|c1|530637-532905|+|ctg6_583|	BGC0001532|c1|46-1980|+|ATY37588.1|BogA|ATY37588.1
input|c1|530637-532905|+|ctg6_583|	BGC0001963|c1|75161-78250|+|AZF85912.1|non-ribosomal_peptide_synthase|AZF85912.1
input|c1|530637-532905|+|ctg6_583|	BGC0000464|c1|8757-31655|+|XDD1_2281|Putative_Ornithine_racemase_(fragment)|CDG17980.1
input|c1|530637-532905|+|ctg6_583|	BGC0001370|c1|16367-38248|+|ALV82356.1|CDA_peptide_synthetase_I|ALV82356.1
input|c1|530637-532905|+|ctg6_583|	BGC0001728|c1|27190-36069|+|PPE_RS11480|non-ribosomal_peptide_synthetase|WP_013310342.1
input|c1|530637-532905|+|ctg6_583|	BGC0001993|c1|7927-16806|+|PPE_RS11480|non-ribosomal_peptide_synthetase|WP_013310342.1
input|c1|530637-532905|+|ctg6_583|	BGC0000336|c1|69057-91073|+|AAX31558.1|peptide_synthetase_2|AAX31558.1
input|c1|530637-532905|+|ctg6_583|	BGC0001125|c1|42729-53207|+|AIW82284.1|PuwG|AIW82284.1
input|c1|530637-532905|+|ctg6_583|	BGC0001561|c1|13040-17578|+|AQI70_32580||AQI70_32580
input|c1|530637-532905|+|ctg6_583|	BGC0001630|c1|18901-29634|+|BAW32324.1|nonribosomal_peptide_synthetase|BAW32324.1
input|c1|530637-532905|+|ctg6_583|	BGC0000332|c1|3953-7249|+|AAZ03550.1|McnA|AAZ03550.1
input|c1|530637-532905|+|ctg6_583|	BGC0000425|c1|24044-43444|+|AFH75321.1|nonribosomal_peptide_synthetase|AFH75321.1
input|c1|530637-532905|+|ctg6_583|	BGC0001813|c1|3655-14310|-|IF71_RS0139180|non-ribosomal_peptide_synthetase|WP_003981346.1
input|c1|530637-532905|+|ctg6_583|	BGC0000411|c1|9088-31512|+|ABW17376.1|PsoB|ABW17376.1
input|c1|530637-532905|+|ctg6_583|	BGC0001070|c1|123771-127067|+|orf_R8|putative_non-ribosomal_peptide_synthetase|CAN89663.1
input|c1|530637-532905|+|ctg6_583|	BGC0001728|c1|40751-61750|+|PPE_RS24100|non-ribosomal_peptide_synthetase|WP_043882190.1
input|c1|530637-532905|+|ctg6_583|	BGC0001993|c1|21488-42487|+|PPE_RS24100|non-ribosomal_peptide_synthetase|WP_043882190.1
input|c1|530637-532905|+|ctg6_583|	BGC0000344|c1|7242-21752|-|PSEEN3044|putative_non-ribosomal_peptide_synthetase,_terminal_component|CAK15814.1
input|c1|530637-532905|+|ctg6_583|	BGC0000406|c1|7674-10934|+|CAJ14039.1|peptide_synthetase|CAJ14039.1
input|c1|530637-532905|+|ctg6_583|	BGC0001054|c1|7211-9784|-|XNC1_1701|Non-ribosomal_peptide_synthase_involved_in_xenocoumacin_synthesis|CBJ89761.1
input|c1|530637-532905|+|ctg6_583|	BGC0001705|c1|36499-44382|+|ATP76243.1|NdaA|ATP76243.1
input|c1|530637-532905|+|ctg6_583|	BGC0001950|c1|27423-36788|+|AXN93580.1|PuwE|AXN93580.1
input|c1|530637-532905|+|ctg6_583|	BGC0001951|c1|28551-37916|+|AXN93589.1|PuwE|AXN93589.1
input|c1|530637-532905|+|ctg6_583|	BGC0001117|c1|7255-10242|-|CBZ42140.1|non-ribosomal_peptide_synthetase|CBZ42140.1
input|c1|530637-532905|+|ctg6_583|	BGC0001312|c1|5734-18618|+|PFLU_2552|putative_non-ribosomal_peptide_synthetase|CAY48788.1
input|c1|530637-532905|+|ctg6_583|	BGC0000435|c1|1065-10571|+|PSPTO_2829|non-ribosomal_peptide_synthetase_SyfA|AAO56328.1
input|c1|530637-532905|+|ctg6_583|	BGC0000969|c1|26668-38406|+|CAJ46692.1|non-ribosomal_peptide_synthase|CAJ46692.1
input|c1|530637-532905|+|ctg6_583|	BGC0001028|c1|1370-14509|+|AAF15891.2|nosA|AAF15891.2
input|c1|530637-532905|+|ctg6_583|	BGC0001822|c1|22559-32521|+|AWI62628.1|nonribosomal_peptide_synthetase|AWI62628.1
input|c1|530637-532905|+|ctg6_583|	BGC0001943|c1|22375-32337|+|AWI62628.1|nonribosomal_peptide_synthetase|AWI62628.1
input|c1|530637-532905|+|ctg6_583|	BGC0000315|c1|23887-46278|+|CAB38518.1|CDA_peptide_synthetase_I_(CdaPs1)|CAB38518.1
input|c1|530637-532905|+|ctg6_583|	BGC0000993|c1|27503-33181|+|ABP57749.1|DepE|ABP57749.1
input|c1|530637-532905|+|ctg6_583|	BGC0001063|c1|15385-16983|+|CAA16182.1|putative_peptide_synthase|CAA16182.1
input|c1|530637-532905|+|ctg6_583|	BGC0001467|c1|5472-10052|-|FIS9431_RS32925|non-ribosomal_peptide_synthetase|WP_051206727.1
input|c1|530637-532905|+|ctg6_583|	BGC0001800|c1|35352-47435|+|AVI26393.1|nonribosomal_peptide_synthase|AVI26393.1
input|c1|530637-532905|+|ctg6_583|	BGC0001950|c1|54511-57756|+|AXN93582.1|PuwH|AXN93582.1
input|c1|530637-532905|+|ctg6_583|	BGC0001951|c1|55576-58884|+|AXN93591.1|PuwH|AXN93591.1
input|c1|530637-532905|+|ctg6_583|	BGC0000309|c1|2195-9331|-|BSU_31960|siderophore_2,3-dihydroxybenzoate-glycine-threonine_trimeric_ester_bacillibactin_synthetase|CAB15186.3
input|c1|530637-532905|+|ctg6_583|	BGC0000384|c1|2740-10182|+|AAT12283.1|LtxA|AAT12283.1
input|c1|530637-532905|+|ctg6_583|	BGC0001016|c1|37522-45888|+|AAO62586.1|peptide_sythetase|AAO62586.1
input|c1|530637-532905|+|ctg6_583|	BGC0001154|c1|9102-10877|-|Caci_2723|peptide_synthetase-like_protein|ACU71638.1
input|c1|530637-532905|+|ctg6_583|	BGC0001562|c1|8402-16285|-|AQI70_05495|hypothetical_protein|KUM80513.1
input|c1|530637-532905|+|ctg6_583|	BGC0000381|c1|30247-34095|+|BLi00403|lichenysin_synthase_LchAC|AAU39361.1
input|c1|530637-532905|+|ctg6_583|	BGC0000398|c1|24120-38810|+|AFH75330.1|nonribosomal_peptide_synthetase|AFH75330.1
input|c1|530637-532905|+|ctg6_583|	BGC0000447|c1|14451-24293|+|CCJ67637.1|TaaB|CCJ67637.1
input|c1|530637-532905|+|ctg6_583|	BGC0000463|c1|25458-39980|+|AGM14934.1|xantholysin_synthetase_C|AGM14934.1
input|c1|530637-532905|+|ctg6_583|	BGC0001329|c1|34573-35775|+|ctg1_orf18||ctg1_orf18
input|c1|530637-532905|+|ctg6_583|	BGC0001536|c1|40886-50431|+|ATY37609.1|BreD|ATY37609.1
input|c1|530637-532905|+|ctg6_583|	BGC0000302|c1|17408-25105|+|ACZ55944.1|non-ribosomal_peptide_synthetase|ACZ55944.1
input|c1|530637-532905|+|ctg6_583|	BGC0000424|c1|6093-33575|+|Hsero_2343|Serobactin_synthetase|ADJ63842.1
input|c1|530637-532905|+|ctg6_583|	BGC0000424|c1|6093-33575|+|Hsero_2343|Serobactin_synthetase|ADJ63842.1
input|c1|530637-532905|+|ctg6_583|	BGC0000454|c1|7494-16001|-|CAJ45639.1|vanchrobactin_non_ribosomal_peptide_synthetase|CAJ45639.1
input|c1|530637-532905|+|ctg6_583|	BGC0000463|c1|1-25461|+|AGM14933.1|xantholysin_synthetase_B|AGM14933.1
input|c1|530637-532905|+|ctg6_583|	BGC0000464|c1|77134-83853|+|XDD1_2287|Non-ribosomal_peptide_synthetase|CDG17986.1
input|c1|530637-532905|+|ctg6_583|	BGC0001509|c1|3177-21005|-|A8O26_RS13965|non-ribosomal_peptide_synthetase|WP_064118559.1
input|c1|530637-532905|+|ctg6_583|	BGC0001509|c1|3177-21005|-|A8O26_RS13965|non-ribosomal_peptide_synthetase|WP_064118559.1
input|c1|530637-532905|+|ctg6_583|	BGC0001570|c1|9773-11653|+|A4V12_31655|non-ribosomal_peptide_synthetase_module|OAL11475.1
input|c1|530637-532905|+|ctg6_583|	BGC0001796|c1|7737-26909|-|BrL25_22185|non-ribosomal_peptide_synthetase|ATO51563.1
input|c1|530637-532905|+|ctg6_583|	BGC0001953|c1|37654-46308|+|AXN93614.1|PuwF|AXN93614.1
input|c1|530637-532905|+|ctg6_583|	BGC0000378|c1|15295-16959|-|ABV56594.1|KtzN|ABV56594.1
input|c1|530637-532905|+|ctg6_583|	BGC0000411|c1|31509-42830|+|ABW17377.1|PsoC|ABW17377.1
input|c1|530637-532905|+|ctg6_583|	BGC0000411|c1|31509-42830|+|ABW17377.1|PsoC|ABW17377.1
input|c1|530637-532905|+|ctg6_583|	BGC0000464|c1|31655-38383|+|XDD1_2282|Non-ribosomal_peptide_synthetase|CDG17981.1
input|c1|530637-532905|+|ctg6_583|	BGC0000986|c1|29429-33760|+|CAQ34921.1|nonribosomal_peptide_synthetase|CAQ34921.1
input|c1|530637-532905|+|ctg6_583|	BGC0001095|c1|39928-47586|-|RBAM_018460|fengycin_synthetase_A|ABS74209.1
input|c1|530637-532905|+|ctg6_583|	BGC0001230|c1|10615-22797|-|DAB41477.1|nonribosomal_peptide_synthetase|DAB41477.1
input|c1|530637-532905|+|ctg6_583|	BGC0001451|c1|32033-35800|-|BCRE_RS14195|non-ribosomal_peptide_synthetase|WP_050383094.1
input|c1|530637-532905|+|ctg6_583|	BGC0001766|c1|10615-22797|-|DAB41477.1|nonribosomal_peptide_synthetase|DAB41477.1
input|c1|530637-532905|+|ctg6_583|	BGC0001825|c1|1-14850|+|XNC2_RS11345|non-ribosomal_peptide_synthetase|WP_013184596.1
input|c1|530637-532905|+|ctg6_583|	BGC0000290|c1|12951-18518|-|AAM80536.1|StaD|AAM80536.1
input|c1|530637-532905|+|ctg6_583|	BGC0000300|c1|19804-26805|-|SSMG_02538|predicted_protein|EFL06867.1
input|c1|530637-532905|+|ctg6_583|	BGC0000435|c1|10568-28357|+|PSPTO_2830|non-ribosomal_peptide_synthetase_SyfB|AAO56329.1
input|c1|530637-532905|+|ctg6_583|	BGC0000445|c1|28979-38401|+|CAJ34375.1|NRPS|CAJ34375.1
input|c1|530637-532905|+|ctg6_583|	BGC0001460|c1|31060-36558|-|H074_31747|amino_acid_adenylation_protein|EME52988.1
input|c1|530637-532905|+|ctg6_583|	BGC0001716|c1|8144-19072|-|XNC2_RS10315|non-ribosomal_peptide_synthetase|WP_013184461.1
input|c1|530637-532905|+|ctg6_583|	BGC0001018|c1|2804-6142|+|BAH22762.1|nonribosomal_peptide_synthetase|BAH22762.1
input|c1|530637-532905|+|ctg6_583|	BGC0001071|c1|17094-41852|+|ADA69239.2|trans-AT_hybrid_polyketide_synthase-NRPS|ADA69239.2
input|c1|530637-532905|+|ctg6_583|	BGC0001152|c1|6944-30670|+|ABQ96384.2|fusaricidin_synthetase|ABQ96384.2
input|c1|530637-532905|+|ctg6_583|	BGC0001451|c1|27620-30697|-|BCRE_RS14180|non-ribosomal_peptide_synthetase|WP_050383088.1
input|c1|530637-532905|+|ctg6_583|	BGC0002014|c1|1577-9109|-|OK006_RS36465|non-ribosomal_peptide_synthase|WP_054234617.1
input|c1|530637-532905|+|ctg6_583|	BGC0000323|c1|1142-10639|+|AHZ34232.1|CifA|AHZ34232.1
input|c1|530637-532905|+|ctg6_583|	BGC0000452|c1|11983-22752|+|BBR47_27880|tyrocidine_synthetase_II|BAH43765.1
input|c1|530637-532905|+|ctg6_583|	BGC0000464|c1|38380-53205|+|XDD1_2283|Non-ribosomal_peptide_synthetase|CDG17982.1
input|c1|530637-532905|+|ctg6_583|	BGC0001070|c1|84680-87781|+|CAN89638.1|putative_non-ribosomal_peptide_synthetase|CAN89638.1
input|c1|530637-532905|+|ctg6_583|	BGC0001189|c1|17169-29036|+|RALTA_B1228|non_ribosomal_peptide_synthase,_antibiotic_synthesis;_contains_4_condensation_domains,_3_AMP-acid_ligases_II_domains,_3_PP-binding,_Phosphopantetheine_attachment_site_and_a_putative_thioesterase_domain|CAQ71829.1
input|c1|530637-532905|+|ctg6_583|	BGC0001451|c1|1621-11031|-|BCRE_RS14165|non-ribosomal_peptide_synthetase|WP_050383082.1
input|c1|530637-532905|+|ctg6_583|	BGC0001608|c1|2973-12548|+|AAW51_RS13560|non-ribosomal_peptide_synthetase|WP_047197778.1
input|c1|530637-532905|+|ctg6_583|	BGC0001614|c1|15874-24963|-|PL8927_110038|Non-ribosomal_peptide_synthase,_involved_in_Hassallidin_biosynthesis|CZT62785.1
input|c1|530637-532905|+|ctg6_583|	BGC0002003|c1|2973-12548|+|AAW51_RS13560|non-ribosomal_peptide_synthetase|WP_047197778.1
input|c1|530637-532905|+|ctg6_583|	BGC0000399|c1|9569-22672|+|PFL_2146|non-ribosomal_peptide_synthetase_OfaB|AAY91420.2
input|c1|530637-532905|+|ctg6_583|	BGC0001114|c1|22470-46580|+|AGN11881.1|tstDEF|AGN11881.1
input|c1|530637-532905|+|ctg6_583|	BGC0001168|c1|1-2967|+|SLI_0883|non-ribosomal_peptide_synthetase|EOY45602.1
input|c1|530637-532905|+|ctg6_583|	BGC0001748|c1|4193-16543|+|ATP76246.1|SpuB|ATP76246.1
input|c1|530637-532905|+|ctg6_583|	BGC0001792|c1|43992-56789|-|XNR_RS17105|non-ribosomal_peptide_synthase|WP_015507663.1
input|c1|530637-532905|+|ctg6_583|	BGC0000345|c1|7043-13456|+|AHB38515.1|non-ribosomal_peptide_synthetase|AHB38515.1
input|c1|530637-532905|+|ctg6_583|	BGC0000354|c1|50239-57351|+|CAM56771.1||CAM56771.1
input|c1|530637-532905|+|ctg6_583|	BGC0000354|c1|50239-57351|+|CAM56771.1||CAM56771.1
input|c1|530637-532905|+|ctg6_583|	BGC0001011|c1|21568-26286|+|ABC87508.1|NRPS_for_pipecolate_incorporation|ABC87508.1
input|c1|530637-532905|+|ctg6_583|	BGC0001013|c1|21638-26311|+|ctg1_orf19||ctg1_orf19
input|c1|530637-532905|+|ctg6_583|	BGC0001091|c1|57906-69557|-|ADI59531.1|CorI|ADI59531.1
input|c1|530637-532905|+|ctg6_583|	BGC0001614|c1|39402-47882|-|PL8927_110047|Non-ribosomal_peptide_synthase_involved_in_Hassallidin_biosynthesis|CZT62794.1
input|c1|530637-532905|+|ctg6_583|	BGC0000398|c1|4357-10734|+|AFH75328.1|nonribosomal_peptide_synthetase|AFH75328.1
input|c1|530637-532905|+|ctg6_583|	BGC0000455|c1|29714-35290|+|AEI58867.1|peptide_synthetase|AEI58867.1
input|c1|530637-532905|+|ctg6_583|	BGC0000985|c1|47969-54460|+|TMO_c0611|DidJ|AFK57221.1
input|c1|530637-532905|+|ctg6_583|	BGC0001672|c1|37727-42628|-|AQX14499.1|monobactam_NRPS_scaffold_1|AQX14499.1
input|c1|530637-532905|+|ctg6_583|	BGC0000362|c1|67088-71286|+|AAF63833.1|PstD|AAF63833.1
input|c1|530637-532905|+|ctg6_583|	BGC0000367|c1|40796-59995|+|BBR47_28940|truncated_linear_pentadecapeptide_gramicidin_synthetase_LgrC|BAH43871.1
input|c1|530637-532905|+|ctg6_583|	BGC0001048|c1|16093-22491|+|ABL74936.1|NRPS|ABL74936.1
input|c1|530637-532905|+|ctg6_583|	BGC0001159|c1|5855-7486|-|AFP87519.1|proline_adenyltransferase|AFP87519.1
input|c1|530637-532905|+|ctg6_583|	BGC0001794|c1|15664-23178|+|AQV04230.1|SwnK|AQV04230.1
input|c1|530637-532905|+|ctg6_583|	BGC0001963|c1|33732-36824|-|AZF85929.1|non-ribosomal_peptide_synthase|AZF85929.1
input|c1|530637-532905|+|ctg6_583|	BGC0001826|c1|7091-10841|+|Xekj_RS17945|non-ribosomal_peptide_synthetase|Xekj_RS17945
input|c1|530637-532905|+|ctg6_583|	BGC0000407|c1|19804-27471|+|AEW31021.1|plipastatin_synthetase|AEW31021.1
input|c1|530637-532905|+|ctg6_583|	BGC0001012|c1|7793-12610|+|ABJ97436.1|MerP|ABJ97436.1
input|c1|530637-532905|+|ctg6_583|	BGC0000260|c1|17402-19027|+|ABB69081.1|putative_L-prolyl-AMP_ligase|ABB69081.1
input|c1|530637-532905|+|ctg6_583|	BGC0000301|c1|9882-17606|+|ABV79987.1|ApnC|ABV79987.1
input|c1|530637-532905|+|ctg6_583|	BGC0001103|c1|3161-15076|+|AAF08795.1|MycA|AAF08795.1
input|c1|530637-532905|+|ctg6_583|	BGC0001838|c1|3354-16256|+|AFJ23825.1|WLIP_synthetase_B|AFJ23825.1
input|c1|530637-532905|+|ctg6_583|	BGC0000374|c1|15504-31262|+|AEH41793.1|HrmO|AEH41793.1
input|c1|530637-532905|+|ctg6_583|	BGC0001017|c1|36793-45180|+|AAF00960.1|mcyA|AAF00960.1
input|c1|530637-532905|+|ctg6_583|	BGC0001095|c1|32205-39902|-|RBAM_018450|fengycin_synthetase_B|ABS74208.1
input|c1|530637-532905|+|ctg6_583|	BGC0001022|c1|3275-7822|-|AAK57184.1|MxaA|AAK57184.1
input|c1|530637-532905|+|ctg6_583|	BGC0001214|c1|16156-20772|+|AJV88376.1|MfnD|AJV88376.1
input|c1|530637-532905|+|ctg6_583|	BGC0001502|c1|1-1551|-|AHA_2473|dimodular_nonribosomal_peptide_synthetase|YP_856987.1
input|c1|530637-532905|+|ctg6_583|	BGC0002010|c1|18682-20319|-|D581_RS01000000137735|amino_acid_adenylation_domain-containing_protein|WP_063738219.1
input|c1|530637-532905|+|ctg6_583|	BGC0000346|c1|6250-21543|+|AHB38497.1|non-ribosomal_peptide_synthetase|AHB38497.1
input|c1|530637-532905|+|ctg6_583|	BGC0000444|c1|10210-14568|+|stPAI029|thaxtomin_synthetase_A|AAW49318.1
input|c1|530637-532905|+|ctg6_583|	BGC0001056|c1|25460-37969|+|CCM44336.1|Nonribosomal_peptide_synthetase|CCM44336.1
input|c1|530637-532905|+|ctg6_583|	BGC0000331|c1|2349-12782|+|ABI26077.1|OciA|ABI26077.1
input|c1|530637-532905|+|ctg6_583|	BGC0000331|c1|2349-12782|+|ABI26077.1|OciA|ABI26077.1
input|c1|530637-532905|+|ctg6_583|	BGC0000995|c1|18014-23326|+|ADH01485.1|putative_mixed_polyketide_synthase/non-ribosomal_peptide_synthetase|ADH01485.1
input|c1|530637-532905|+|ctg6_583|	BGC0000999|c1|7134-16505|-|ABL86391.1|hybrid_polyketide_synthase_and_nonribosomal_peptide_synthetase|ABL86391.1
input|c1|530637-532905|+|ctg6_583|	BGC0001036|c1|20806-29235|+|AGZ15459.1|putative_non-ribosomal_peptide_synthetase|AGZ15459.1
input|c1|530637-532905|+|ctg6_583|	BGC0001096|c1|29945-35257|+|ADH01485.1|putative_mixed_polyketide_synthase/non-ribosomal_peptide_synthetase|ADH01485.1
input|c1|530637-532905|+|ctg6_583|	BGC0001113|c1|21115-44859|+|AIC32693.1|FR9DEF|AIC32693.1
input|c1|530637-532905|+|ctg6_583|	BGC0001133|c1|31828-45888|-|XBJ1_0775|putative_Ornithine_racemase|CBJ79916.1
input|c1|530637-532905|+|ctg6_583|	BGC0000323|c1|10885-28374|+|AHZ34233.1|CifB|AHZ34233.1
input|c1|530637-532905|+|ctg6_583|	BGC0000362|c1|54291-61949|+|AAD44234.1|PstB|AAD44234.1
input|c1|530637-532905|+|ctg6_583|	BGC0000426|c1|3268-11658|+|AGZ03651.1|sevB|AGZ03651.1
input|c1|530637-532905|+|ctg6_583|	BGC0001105|c1|21358-36513|+|AAV97877.1|OnnI|AAV97877.1
input|c1|530637-532905|+|ctg6_583|	BGC0001230|c1|22794-27458|-|DAB41478.1|nonribosomal_peptide_synthetase|DAB41478.1
input|c1|530637-532905|+|ctg6_583|	BGC0001766|c1|22794-27458|-|DAB41478.1|nonribosomal_peptide_synthetase|DAB41478.1
input|c1|530637-532905|+|ctg6_583|	BGC0001807|c1|42445-61209|+|ATL73036.1|amino_acid_adenylation_protein|ATL73036.1
input|c1|530637-532905|+|ctg6_583|	BGC0001842|c1|1287-7697|+|Pfl01_2211|putative_non-ribosomal_peptide_synthetase|ABA73954.1
input|c1|530637-532905|+|ctg6_583|	BGC0000336|c1|91070-98209|+|AAX31559.1|peptide_synthetase_3|AAX31559.1
input|c1|530637-532905|+|ctg6_583|	BGC0000978|c1|19303-28056|+|ABX60161.1|mixed_NRPS/PKS|ABX60161.1
input|c1|530637-532905|+|ctg6_583|	BGC0000997|c1|10523-23068|+|CAL80821.1|sylD-like_NRPS/PKS|CAL80821.1
input|c1|530637-532905|+|ctg6_583|	BGC0001125|c1|35566-42678|+|AIW82283.1|PuwF|AIW82283.1
input|c1|530637-532905|+|ctg6_583|	BGC0001130|c1|32270-39088|+|Xbud_02641|pyoverdine_synthetase_D|PHM26613.1
input|c1|530637-532905|+|ctg6_583|	BGC0001389|c1|36115-49032|+|AHZ34241.1|CipD|AHZ34241.1
input|c1|530637-532905|+|ctg6_583|	BGC0001532|c1|37359-44777|+|ATY37592.1|BogE|ATY37592.1
input|c1|530637-532905|+|ctg6_583|	BGC0002014|c1|31663-43095|+|OK006_RS36605|non-ribosomal_peptide_synthetase|WP_054234643.1
input|c1|530637-532905|+|ctg6_583|	BGC0000369|c1|43869-50324|-|AHZ20781.1|non-ribosomal_peptide_synthase|AHZ20781.1
input|c1|530637-532905|+|ctg6_583|	BGC0000375|c1|1630-5763|+|AFV27434.1|indigoidine_synthase|AFV27434.1
input|c1|530637-532905|+|ctg6_583|	BGC0000388|c1|10069-18312|+|AAU34202.1|mannopeptimycin_peptide_synthetase_MppA|AAU34202.1
input|c1|530637-532905|+|ctg6_583|	BGC0001050|c1|16164-19730|+|AGC65517.1|NRPS|AGC65517.1
input|c1|530637-532905|+|ctg6_583|	BGC0001532|c1|1983-9575|+|ATY37589.1|BogB|ATY37589.1
input|c1|530637-532905|+|ctg6_583|	BGC0000354|c1|20826-30257|+|CAJ18237.2|non-ribosomal_peptide_synthetase_B|CAJ18237.2
input|c1|530637-532905|+|ctg6_583|	BGC0000985|c1|1-6372|+|TMO_c0602|DidA|AFK57212.1
input|c1|530637-532905|+|ctg6_583|	BGC0001059|c1|13227-18950|+|ACM79806.1|ZmaB|ACM79806.1
input|c1|530637-532905|+|ctg6_583|	BGC0001856|c1|155569-158616|-|QBF51786.1|Nrps|QBF51786.1
input|c1|530637-532905|+|ctg6_583|	BGC0000979|c1|2739-6921|+|ADF88262.1|mixed_nonribosomal_peptide_synthetase/_polyketide_synthase|ADF88262.1
input|c1|530637-532905|+|ctg6_583|	BGC0000981|c1|32332-41085|+|ADF88279.1|mixed_NRPS/PKS|ADF88279.1
input|c1|530637-532905|+|ctg6_583|	BGC0001095|c1|13739-24514|-|RBAM_018430|fengycin_synthetase_D|ABS74206.1
input|c1|530637-532905|+|ctg6_583|	BGC0000413|c1|42977-54124|-|PFL_4095|non-ribosomal_peptide_synthetase_PvdI|AAY93356.2
input|c1|530637-532905|+|ctg6_583|	BGC0001599|c1|5263-8829|+|I35_4194|Peptide_synthetase|CDN62030.1
input|c1|530637-532905|+|ctg6_583|	BGC0001599|c1|5263-8829|+|I35_4194|Peptide_synthetase|CDN62030.1
input|c1|530637-532905|+|ctg6_583|	BGC0001900|c1|2102-5668|+|I35_4194|Peptide_synthetase|CDN62030.1
input|c1|530637-532905|+|ctg6_583|	BGC0001900|c1|2102-5668|+|I35_4194|Peptide_synthetase|CDN62030.1
input|c1|530637-532905|+|ctg6_583|	BGC0001963|c1|144815-147976|-|AZF85944.1|hypothetical_protein|AZF85944.1
input|c1|530637-532905|+|ctg6_583|	BGC0000980|c1|2739-6921|+|ADF88265.1|mixed_nonribosomal_peptide_synthetase/_polyketide_synthase|ADF88265.1
input|c1|530637-532905|+|ctg6_583|	BGC0001556|c1|3775-13779|+|AWO77084.1|hybrid_non-ribosomal_peptide_synthetase/type_I_polyketide_synthase|AWO77084.1
input|c1|530637-532905|+|ctg6_583|	BGC0001829|c1|6235-12738|+|CUX96954.1|TmcG|CUX96954.1
input|c1|530637-532905|+|ctg6_583|	BGC0000141|c1|77653-81606|+|CAI94718.1|putative_CoA_ligase|CAI94718.1
input|c1|530637-532905|+|ctg6_583|	BGC0000398|c1|11026-24123|+|AFH75329.1|nonribosomal_peptide_synthetase|AFH75329.1
input|c1|530637-532905|+|ctg6_583|	BGC0001103|c1|15133-31242|+|AAF08796.1|MycB|AAF08796.1
input|c1|530637-532905|+|ctg6_583|	BGC0000298|c1|15751-19029|+|ACM68690.1|AerG1|ACM68690.1
input|c1|530637-532905|+|ctg6_583|	BGC0001117|c1|23076-38321|+|CBZ42146.1|putative_non-ribosomal_peptide_synthetase|CBZ42146.1
input|c1|530637-532905|+|ctg6_583|	BGC0000297|c1|17416-22284|+|CAM59606.1|non-ribosomal_peptide_synthetase|CAM59606.1
input|c1|530637-532905|+|ctg6_583|	BGC0000967|c1|20404-31761|+|BAP05589.1|calA|BAP05589.1
input|c1|530637-532905|+|ctg6_583|	BGC0001024|c1|37285-42537|+|AAF19815.1|mtaG|AAF19815.1
input|c1|530637-532905|+|ctg6_583|	BGC0001328|c1|34957-37824|+|MCBG_00143|non-ribosomal_peptide_synthetase|EWM63010.1
input|c1|530637-532905|+|ctg6_583|	BGC0001672|c1|13059-20435|-|AQX14497.1|monobactam_NRPS_scaffold_4|AQX14497.1
input|c1|530637-532905|+|ctg6_583|	BGC0001017|c1|45196-51576|+|AAF00961.1|mcyB|AAF00961.1
input|c1|530637-532905|+|ctg6_583|	BGC0000314|c1|22660-32502|+|PpisJ2_010100002426|non-ribosomal_peptide_synthetase|WP_010369430.1
input|c1|530637-532905|+|ctg6_583|	BGC0000320|c1|17034-25079|+|ABD14712.1|cesB|ABD14712.1
input|c1|530637-532905|+|ctg6_583|	BGC0000369|c1|18328-27489|+|AHZ20773.1|non-ribosomal_peptide_synthase|AHZ20773.1
input|c1|530637-532905|+|ctg6_583|	BGC0000383|c1|412-3609|-|plu1878||CAE14171.1
input|c1|530637-532905|+|ctg6_583|	BGC0000383|c1|412-3609|-|plu1878||CAE14171.1
input|c1|530637-532905|+|ctg6_583|	BGC0000411|c1|2701-9060|+|ABW17375.1|PsoA|ABW17375.1
input|c1|530637-532905|+|ctg6_583|	BGC0001415|c1|885-16928|-|SMDB11_2289|non-ribosomal_peptide_synthetase|CDG12864.1
input|c1|530637-532905|+|ctg6_583|	BGC0001415|c1|885-16928|-|SMDB11_2289|non-ribosomal_peptide_synthetase|CDG12864.1
input|c1|530637-532905|+|ctg6_583|	BGC0001623|c1|1735-9360|-|BAX64244.1|NRPS|BAX64244.1
input|c1|530637-532905|+|ctg6_583|	BGC0001793|c1|10624-18126|+|AQV04224.1|SwnK|AQV04224.1
input|c1|530637-532905|+|ctg6_583|	BGC0001877|c1|1-3120|+|FS847_01740|non-ribosomal_peptide_synthetase|TXC99989.1
input|c1|530637-532905|+|ctg6_583|	BGC0000127|c1|20417-21913|+|AAD24881.1|putative_acyl-CoA_synthetase|AAD24881.1
input|c1|530637-532905|+|ctg6_583|	BGC0000291|c1|86967-94121|+|AAZ23078.1|peptide_synthetase|AAZ23078.1
input|c1|530637-532905|+|ctg6_583|	BGC0000449|c1|4869-46985|+|AHF21228.1|TriD|AHF21228.1
input|c1|530637-532905|+|ctg6_583|	BGC0000367|c1|10722-17549|+|BBR47_28920|linear_pentadecapeptide_gramicidin_synthetase_LgrA|BAH43869.1
input|c1|530637-532905|+|ctg6_583|	BGC0001614|c1|30541-36987|-|PL8927_110045|non-ribosomal_peptide_synthase_involved_in_Hassallidin_biosynthesis|CZT62792.1
input|c1|530637-532905|+|ctg6_583|	BGC0000353|c1|61-4575|-|AAC68816.1|FK506_peptide_synthetase|AAC68816.1
input|c1|530637-532905|+|ctg6_583|	BGC0000971|c1|21692-23530|+|CBW54672.1|non_ribosomal_peptide_synthetase|CBW54672.1
input|c1|530637-532905|+|ctg6_583|	BGC0001058|c1|13584-19979|+|ACG60782.1|NRPS(C/A/PCP/C/A/PCP)|ACG60782.1
input|c1|530637-532905|+|ctg6_583|	BGC0001368|c1|6383-8215|+|IF33_RS0114785|non-ribosomal_peptide_synthetase|WP_078857609.1
input|c1|530637-532905|+|ctg6_583|	BGC0001968|c1|13041-34754|+|QBC75021.1|non-ribosomal_peptide_synthetase|QBC75021.1
input|c1|530637-532905|+|ctg6_583|	BGC0000973|c1|42017-46105|+|CCC55927.1|hypothetical_protein|CCC55927.1
input|c1|530637-532905|+|ctg6_583|	BGC0001381|c1|26559-29669|+|AJO72717.1|adenylation_domain-containing_protein|AJO72717.1
input|c1|530637-532905|+|ctg6_583|	BGC0001752|c1|21523-31266|+|ctg1_orf1265||ctg1_orf1265
input|c1|530637-532905|+|ctg6_583|	BGC0000407|c1|4394-12079|+|AEW31019.1|plipastatin_synthetase|AEW31019.1
input|c1|530637-532905|+|ctg6_583|	BGC0000407|c1|12104-19786|+|AEW31020.1|plipastatin_synthetase|AEW31020.1
input|c1|530637-532905|+|ctg6_583|	BGC0000433|c1|19334-30094|+|CAE02631.1|surfactin_synthetase_B_|CAE02631.1
input|c1|530637-532905|+|ctg6_583|	BGC0001034|c1|10735-22728|+|CCE88377.1|non-ribosomal_peptide_synthetase/polyketide_synthase|CCE88377.1
input|c1|530637-532905|+|ctg6_583|	BGC0001172|c1|26027-27490|-|AHA12086.1|amino_acid_adenyltransferase|AHA12086.1
input|c1|530637-532905|+|ctg6_583|	BGC0001327|c1|34480-37347|+|IH31_RS0100615|hypothetical_protein|WP_030498980.1
input|c1|530637-532905|+|ctg6_583|	BGC0000351|c1|3891-8810|+|AAC32047.1|FxbB|AAC32047.1
input|c1|530637-532905|+|ctg6_583|	BGC0001231|c1|28287-34856|+|AHB82069.1|non_ribosomal_peptide_synthetase|AHB82069.1
input|c1|530637-532905|+|ctg6_583|	BGC0001952|c1|29696-39034|+|AXN93601.1|PuwE|AXN93601.1
input|c1|530637-532905|+|ctg6_583|	BGC0001922|c1|20146-21678|-|BBE36469.1|amino_acid_adenylation_domain-containing_protein|BBE36469.1
input|c1|530637-532905|+|ctg6_583|	BGC0000306|c1|1-10458|-|SSIG_07966|hypothetical_protein|EWS95122.1
input|c1|530637-532905|+|ctg6_583|	BGC0000365|c1|22554-32849|+|AAT01806.1|non-ribosomal_peptide_synthetase|AAT01806.1
input|c1|530637-532905|+|ctg6_583|	BGC0001019|c1|25335-32156|+|AHB82056.1|non_ribosomal_peptide_synthetase|AHB82056.1
input|c1|530637-532905|+|ctg6_583|	BGC0001448|c1|15319-24513|+|ARU08073.1|mlcK|ARU08073.1
input|c1|530637-532905|+|ctg6_583|	BGC0000297|c1|7116-11912|+|CAJ21198.2|non-ribosomal_peptide_synthetase|CAJ21198.2
input|c1|530637-532905|+|ctg6_583|	BGC0000433|c1|30129-33965|+|CAE02633.1|surfactin_synthetase_C_|CAE02633.1
input|c1|530637-532905|+|ctg6_583|	BGC0001018|c1|6145-9462|+|BAH22763.1|nonribosomal_peptide_synthetase|BAH22763.1
input|c1|530637-532905|+|ctg6_583|	BGC0001018|c1|6145-9462|+|BAH22763.1|nonribosomal_peptide_synthetase|BAH22763.1
input|c1|530637-532905|+|ctg6_583|	BGC0001020|c1|32687-34426|+|ADZ45333.1|NRPS/PKS_hybrid|ADZ45333.1
input|c1|530637-532905|+|ctg6_583|	BGC0001790|c1|12988-16257|+|AOZ21316.1|SulI|AOZ21316.1
input|c1|530637-532905|+|ctg6_583|	BGC0001963|c1|62672-73675|-|AZF85940.1|non-ribosomal_peptide_synthase|AZF85940.1
input|c1|530637-532905|+|ctg6_583|	BGC0001194|c1|15870-17471|-|BAR73008.1|putative_ATP-dependent_b-aminoacyl-ACP_synthetase|BAR73008.1
input|c1|530637-532905|+|ctg6_583|	BGC0001233|c1|21744-38087|+|ALK27914.1|non-ribosomal_peptide_synthase|ALK27914.1
input|c1|530637-532905|+|ctg6_583|	BGC0001233|c1|21744-38087|+|ALK27914.1|non-ribosomal_peptide_synthase|ALK27914.1
input|c1|530637-532905|+|ctg6_583|	BGC0001233|c1|61953-72176|+|ALK27916.1|non-ribosomal_peptide_synthase|ALK27916.1
input|c1|530637-532905|+|ctg6_583|	BGC0001792|c1|56846-74026|-|XNR_RS17110|non-ribosomal_peptide_synthetase|WP_041826607.1
input|c1|530637-532905|+|ctg6_583|	BGC0001792|c1|56846-74026|-|XNR_RS17110|non-ribosomal_peptide_synthetase|WP_041826607.1
input|c1|530637-532905|+|ctg6_583|	BGC0000332|c1|7252-10569|+|AAZ03551.1|McnB|AAZ03551.1
input|c1|530637-532905|+|ctg6_583|	BGC0000332|c1|7252-10569|+|AAZ03551.1|McnB|AAZ03551.1
input|c1|530637-532905|+|ctg6_583|	BGC0001443|c1|2545-7191|-|G339_RS37205|type_I_polyketide_synthase|WP_019634550.1
input|c1|530637-532905|+|ctg6_583|	BGC0001752|c1|8630-21526|+|ctg1_orf1264||ctg1_orf1264
input|c1|530637-532905|+|ctg6_583|	BGC0001956|c1|9144-11582|+|QCX41915.1|Mhr9|QCX41915.1
input|c1|530637-532905|+|ctg6_583|	BGC0000439|c1|11584-28905|+|AHH53506.1|non-ribosomal_peptide_synthetase|AHH53506.1
input|c1|530637-532905|+|ctg6_583|	BGC0001570|c1|7834-9771|+|A4V12_31650|hypothetical_protein|OAL11436.1
input|c1|530637-532905|+|ctg6_583|	BGC0000376|c1|3001-4767|+|BAP16684.1|nonribosomal_peptide_synthetase|BAP16684.1
input|c1|530637-532905|+|ctg6_583|	BGC0000381|c1|19423-30189|+|BLi00402|lichenysin_synthase_LchAB|AAU39360.1
input|c1|530637-532905|+|ctg6_583|	BGC0000994|c1|47783-52270|+|AAF86395.1|FkbP|AAF86395.1
input|c1|530637-532905|+|ctg6_583|	BGC0001564|c1|16202-44983|+|AVR48535.1|CusC|AVR48535.1
input|c1|530637-532905|+|ctg6_583|	BGC0001005|c1|30402-36782|+|AHI59110.1|locillomycin_synthase_C|AHI59110.1
input|c1|530637-532905|+|ctg6_583|	BGC0001953|c1|28358-37657|+|AXN93613.1|PuwE|AXN93613.1
input|c1|530637-532905|+|ctg6_583|	BGC0000984|c1|1-18531|-|Daci_4753|amino_acid_adenylation_domain_protein|ABX37382.1
input|c1|530637-532905|+|ctg6_583|	BGC0001005|c1|18726-30332|+|AHI59109.1|locillomycin_synthase_B|AHI59109.1
input|c1|530637-532905|+|ctg6_583|	BGC0000365|c1|32846-40525|+|AAT01807.1|non-ribosomal_peptide_synthetase|AAT01807.1
input|c1|530637-532905|+|ctg6_583|	BGC0001379|c1|24172-26019|-|BAU50944.1|nonribosomal_peptide_synthetase|BAU50944.1
input|c1|530637-532905|+|ctg6_583|	BGC0001631|c1|11728-24075|+|BAW32334.1|hybrid_cis-AT_polyketide_synthase_-_nonribosomal_peptide_synthetase|BAW32334.1
input|c1|530637-532905|+|ctg6_583|	BGC0000350|c1|8319-12653|+|ETU_000008|NRPS|ADQ55475.1
input|c1|530637-532905|+|ctg6_583|	BGC0000459|c1|5544-13460|-|AGN74876.1|nonribosomal_peptide_synthetase|AGN74876.1
input|c1|530637-532905|+|ctg6_583|	BGC0001968|c1|34763-51889|+|QBC75022.1|non-ribosomal_peptide_synthetase|QBC75022.1
input|c1|530637-532905|+|ctg6_583|	BGC0000325|c1|3167-14098|-|CAB53322.1|putative_peptide_synthetase|CAB53322.1
input|c1|530637-532905|+|ctg6_583|	BGC0000362|c1|44047-54294|+|AAD44233.1|PstA|AAD44233.1
input|c1|530637-532905|+|ctg6_583|	BGC0000399|c1|2886-9251|+|PFL_2145|non-ribosomal_peptide_synthetase_OfaA|AAY91419.3
input|c1|530637-532905|+|ctg6_583|	BGC0001214|c1|5165-16174|+|AJV88375.1|MfnC|AJV88375.1
input|c1|530637-532905|+|ctg6_583|	BGC0000257|c1|13296-15173|+|BAG84247.1|putative_L-prolyl-AMP_ligase|BAG84247.1
input|c1|530637-532905|+|ctg6_583|	BGC0000259|c1|15411-16883|+|CAH55654.1|putative_L-prolyl-AMP_ligase|CAH55654.1
input|c1|530637-532905|+|ctg6_583|	BGC0001038|c1|18609-20027|+|AGC24265.1|prlK|AGC24265.1
input|c1|530637-532905|+|ctg6_583|	BGC0001716|c1|22485-32324|-|XNC2_RS10325|non-ribosomal_peptide_synthetase|WP_013184463.1
input|c1|530637-532905|+|ctg6_583|	BGC0001975|c1|42898-57465|-|QBG38784.1|Atr23|QBG38784.1
input|c1|530637-532905|+|ctg6_583|	BGC0000336|c1|51568-69060|+|AAX31557.1|peptide_synthetase_1|AAX31557.1
input|c1|530637-532905|+|ctg6_583|	BGC0001792|c1|20752-43827|-|XNR_RS17100|non-ribosomal_peptide_synthetase|WP_015507662.1
input|c1|530637-532905|+|ctg6_583|	BGC0000302|c1|14004-17213|+|ACZ55943.1|non-ribosomal_peptide_synthetase|ACZ55943.1
input|c1|530637-532905|+|ctg6_583|	BGC0000237|c1|2084-3658|+|ABX71145.1|Lcz28|ABX71145.1
input|c1|530637-532905|+|ctg6_583|	BGC0000458|c1|14908-18174|+|AAP92497.1|nonribosomal_peptide_synthetase|AAP92497.1
input|c1|530637-532905|+|ctg6_583|	BGC0001543|c1|28431-33473|-|CCG06115.1|hybrid_NRPS/PKS|CCG06115.1
input|c1|530637-532905|+|ctg6_583|	BGC0001070|c1|127105-128673|+|orf_R9|putative_amino_acid_adenylating_enzyme|CAN89664.1
input|c1|530637-532905|+|ctg6_583|	BGC0000413|c1|23151-36383|-|PFL_4093|non-ribosomal_peptide_synthetase_PvdD|AAY93354.1
input|c1|530637-532905|+|ctg6_583|	BGC0001233|c1|38216-61951|+|ALK27915.1|non-ribosomal_peptide_synthase|ALK27915.1
input|c1|530637-532905|+|ctg6_583|	BGC0001233|c1|38216-61951|+|ALK27915.1|non-ribosomal_peptide_synthase|ALK27915.1
input|c1|530637-532905|+|ctg6_583|	BGC0001760|c1|6092-15391|-|SRIM_RS28570|non-ribosomal_peptide_synthase|WP_004571777.1
input|c1|530637-532905|+|ctg6_583|	BGC0000145|c1|20636-22534|+|ABP73646.1|SalB|ABP73646.1
input|c1|530637-532905|+|ctg6_583|	BGC0001041|c1|12529-14427|-|Strop_1023|NRPS_(ACP-P)|ABP53497.1
input|c1|530637-532905|+|ctg6_583|	BGC0001088|c1|52382-55207|+|CAE52342.1|non-ribosomal_peptide_synthase|CAE52342.1
input|c1|530637-532905|+|ctg6_583|	BGC0001532|c1|9622-23457|+|ATY37590.1|BogC|ATY37590.1
input|c1|530637-532905|+|ctg6_583|	BGC0001717|c1|1-6075|-|BBB04327.1|nonribosomal_peptide_synthetase|BBB04327.1
input|c1|530637-532905|+|ctg6_583|	BGC0001957|c1|13163-15529|+|QCX41944.1|Amc7|QCX41944.1
input|c1|530637-532905|+|ctg6_583|	BGC0001958|c1|13163-15529|+|QCX41944.1|Amc7|QCX41944.1
input|c1|530637-532905|+|ctg6_583|	BGC0000951|c1|27891-29414|+|ADN26257.1|ATP-dependent_adenylase|ADN26257.1
input|c1|530637-532905|+|ctg6_583|	BGC0001133|c1|20001-31823|-|XBJ1_0774|putative_Phenylalanine_racemase_(ATP-hydrolyzing)|CBJ79915.1
input|c1|530637-532905|+|ctg6_583|	BGC0001442|c1|10225-14991|-|ATJ34002.1|non-ribosomal_peptide_synthetase|ATJ34002.1
input|c1|530637-532905|+|ctg6_583|	BGC0001497|c1|10225-14991|-|ATJ34002.1|non-ribosomal_peptide_synthetase|ATJ34002.1
input|c1|530637-532905|+|ctg6_583|	BGC0000360|c1|22021-29232|+|CBL93718.1|NRPS_didomain_PCP-C|CBL93718.1
input|c1|530637-532905|+|ctg6_583|	BGC0001686|c1|3621-11015|+|BN712_00198|plipastatin_synthase_subunit_C|CDE97356.1
input|c1|530637-532905|+|ctg6_583|	BGC0000366|c1|27919-34965|+|AGE11899.1|nonribosomal_peptide_synthetase|AGE11899.1
input|c1|530637-532905|+|ctg6_583|	BGC0000341|c1|55363-76194|+|ABD65957.1|nonribosomal_peptide_synthetase|ABD65957.1
input|c1|530637-532905|+|ctg6_583|	BGC0001303|c1|58576-60135|+|ALA09365.1|AMP-dependent_synthetase_and_ligase|ALA09365.1
input|c1|530637-532905|+|ctg6_583|	BGC0001877|c1|15427-19242|-|FS847_01805|amino_acid_adenylation_domain-containing_protein|TXD00259.1
input|c1|530637-532905|+|ctg6_583|	BGC0000258|c1|16149-17624|+|CAH55637.1|putative_L-prolyl-AMP_ligase|CAH55637.1
input|c1|530637-532905|+|ctg6_583|	BGC0000459|c1|21154-38325|-|AGN74885.1|nonribosomal_peptide_synthetase|AGN74885.1
input|c1|530637-532905|+|ctg6_583|	BGC0001100|c1|26092-30960|-|BAC76476.1|multifunctional_polyketide-peptide_synthase_LkcA|BAC76476.1
input|c1|530637-532905|+|ctg6_583|	BGC0001574|c1|8898-13178|+|ATY72525.1|non-ribosomal_peptide_synthetase|ATY72525.1
input|c1|530637-532905|+|ctg6_583|	BGC0000142|c1|43374-45011|-|Strop_2775|AMP-dependent_synthetase_and_ligase|ABP55217.1
input|c1|530637-532905|+|ctg6_583|	BGC0000304|c1|35951-51438|+|ACZ66258.1|APS1|ACZ66258.1
input|c1|530637-532905|+|ctg6_583|	BGC0001040|c1|67319-71944|+|CAA60461.1|pipecolate_incorporating_enzyme|CAA60461.1
input|c1|530637-532905|+|ctg6_583|	BGC0001166|c1|1-15624|+|AGQ43600.1|HC-toxin_synthetase|AGQ43600.1
input|c1|530637-532905|+|ctg6_583|	BGC0001033|c1|1-7767|+|ERIC2_c18040|putative_non-ribosomal_peptide_ligase/_polyketide_synthase_hybrid|AHD05614.1
input|c1|530637-532905|+|ctg6_583|	BGC0001202|c1|22596-24317|+|AKA59440.1|non-ribosomal_peptide_synthetase|AKA59440.1
input|c1|530637-532905|+|ctg6_583|	BGC0001290|c1|1-20852|-|ANIA_02545|nonribosomal_peptide_synthase,_putative_(Eurofung)|CBF87069.1
input|c1|530637-532905|+|ctg6_583|	BGC0001448|c1|24510-41396|+|ARU08074.1|mlcL|ARU08074.1
input|c1|530637-532905|+|ctg6_583|	BGC0000150|c1|43884-45650|+|Strop_2725|amino_acid_adenylation_domain|ABP55169.1
input|c1|530637-532905|+|ctg6_583|	BGC0000907|c1|7731-9260|-|ABX00600.1|LmbC|ABX00600.1
input|c1|530637-532905|+|ctg6_583|	BGC0000972|c1|7299-11666|-|CAJ76286.1|putative_non-ribosomal_peptide_synthetase|CAJ76286.1
input|c1|530637-532905|+|ctg6_583|	BGC0000985|c1|15724-27285|+|TMO_c0605|DidD|AFK57215.1
input|c1|530637-532905|+|ctg6_583|	BGC0000348|c1|9411-13540|+|ABM91454.1|lysergyl_peptide_synthetase_LpsB|ABM91454.1
input|c1|530637-532905|+|ctg6_583|	BGC0000372|c1|6329-13058|+|AFUA_3G12920|nonribosomal_peptide_synthtease|EAL92291.2
input|c1|530637-532905|+|ctg6_583|	BGC0000437|c1|33477-35321|-|Psyr_2611|Amino_acid_adenylation|AAY37650.1
input|c1|530637-532905|+|ctg6_583|	BGC0001502|c1|8638-11739|-|AHA_2476|nonribosomal_peptide_synthetase|YP_856990.1
input|c1|530637-532905|+|ctg6_583|	BGC0001431|c1|22789-36195|+|APZ78846.1|nonribosomal_peptide_synthetase|APZ78846.1
input|c1|530637-532905|+|ctg6_583|	BGC0000078|c1|11307-12905|+|BAP34707.1|AMP-dependent_synthetase_and_ligase|BAP34707.1
input|c1|530637-532905|+|ctg6_583|	BGC0000342|c1|1021-10416|+|CAA79245.2|enniatin_synthetase|CAA79245.2
input|c1|530637-532905|+|ctg6_583|	BGC0001017|c1|13710-24173|-|AAF00958.1|mcyE|AAF00958.1
input|c1|530637-532905|+|ctg6_583|	BGC0001017|c1|13710-24173|-|AAF00958.1|mcyE|AAF00958.1
input|c1|530637-532905|+|ctg6_583|	BGC0000029|c1|38274-39872|-|ACO94461.1|putative_AMP-dependent_acyl-CoA_synthetase/ligase|ACO94461.1
input|c1|530637-532905|+|ctg6_583|	BGC0000359|c1|1-4035|-|Tfu_1865|amino_acid_adenylation|AAZ55898.1
input|c1|530637-532905|+|ctg6_583|	BGC0001142|c1|30584-42893|+|ADY16697.1|TqaA|ADY16697.1
input|c1|530637-532905|+|ctg6_583|	BGC0000317|c1|11295-22623|+|ACRE_003240|N-like_protein|KFH48607.1
input|c1|530637-532905|+|ctg6_583|	BGC0000319|c1|20406-31667|+|SSCG_00146|N-(5-amino-5-carboxypentanoyl)-L-cysteinyl-D-_valine_synthase|EDY47118.1
input|c1|530637-532905|+|ctg6_583|	BGC0000341|c1|49041-55346|+|ABD65956.1|nonribosomal_peptide_synthetase|ABD65956.1
input|c1|530637-532905|+|ctg6_583|	BGC0000457|c1|2048-6040|-|RHE_PF00457|vicibactin_biosynthesis_non-ribosomal_peptide_synthase_protein|ABC94347.1
input|c1|530637-532905|+|ctg6_583|	BGC0000818|c1|9103-15780|+|AGC83576.1|NRPS|AGC83576.1
input|c1|530637-532905|+|ctg6_583|	BGC0000890|c1|5814-7361|+|AHA34037.1|Bmp4,_prolyl_adenylation_domain|AHA34037.1
input|c1|530637-532905|+|ctg6_583|	BGC0000461|c1|22955-50851|-|AEP18656.1|WAPS1|AEP18656.1
input|c1|530637-532905|+|ctg6_583|	BGC0000461|c1|22955-50851|-|AEP18656.1|WAPS1|AEP18656.1
input|c1|530637-532905|+|ctg6_583|	BGC0000167|c1|42289-43863|+|BAD08370.1|non-ribosomal_peptide_synthetase|BAD08370.1
input|c1|530637-532905|+|ctg6_583|	BGC0001966|c1|42561-74741|-|QCC62999.1|BII-rafflesfungin_nonribosomal_protein_synthetase|QCC62999.1
input|c1|530637-532905|+|ctg6_583|	BGC0000356|c1|321-6956|-|BAH23995.1|nonribosomal_peptide_synthetase|BAH23995.1
input|c1|530637-532905|+|ctg6_583|	BGC0000334|c1|4361-42502|-|ctg1_orf003||ctg1_orf003
input|c1|530637-532905|+|ctg6_583|	BGC0000448|c1|1-1905|+|ACN39014.1|putative_nonribosomal_peptide_synthetase_TomA|ACN39014.1
input|c1|530637-532905|+|ctg6_583|	BGC0001402|c1|2580-19640|-|PISL3812_02619|nonribosomal_peptide_synthase,_putative|CRG85572.1
input|c1|530637-532905|+|ctg6_583|	BGC0000301|c1|6507-9743|+|ABV79986.1|ApnB|ABV79986.1
input|c1|530637-532905|+|ctg6_583|	BGC0000891|c1|5942-7498|+|PL2TA16_01238|amino_acid_adenylation_domain_protein|ESP90847.1
input|c1|530637-532905|+|ctg6_583|	BGC0001030|c1|8083-13774|+|AUS29494.1|non-ribosomal_peptide_synthetase|AUS29494.1
input|c1|530637-532905|+|ctg6_583|	BGC0001699|c1|2192-21357|-|ANIA_01242|nonribosomal_peptide_synthase,_putative_(Eurofung)|CBF87869.1
input|c1|530637-532905|+|ctg6_583|	BGC0001718|c1|1-6139|-|ASPACDRAFT_115976|hypothetical_protein|XP_020057667.1
input|c1|530637-532905|+|ctg6_583|	BGC0001044|c1|13580-20401|+|AAS92545.1|SirP|AAS92545.1
input|c1|530637-532905|+|ctg6_583|	BGC0001652|c1|1-1815|+|AOC89000.1|putative_nonribosomal_peptide_synthetase|AOC89000.1
input|c1|530637-532905|+|ctg6_583|	BGC0000097|c1|44073-45671|-|ACO94489.1|putative_AMP-dependent_acyl-CoA_synthetase/ligase|ACO94489.1
input|c1|530637-532905|+|ctg6_583|	BGC0001464|c1|5209-6705|+|AKJ75110.1|Bmp4|AKJ75110.1
input|c1|530637-532905|+|ctg6_583|	BGC0000313|c1|11511-21080|+|ACI30655.1|BEAS_beauvericin_nonribosomal_cyclodepsipeptide_synthetase|ACI30655.1
input|c1|530637-532905|+|ctg6_583|	BGC0000335|c1|19123-26763|+|AID65224.1|nonribosomal_peptide_synthetase|AID65224.1
input|c1|530637-532905|+|ctg6_583|	BGC0000343|c1|31525-34054|+|ACY02015.1|enterobactin_synthetase_component_F|ACY02015.1
input|c1|530637-532905|+|ctg6_583|	BGC0000900|c1|2045-7651|+|ctg1_orf000000||ctg1_orf000000
input|c1|530637-532905|+|ctg6_583|	BGC0001057|c1|9054-16031|-|ABB90279.1|non-ribosomal_peptide_synthetase|ABB90279.1
input|c1|530637-532905|+|ctg6_583|	BGC0001026|c1|4157-16022|+|ACS68554.1|hybrid_PKS-NRPS_protein|ACS68554.1
input|c1|530637-532905|+|ctg6_583|	BGC0001502|c1|1548-7742|-|AHA_2474|nonribosomal_peptide_synthetase|YP_856988.1
input|c1|530637-532905|+|ctg6_583|	BGC0001545|c1|9134-16382|+|FGSG_11395|hypothetical_protein|XP_011325838.1
input|c1|530637-532905|+|ctg6_583|	BGC0001597|c1|17640-19151|+|BAV56002.1|ATP-dependent_ligase|BAV56002.1
input|c1|530637-532905|+|ctg6_583|	BGC0001961|c1|31660-34080|+|QCE20614.1|AsmS|QCE20614.1
input|c1|530637-532905|+|ctg6_583|	BGC0000355|c1|3100-7014|+|AFUA_6G12050|nonribosomal_peptide_synthetase|EAL89046.1
input|c1|530637-532905|+|ctg6_583|	BGC0000921|c1|9882-11663|+|ADQ74618.1|amino_acid_adenylation_protein|ADQ74618.1
input|c1|530637-532905|+|ctg6_583|	BGC0001358|c1|63670-99575|+|VFPBJ_02539|nonribosomal_peptide_synthase|OAQ83772.1
input|c1|530637-532905|+|ctg6_583|	BGC0001621|c1|3191-9487|-|AFLA_064240|nonribosomal_peptide_synthase,_putative|XP_002379984.1
input|c1|530637-532905|+|ctg6_583|	BGC0001658|c1|5637-7136|+|A4R44_03180|Surfactin_synthase_subunit_1|OAP25804.1
input|c1|530637-532905|+|ctg6_583|	BGC0001768|c1|7101-25239|-|NECHADRAFT_106280|hypothetical_protein|XP_003044554.1
input|c1|530637-532905|+|ctg6_583|	BGC0000042|c1|51284-52867|+|BAO66533.1|nonribosomal_peptide_synthase|BAO66533.1
input|c1|530637-532905|+|ctg6_583|	BGC0000816|c1|13142-20179|+|AGA37267.1|NRPS|AGA37267.1
input|c1|530637-532905|+|ctg6_583|	BGC0000428|c1|7339-9129|-|ACN39728.1|SibE|ACN39728.1
input|c1|530637-532905|+|ctg6_583|	BGC0001372|c1|44921-53377|+|ANY57892.1|PenN|ANY57892.1
input|c1|530637-532905|+|ctg6_583|	BGC0000351|c1|8837-15223|+|AAC32048.1|FxbC|AAC32048.1
input|c1|530637-532905|+|ctg6_583|	BGC0001261|c1|988-14070|+|AAF01762.1|AM-toxin_synthetase|AAF01762.1
input|c1|530637-532905|+|ctg6_583|	BGC0001515|c1|42092-63902|+|ANIA_07884|nonribosomal_peptide_synthase,_putative_(JCVI)|CBF73453.1
input|c1|530637-532905|+|ctg6_583|	BGC0000819|c1|1606-8955|-|AGA37269.1|NRPS|AGA37269.1
input|c1|530637-532905|+|ctg6_583|	BGC0001679|c1|2072-7247|-|ANIA_10576|conserved_hypothetical_protein|CBF77087.1
input|c1|530637-532905|+|ctg6_583|	BGC0001225|c1|13292-14809|+|ADB92568.1|CcbC|ADB92568.1
input|c1|530637-532905|+|ctg6_583|	BGC0000337|c1|47923-71714|-|MAA_10043|non-ribosomal_peptide_synthetase|MAA_10043
input|c1|530637-532905|+|ctg6_583|	BGC0000901|c1|11685-22750|+|ctg1_orf00001||ctg1_orf00001
input|c1|530637-532905|+|ctg6_583|	BGC0001240|c1|1-28516|-|X797_010654|nonribosomal_peptide_synthetase,_serinocyclin_synthetase_NPS1|EXU96269.1
input|c1|530637-532905|+|ctg6_583|	BGC0001816|c1|58954-66867|+|AQM58286.1|non-ribosomal_peptide_synthase|AQM58286.1
input|c1|530637-532905|+|ctg6_583|	BGC0000409|c1|29517-35333|+|AEA29644.1|putative_nonribosomal_peptide_synthetase_and_kinurenine_monooxygenase|AEA29644.1
input|c1|530637-532905|+|ctg6_583|	BGC0001084|c1|9495-16217|+|ADM34138.1|non-ribosomal_peptide_synthetase|ADM34138.1
input|c1|530637-532905|+|ctg6_583|	BGC0001220|c1|56222-78301|+|BAN91483.1|putative_Aculeacin_A_nonribosomal_peptide_synthase|BAN91483.1
input|c1|530637-532905|+|ctg6_583|	BGC0001399|c1|832-5441|+|ANIA_03495|nonribosomal_peptide_synthase,_putative_(Eurofung)|CBF76038.1
input|c1|530637-532905|+|ctg6_583|	BGC0001942|c1|15600-22022|+|AYJ71720.1|non-ribosomal_peptide_synthetase|AYJ71720.1
input|c1|530637-532905|+|ctg6_583|	BGC0000901|c1|1762-11373|+|ctg1_orf000000||ctg1_orf000000
input|c1|530637-532905|+|ctg6_583|	BGC0001452|c1|73645-75324|+|sipL1|AMP-dependent_synthetase_and_ligase|sipL1
input|c1|530637-532905|+|ctg6_583|	BGC0000355|c1|12823-24812|-|AFUA_6G12080|nonribosomal_peptide_synthetase|EAL89049.1
input|c1|530637-532905|+|ctg6_583|	BGC0001035|c1|50154-71843|+|GLAREA_10035|non-ribosomal_peptide_synthetase|EPE34341.1
input|c1|530637-532905|+|ctg6_583|	BGC0001349|c1|17201-18799|-|AKD43754.1|HerJ|AKD43754.1
input|c1|530637-532905|+|ctg6_583|	BGC0000357|c1|1-18536|+|PCH_Pc16g04690|cyclic_hydrophobic_tetrapeptide|CAP93139.1
input|c1|530637-532905|+|ctg6_583|	BGC0001371|c1|14131-36072|+|AMM63162.1|AniA|AMM63162.1
input|c1|530637-532905|+|ctg6_583|	BGC0000956|c1|11027-12754|+|AAO39105.1|AdmK|AAO39105.1
input|c1|530637-532905|+|ctg6_583|	BGC0000893|c1|11178-14069|-|SVEN_0922|CmlP|CCA54209.1
input|c1|530637-532905|+|ctg6_583|	BGC0001517|c1|17286-24405|+|ATEG_09068|hypothetical_protein|XP_001217690.1
input|c1|530637-532905|+|ctg6_583|	BGC0001820|c1|20001-26319|-|AQZ42163.1|putative_nonribosomal_peptide_synthase|AQZ42163.1
input|c1|530637-532905|+|ctg6_583|	BGC0000293|c1|1-7132|-|NFIA_055290|nonribosomal_peptide_synthase,_putative|EAW16180.1
input|c1|530637-532905|+|ctg6_583|	BGC0001816|c1|77570-84852|-|AQM58287.1|non-ribosomal_peptide_synthase|AQM58287.1
input|c1|530637-532905|+|ctg6_583|	BGC0001001|c1|36820-48627|+|AAS98783.1|polyketide_synthase/nonribosomal_peptide_synthase_hybrid|AAS98783.1
input|c1|530637-532905|+|ctg6_583|	BGC0001522|c1|86493-88169|+|AWR88409.1|putative_AMP-dependent_synthetase_and_ligase|AWR88409.1
input|c1|530637-532905|+|ctg6_583|	BGC0001251|c1|1269-15341|+|AET13879.1|epichloenin_A_synthetase|AET13879.1
input|c1|530637-532905|+|ctg6_583|	BGC0001249|c1|664-5994|+|AFN69082.1|nonribosomal_peptide_synthetase_6|AFN69082.1
input|c1|530637-532905|+|ctg6_583|	BGC0001250|c1|1-14073|+|AET13875.1|epichloenin_A_synthetase|AET13875.1
input|c1|530637-532905|+|ctg6_583|	BGC0001518|c1|1-4017|-|AO090026000585||BAE60013.1
input|c1|530637-532905|+|ctg6_583|	BGC0001149|c1|1410-8675|+|BN844_0706|NRPS|CDF96614.1
input|c1|530637-532905|+|ctg6_583|	BGC0001573|c1|12510-23494|-|ARB50207.1|lysergyl_peptide_synthetase_21|ARB50207.1
input|c1|530637-532905|+|ctg6_583|	BGC0000380|c1|48758-53011|+|ADZ24999.1|non-ribosomal_peptide_synthase|ADZ24999.1
input|c1|530637-532905|+|ctg6_583|	BGC0001636|c1|7553-46678|-|BBC83957.1|nonribosomal_peptide_synthetase|BBC83957.1
input|c1|530637-532905|+|ctg6_583|	BGC0000378|c1|37496-41317|-|ABV56587.1|KtzG|ABV56587.1
input|c1|530637-532905|+|ctg6_583|	BGC0001667|c1|26148-34067|-|AQH32483.1|hybrid_peptide_synthetase/polyketide_synthase|AQH32483.1
input|c1|530637-532905|+|ctg6_583|	BGC0000962|c1|10313-15433|+|AAN32979.1|BarE|AAN32979.1
input|c1|530637-532905|+|ctg6_583|	BGC0001017|c1|4896-12791|-|AAF00957.1|mcyG|AAF00957.1
input|c1|530637-532905|+|ctg6_583|	BGC0001017|c1|4896-12791|-|AAF00957.1|mcyG|AAF00957.1
input|c1|530637-532905|+|ctg6_583|	BGC0000307|c1|506-35485|+|ACJ04424.1|aureobasidin_A1_biosynthesis_complex|ACJ04424.1
input|c1|530637-532905|+|ctg6_583|	BGC0001015|c1|23901-31823|+|CAD29795.1|peptide_synthetase|CAD29795.1
input|c1|530637-532905|+|ctg6_583|	BGC0001527|c1|1-8170|+|AQX36215.1|siderophore_synthetase|AQX36215.1
input|c1|530637-532905|+|ctg6_583|	BGC0001650|c1|2482-12507|+|ATD51278.1|nonribosomal_peptide_synthase|ATD51278.1
input|c1|530637-532905|+|ctg6_583|	BGC0001918|c1|2466-16226|+|BBD17741.1|non-ribosomal_peptide_synthetase|BBD17741.1
input|c1|530637-532905|+|ctg6_583|	BGC0001573|c1|7780-11900|+|ARB50206.1|lysergyl_peptide_synthetase_2|ARB50206.1
input|c1|530637-532905|+|ctg6_583|	BGC0001127|c1|6246-11117|+|CCJ67645.1|JagA|CCJ67645.1
input|c1|530637-532905|+|ctg6_583|	BGC0002001|c1|24948-28274|-|Achr_RS19580|non-ribosomal_peptide_synthetase|WP_039806852.1
input|c1|530637-532905|+|ctg6_583|	BGC0001328|c1|29756-32434|+|MCBG_00140|linear_gramicidin_synthetase_LgrC|EWM63007.1
input|c1|530637-532905|+|ctg6_583|	BGC0002020|c1|202-1587|-|plu2408||CAE14766.1
input|c1|530637-532905|+|ctg6_583|	BGC0002001|c1|33275-38572|-|Achr_RS19590|non-ribosomal_peptide_synthetase|WP_039806856.1
input|c1|530637-532905|+|ctg6_583|	BGC0002001|c1|13069-17136|-|Achr_RS19570|amino_acid_adenylation_domain-containing_protein|WP_144411596.1
input|c1|530637-532905|+|ctg6_583|	BGC0000448|c1|1985-6613|+|ACN39015.1|putative_nonribosomal_peptide_synthetase_TomB|ACN39015.1
input|c1|530637-532905|+|ctg6_583|	BGC0000380|c1|20648-29653|+|ADZ24995.1|non-ribosomal_peptide_synthase/polyketide_synthase|ADZ24995.1
input|c1|530637-532905|+|ctg6_583|	BGC0001346|c1|22076-30376|+|AOA33123.1|Nonribosomal_peptide_synthetase|AOA33123.1
input|c1|530637-532905|+|ctg6_583|	BGC0000327|c1|424-3627|-|SAMR0901|putative_non-ribosomal_peptide_synthetase|CAJ88610.1
input|c1|530637-532905|+|ctg6_583|	BGC0000984|c1|33171-38540|-|Daci_4756|amino_acid_adenylation_domain_protein|ABX37385.1
input|c1|530637-532905|+|ctg6_583|	BGC0001327|c1|27248-31957|+|IH31_RS0100600|hypothetical_protein|WP_030498977.1
input|c1|530637-532905|+|ctg6_583|	BGC0000970|c1|41034-45236|+|CAQ43084.1|non_ribosomal_polypeptide_synthetase|CAQ43084.1
input|c1|530637-532905|+|ctg6_583|	BGC0001016|c1|52304-56158|+|AAO62588.1|peptide_sythetase|AAO62588.1
input|c1|530637-532905|+|ctg6_583|	BGC0001822|c1|32518-37905|+|AWI62629.1|nonribosomal_peptide_synthetase|AWI62629.1
input|c1|530637-532905|+|ctg6_583|	BGC0001943|c1|32334-37721|+|AWI62629.1|nonribosomal_peptide_synthetase|AWI62629.1
input|c1|530637-532905|+|ctg6_583|	BGC0001448|c1|41401-48243|+|ARU08075.1|mlcM|ARU08075.1
input|c1|530637-532905|+|ctg6_583|	BGC0001016|c1|45906-52307|+|AAO62587.1|peptide_sythetase|AAO62587.1
input|c1|530637-532905|+|ctg6_583|	BGC0001524|c1|5289-11894|+|Sulba_0748|amino_acid_adenylation_enzyme/thioester_reductase_family_protein|AFL68053.1
input|c1|530637-532905|+|ctg6_583|	BGC0000956|c1|9249-10865|+|AAO39104.1|AdmJ|AAO39104.1
input|c1|530637-532905|+|ctg6_583|	BGC0000311|c1|49530-51275|+|CAC48369.1|peptide_synthetase|CAC48369.1
input|c1|530637-532905|+|ctg6_583|	BGC0000958|c1|2449-11142|+|STREPS4_RS11225|non-ribosomal_peptide_synthetase|WP_010639240.1
input|c1|530637-532905|+|ctg6_583|	BGC0000312|c1|21245-30685|+|ACR78148.1|BSLS|ACR78148.1
input|c1|530637-532905|+|ctg6_583|	BGC0000985|c1|6369-11759|+|TMO_c0603|DidB|AFK57213.1
input|c1|530637-532905|+|ctg6_583|	BGC0000335|c1|5528-18073|+|AID65222.1|putative_aspartate_racemase|AID65222.1
input|c1|530637-532905|+|ctg6_583|	BGC0001631|c1|1285-5337|+|BAW32332.1|nonribosomal_peptide_synthetase|BAW32332.1
input|c1|530637-532905|+|ctg6_583|	BGC0001800|c1|29947-35355|+|AVI26392.1|putative_nonribosomal_peptide_synthase|AVI26392.1
input|c1|530637-532905|+|ctg6_583|	BGC0000444|c1|14565-19082|+|stPAI030|thaxtomin_synthetase_B|AAW49319.1
input|c1|530637-532905|+|ctg6_583|	BGC0001455|c1|2369-11245|+|antaC|NRPS|antaC
input|c1|530637-532905|+|ctg6_583|	BGC0001628|c1|12917-20539|+|BAX89999.1|Non-ribosomal_peptide_synthetase|BAX89999.1
input|c1|530637-532905|+|ctg6_583|	BGC0000135|c1|8942-10681|-|BAK64635.1|putative_CoA_ligase|BAK64635.1
input|c1|530637-532905|+|ctg6_583|	BGC0000401|c1|5773-12882|+|AEI70245.1|nonribosomal_peptide_synthetase_NRPS|AEI70245.1
input|c1|530637-532905|+|ctg6_583|	BGC0001216|c1|2525-11218|+|AKA54626.1|NRPS|AKA54626.1
input|c1|530637-532905|+|ctg6_583|	BGC0001565|c1|9189-55043|-|ATQ39428.1|cyclosporin_C_synthetase|ATQ39428.1
input|c1|530637-532905|+|ctg6_583|	BGC0000418|c1|16454-19603|+|AIE77058.1|peptide_synthetase_module_3|AIE77058.1
input|c1|530637-532905|+|ctg6_583|	BGC0000419|c1|51788-54940|-|AJAP_32140|Non-ribosomal_peptide_synthetase|AIG79242.1
input|c1|530637-532905|+|ctg6_583|	BGC0000429|c1|40329-54515|+|AEA30273.1|peptide_synthetase|AEA30273.1
input|c1|530637-532905|+|ctg6_583|	BGC0001101|c1|116491-118041|-|AAN85536.1|4-coumarate:CoA_ligase|AAN85536.1
input|c1|530637-532905|+|ctg6_583|	BGC0000388|c1|18309-29315|+|AAU34203.1|mannopeptimycin_peptide_synthetase_MppB|AAU34203.1
input|c1|530637-532905|+|ctg6_583|	BGC0000445|c1|44152-49566|+|CAJ34381.1|NRPS_protein|CAJ34381.1
input|c1|530637-532905|+|ctg6_583|	BGC0000982|c1|46168-51408|+|AAW03330.1|CtaG|AAW03330.1
input|c1|530637-532905|+|ctg6_583|	BGC0000314|c1|14810-22657|+|PpisJ2_010100002421|non-ribosomal_peptide_synthase|WP_010369428.1
input|c1|530637-532905|+|ctg6_583|	BGC0000959|c1|9129-21064|+|ANIA_08412|hybrid_PKS-NRPS_(Eurofung)|CBF80487.1
input|c1|530637-532905|+|ctg6_583|	BGC0001117|c1|12303-18479|+|CBZ42143.1|putative_non-ribosomal_peptide_synthetase|CBZ42143.1
input|c1|530637-532905|+|ctg6_583|	BGC0001298|c1|1751-3319|+|AGY30674.1|Ann1|AGY30674.1
input|c1|530637-532905|+|ctg6_583|	BGC0001940|c1|11410-13497|-|AXM42922.1|AMP-dependent_synthetase_and_ligase/heterocyclase|AXM42922.1
input|c1|530637-532905|+|ctg6_583|	BGC0000337|c1|19976-26899|+|MAA_10036|nonribosomal_peptide_synthase_GliP-like,_putative|MAA_10036
input|c1|530637-532905|+|ctg6_583|	BGC0001567|c1|7388-15121|-|SLINC_RS04015|non-ribosomal_peptide_synthetase|WP_067426775.1
input|c1|530637-532905|+|ctg6_583|	BGC0000341|c1|76191-103151|+|ABD65958.1|nonribosomal_peptide_synthetase|ABD65958.1
input|c1|530637-532905|+|ctg6_583|	BGC0001228|c1|25661-33394|-|B110_RS0125720|non-ribosomal_peptide_synthetase|WP_080679150.1
input|c1|530637-532905|+|ctg6_583|	BGC0000416|c1|4680-9344|+|XNC1_2229|Peptide_synthetase|CBJ90288.1
input|c1|530637-532905|+|ctg6_583|	BGC0000439|c1|50821-57978|+|AHH53508.1|non-ribosomal_peptide_synthetase|AHH53508.1
input|c1|530637-532905|+|ctg6_583|	BGC0001692|c1|8171-12835|+|XNC1_RS09390|non-ribosomal_peptide_synthetase|WP_013184318.1
input|c1|530637-532905|+|ctg6_583|	BGC0001055|c1|30478-39969|+|eco2025|putative_peptide/polyketide_synthetase|CAJ87591.1
input|c1|530637-532905|+|ctg6_583|	BGC0001598|c1|21174-22925|+|AOE23577.1|FoxBI|AOE23577.1
input|c1|530637-532905|+|ctg6_583|	BGC0001053|c1|58551-62096|+|CAF05650.1|TubE_protein|CAF05650.1
input|c1|530637-532905|+|ctg6_583|	BGC0000467|c1|613-10098|+|CAA73127.1|HMWP1_protein|CAA73127.1
input|c1|530637-532905|+|ctg6_583|	BGC0001846|c1|22499-32428|-|STAN_6722|non-ribosomal_peptide_synthetase|RLV71193.1
input|c1|530637-532905|+|ctg6_583|	BGC0000406|c1|28010-29878|+|CAA46313.1|peptide_synthetase|CAA46313.1
input|c1|530637-532905|+|ctg6_583|	BGC0000422|c1|24414-29924|+|ABI22131.1|putative_non-ribosomal_peptide_synthetase|ABI22131.1
input|c1|530637-532905|+|ctg6_583|	BGC0001048|c1|33771-41999|+|ABL74940.1|NRPS|ABL74940.1
input|c1|530637-532905|+|ctg6_583|	BGC0001132|c1|1-12417|+|XNC1_2022|Non_Ribosomal_peptide_synthetase_(-succinylbenzoate--CoA_ligase)|CBJ90082.1
input|c1|530637-532905|+|ctg6_583|	BGC0000975|c1|35090-45121|+|ABM21572.1|crpD|ABM21572.1
input|c1|530637-532905|+|ctg6_583|	BGC0001015|c1|13178-23644|+|CAD29794.1|peptide_synthetase|CAD29794.1
input|c1|530637-532905|+|ctg6_583|	BGC0001365|c1|16070-22331|-|CPUR_02680|non-ribosomal_peptide_synthetase|CCE28989.1
input|c1|530637-532905|+|ctg6_583|	BGC0000147|c1|10080-12671|-|AAK19884.1|putative_methoxymalonyl-CoA_synthase|AAK19884.1
input|c1|530637-532905|+|ctg6_583|	BGC0001434|c1|3507-8210|+|ANG60380.1|nonribosomal_peptide_synthetase_BudB|ANG60380.1
input|c1|530637-532905|+|ctg6_583|	BGC0001698|c1|3507-8210|+|ANG60380.1|nonribosomal_peptide_synthetase_BudB|ANG60380.1
input|c1|530637-532905|+|ctg6_583|	BGC0001968|c1|7390-9141|+|QBC75017.1|acyl-CoA_synthase|QBC75017.1
input|c1|530637-532905|+|ctg6_583|	BGC0001128|c1|36-15686|-|plu3263||CAE15637.1
input|c1|530637-532905|+|ctg6_583|	BGC0000453|c1|19526-29812|+|ABA59547.1|NRPS|ABA59547.1
input|c1|532901-533114|+|ctg6_584|	BGC0000412|c1|5118-10547|+|AAC83657.1|pyochelin_synthetase|AAC83657.1
input|c1|533134-538303|+|ctg6_585|	BGC0000412|c1|5118-10547|+|AAC83657.1|pyochelin_synthetase|AAC83657.1
input|c1|533134-538303|+|ctg6_585|	BGC0001801|c1|23331-28811|-|SVEN_0517|pyochelin_synthetase_F|CCA53804.1
input|c1|533134-538303|+|ctg6_585|	BGC0000324|c1|8509-14037|+|CAC17500.1|putative_non-ribosomal_peptide_synthase|CAC17500.1
input|c1|533134-538303|+|ctg6_585|	BGC0001014|c1|30612-36632|+|RSc1811|non-ribosomal_peptide_synthetase|CAD15513.1
input|c1|533134-538303|+|ctg6_585|	BGC0001051|c1|55016-75007|+|ADH04641.1|TgaC|ADH04641.1
input|c1|533134-538303|+|ctg6_585|	BGC0001014|c1|3876-16682|-|RSc1806|polyketide_synthase/non-ribosomal_peptide_synthetase|CAD15508.1
input|c1|533134-538303|+|ctg6_585|	BGC0001235|c1|26678-40243|+|ANI24100.1|nonribosomal_peptide_synthetase|ANI24100.1
input|c1|533134-538303|+|ctg6_585|	BGC0001342|c1|56174-76006|+|ADH04660.1|TugD|ADH04660.1
input|c1|533134-538303|+|ctg6_585|	BGC0001822|c1|16083-22562|+|AWI62627.1|nonribosomal_peptide_synthetase|AWI62627.1
input|c1|533134-538303|+|ctg6_585|	BGC0001943|c1|15899-22378|+|AWI62627.1|nonribosomal_peptide_synthetase|AWI62627.1
input|c1|533134-538303|+|ctg6_585|	BGC0001884|c1|32551-36813|+|DAB41917.1|ArzO_-_NRPS_(Cy,_A,_Ox,_PCP)|DAB41917.1
input|c1|533134-538303|+|ctg6_585|	BGC0000373|c1|5382-8672|-|SCLAV_5271|Non-ribosomal_peptide_synthetase|EFG10344.1
input|c1|533134-538303|+|ctg6_585|	BGC0000982|c1|22528-26457|+|AAW03326.1|CtaC|AAW03326.1
input|c1|533134-538303|+|ctg6_585|	BGC0001009|c1|17065-21036|+|CAD89774.1|MelC_protein|CAD89774.1
input|c1|533134-538303|+|ctg6_585|	BGC0001010|c1|17065-21036|+|CAD89774.1|MelC_protein|CAD89774.1
input|c1|533134-538303|+|ctg6_585|	BGC0000962|c1|16987-25650|+|AAN32981.1|BarG|AAN32981.1
input|c1|533134-538303|+|ctg6_585|	BGC0000963|c1|57901-65781|+|AAG02364.1|peptide_synthetase_NRPS2-1|AAG02364.1
input|c1|533134-538303|+|ctg6_585|	BGC0000973|c1|26548-34206|+|CCC55921.1|non-ribosomal_peptide_synthetase/polyketide_synthase_hybrid_protein|CCC55921.1
input|c1|533134-538303|+|ctg6_585|	BGC0001000|c1|24086-35923|+|AAY42398.1|Nonribosomal_peptide_synthetase|AAY42398.1
input|c1|533134-538303|+|ctg6_585|	BGC0001024|c1|13537-17409|+|AAF19811.1|mtaC|AAF19811.1
input|c1|533134-538303|+|ctg6_585|	BGC0001000|c1|14019-24089|+|AAY42397.1|Nonribosomal_peptide_synthetase|AAY42397.1
input|c1|533134-538303|+|ctg6_585|	BGC0001055|c1|24283-30390|+|eco2024|putative_peptide_synthase|CAJ87590.1
input|c1|533134-538303|+|ctg6_585|	BGC0000972|c1|14620-21084|-|CAJ76289.1|putative_hybrid_non-ribosomal_peptide-polyketide_synthetase|CAJ76289.1
input|c1|533134-538303|+|ctg6_585|	BGC0001193|c1|16250-19384|+|AJI44176.1|nonribosomal_peptide_synthetase|AJI44176.1
input|c1|533134-538303|+|ctg6_585|	BGC0001344|c1|24918-35453|+|ADH04680.1|hybrid_polyketide_synthase/non-ribosomal_peptide_synthetase|ADH04680.1
input|c1|533134-538303|+|ctg6_585|	BGC0000954|c1|35383-39609|+|CAQ18831.1|nonribosomal_polypetide_synthetase|CAQ18831.1
input|c1|533134-538303|+|ctg6_585|	BGC0001048|c1|48585-56447|+|ABL74945.1|NRPS|ABL74945.1
input|c1|533134-538303|+|ctg6_585|	BGC0001941|c1|18910-28578|+|AXM42949.1|hybrid_type_1_PKS/NRPS|AXM42949.1
input|c1|533134-538303|+|ctg6_585|	BGC0000988|c1|11872-16104|+|AAF26925.1|nonribosomal_peptide_synthetase|AAF26925.1
input|c1|533134-538303|+|ctg6_585|	BGC0000990|c1|4699-8931|+|ADB12489.1|EpoB|ADB12489.1
input|c1|533134-538303|+|ctg6_585|	BGC0000991|c1|6260-10492|+|AAF62881.1|EpoB|AAF62881.1
input|c1|533134-538303|+|ctg6_585|	BGC0001750|c1|13000-17190|+|ATG32076.1|nonribosomal_peptide_synthetase|ATG32076.1
input|c1|533134-538303|+|ctg6_585|	BGC0001053|c1|48011-58558|+|CAF05649.1|TubD_protein|CAF05649.1
input|c1|533134-538303|+|ctg6_585|	BGC0000989|c1|4263-8495|+|ACB46193.1|nonribosomal_peptide_synthetase|ACB46193.1
input|c1|533134-538303|+|ctg6_585|	BGC0001009|c1|21033-30887|+|CAD89775.1|MelD_protein|CAD89775.1
input|c1|533134-538303|+|ctg6_585|	BGC0001010|c1|21033-30887|+|CAD89775.1|MelD_protein|CAD89775.1
input|c1|533134-538303|+|ctg6_585|	BGC0000380|c1|20648-29653|+|ADZ24995.1|non-ribosomal_peptide_synthase/polyketide_synthase|ADZ24995.1
input|c1|533134-538303|+|ctg6_585|	BGC0000982|c1|26454-36314|+|AAW03327.1|CtaD|AAW03327.1
input|c1|533134-538303|+|ctg6_585|	BGC0000966|c1|23210-30664|+|AFD30954.1|CrmA|AFD30954.1
input|c1|533134-538303|+|ctg6_585|	BGC0001024|c1|17406-27281|+|AAF19812.1|MtaD|AAF19812.1
input|c1|533134-538303|+|ctg6_585|	BGC0000976|c1|44157-53744|-|AEE88284.1|CurF|AEE88284.1
input|c1|533134-538303|+|ctg6_585|	BGC0001165|c1|21881-31468|+|AAT70101.1|CurF|AAT70101.1
input|c1|533134-538303|+|ctg6_585|	BGC0001801|c1|12034-16578|-|SVEN_0512|iron_aquisition_yersiniabactin_synthesis_enzyme|CCA53799.1
input|c1|533134-538303|+|ctg6_585|	BGC0000986|c1|9422-18337|+|CAQ34918.1|nonribosomal_peptide_synthetase/_polyketide_synthase|CAQ34918.1
input|c1|533134-538303|+|ctg6_585|	BGC0000324|c1|1823-8512|+|CAC17499.1|putative_non-ribosomal_peptide_synthase|CAC17499.1
input|c1|533134-538303|+|ctg6_585|	BGC0001058|c1|45003-52922|+|ACG60772.1|NRPS(C/A/PCP/Cy/A/PCP/Cy)|ACG60772.1
input|c1|533134-538303|+|ctg6_585|	BGC0000972|c1|21095-27595|-|CAJ76290.1|putative_non-ribosomal_peptide_synthase|CAJ76290.1
input|c1|533134-538303|+|ctg6_585|	BGC0001560|c1|6185-25504|+|ARO38317.1|nonribosomal_peptide_synthetase|ARO38317.1
input|c1|533134-538303|+|ctg6_585|	BGC0001469|c1|4132-21873|-|ASG16_028340|NRPS|RAT94090.1
input|c1|533134-538303|+|ctg6_585|	BGC0000300|c1|5186-8539|-|SSMG_02535|non-ribosomal_peptide_synthetase|EFL06864.1
input|c1|533134-538303|+|ctg6_585|	BGC0000366|c1|8437-12144|-|AGE11891.1|nonribosomal_peptide_synthetase|AGE11891.1
input|c1|533134-538303|+|ctg6_585|	BGC0001415|c1|16931-24061|-|SMDB11_2290|non-ribosomal_peptide_synthetase|CDG12865.1
input|c1|533134-538303|+|ctg6_585|	BGC0000412|c1|805-5121|+|AAC83656.1|dihydroaeruginoic_acid_synthetase|AAC83656.1
input|c1|533134-538303|+|ctg6_585|	BGC0001027|c1|17007-20510|+|NFA_7680|putative_non-ribosomal_peptide_synthetase|BAD55613.1
input|c1|533134-538303|+|ctg6_585|	BGC0001368|c1|32755-36045|-|IF33_RS0114870|non-ribosomal_peptide_synthetase|WP_051700122.1
input|c1|533134-538303|+|ctg6_585|	BGC0001961|c1|5192-8422|-|QCE20598.1|AsmC|QCE20598.1
input|c1|533134-538303|+|ctg6_585|	BGC0000376|c1|17168-20551|-|BAP16693.1|nonribosomal_peptide_synthetase|BAP16693.1
input|c1|533134-538303|+|ctg6_585|	BGC0000955|c1|11416-27699|+|CCA29203.1|non-ribosomal_peptide_synthetase/polyketide_synthase|CCA29203.1
input|c1|533134-538303|+|ctg6_585|	BGC0001021|c1|15394-19638|-|Rv2383c|Phenyloxazoline_synthase_MbtB_(phenyloxazoline_synthetase)|CCP45171.1
input|c1|533134-538303|+|ctg6_585|	BGC0001415|c1|885-16928|-|SMDB11_2289|non-ribosomal_peptide_synthetase|CDG12864.1
input|c1|533134-538303|+|ctg6_585|	BGC0001115|c1|74663-78031|+|CBK62746.1||CBK62746.1
input|c1|533134-538303|+|ctg6_585|	BGC0000347|c1|3636-9707|+|SEQ1242|equibactin_equibactin_nonribosomal_peptide_synthase_protein|CAP20364.1
input|c1|533134-538303|+|ctg6_585|	BGC0001069|c1|47872-61797|+|AAY89051.1|hybrid_nonribosomal_peptide_synthetase/polyketide_synthase|AAY89051.1
input|c1|533134-538303|+|ctg6_585|	BGC0000964|c1|30919-36018|-|BTH_I2367|dihydroaeruginoic_acid_synthetase|ABC39418.1
input|c1|533134-538303|+|ctg6_585|	BGC0000993|c1|5034-10127|+|ABP57745.1|DepA|ABP57745.1
input|c1|533134-538303|+|ctg6_585|	BGC0001093|c1|52550-63937|+|AAY32966.1|DszC|AAY32966.1
input|c1|533134-538303|+|ctg6_585|	BGC0001045|c1|6631-11655|+|AFR69331.1|nonribosomal_peptide_synthetase_SpiA|AFR69331.1
input|c1|533134-538303|+|ctg6_585|	BGC0000459|c1|92365-94791|+|AGN74898.1|nonribosomal_peptide_synthetase|AGN74898.1
input|c1|533134-538303|+|ctg6_585|	BGC0001237|c1|1-2811|-|ALJ49909.1|TlmI|ALJ49909.1
input|c1|533134-538303|+|ctg6_585|	BGC0001101|c1|69681-82994|+|AAN85522.1|hybrid_nonribosomal_peptide_synthetase_/_polyketide_synthase|AAN85522.1
input|c1|533134-538303|+|ctg6_585|	BGC0001368|c1|17468-21703|+|IF33_RS0114825|non-ribosomal_peptide_synthetase|WP_078857610.1
input|c1|533134-538303|+|ctg6_585|	BGC0001791|c1|8942-20551|+|YC6258_RS23075|non-ribosomal_peptide_synthetase|WP_044618979.1
input|c1|533134-538303|+|ctg6_585|	BGC0001116|c1|18576-26345|-|BAF50720.1|hybrid_non_ribosomal_peptide_synthetase-polyketide_synthase|BAF50720.1
input|c1|533134-538303|+|ctg6_585|	BGC0001236|c1|1255-2988|-|ALJ49920.1|TtmI|ALJ49920.1
input|c1|533134-538303|+|ctg6_585|	BGC0001330|c1|33957-39629|+|ABD52_RS02415|non-ribosomal_peptide_synthetase|WP_053065270.1
input|c1|533134-538303|+|ctg6_585|	BGC0001331|c1|3956-9631|-|F583_RS01000000127205|non-ribosomal_peptide_synthetase|WP_019032753.1
input|c1|533134-538303|+|ctg6_585|	BGC0000993|c1|18333-27506|+|ABP57748.1|DepD|ABP57748.1
input|c1|533134-538303|+|ctg6_585|	BGC0000964|c1|11740-22692|-|BTH_I2364|peptide_synthetase,_putative|ABC36785.1
input|c1|533134-538303|+|ctg6_585|	BGC0000964|c1|11740-22692|-|BTH_I2364|peptide_synthetase,_putative|ABC36785.1
input|c1|533134-538303|+|ctg6_585|	BGC0001611|c1|3051-10070|+|ATY69551.1|hybrid_nonribosomal_peptide_synthetase/type_I_polyketide_synthase|ATY69551.1
input|c1|533134-538303|+|ctg6_585|	BGC0001824|c1|2923-14448|+|Xbed_01550|peptide_synthase|OTA20325.1
input|c1|533134-538303|+|ctg6_585|	BGC0001327|c1|22695-27251|+|IH31_RS0100595|non-ribosomal_peptide_synthetase|WP_052165466.1
input|c1|533134-538303|+|ctg6_585|	BGC0001106|c1|20505-43718|+|ABS90470.1|NRPS/PKS|ABS90470.1
input|c1|533134-538303|+|ctg6_585|	BGC0001823|c1|54635-61369|-|ATY69584.1|hybrid_nonribosomal_peptide_synthetase/type_I_polyketide_synthase|ATY69584.1
input|c1|533134-538303|+|ctg6_585|	BGC0001106|c1|56198-62179|+|ABS90473.1|NRPS|ABS90473.1
input|c1|533134-538303|+|ctg6_585|	BGC0001149|c1|1410-8675|+|BN844_0706|NRPS|CDF96614.1
input|c1|533134-538303|+|ctg6_585|	BGC0001328|c1|23249-26306|+|MCBG_00138|linear_gramicidin_synthetase_LgrC|EWM63005.1
input|c1|533134-538303|+|ctg6_585|	BGC0001045|c1|19864-32109|+|AFR69334.1|nonribosomal_peptide_synthetase_SpiDE1|AFR69334.1
input|c1|533134-538303|+|ctg6_585|	BGC0001331|c1|15081-21515|-|F583_RS01000000127210|non-ribosomal_peptide_synthetase|WP_019032755.1
input|c1|533134-538303|+|ctg6_585|	BGC0000415|c1|3314-12751|-|AET98905.1|putative_non-ribosomal_peptide_synthetase|AET98905.1
input|c1|533134-538303|+|ctg6_585|	BGC0001327|c1|13540-16911|+|IH31_RS0100585|tyrocidine_synthase_3|WP_030498974.1
input|c1|533134-538303|+|ctg6_585|	BGC0001421|c1|22508-39013|+|APZ78729.1|nonribosomal_peptide_synthetase|APZ78729.1
input|c1|533134-538303|+|ctg6_585|	BGC0000326|c1|31439-37933|+|AAK81827.1|peptide_synthetase|AAK81827.1
input|c1|533134-538303|+|ctg6_585|	BGC0002001|c1|33275-38572|-|Achr_RS19590|non-ribosomal_peptide_synthetase|WP_039806856.1
input|c1|533134-538303|+|ctg6_585|	BGC0001070|c1|105617-113008|+|orf_R1|putative_non-ribosomal_peptide_synthetase|CAN89656.1
input|c1|533134-538303|+|ctg6_585|	BGC0001767|c1|4729-20232|+|ctg1_orf20||ctg1_orf20
input|c1|533134-538303|+|ctg6_585|	BGC0001330|c1|22061-28492|+|ABD52_RS02405|non-ribosomal_peptide_synthetase|WP_053065269.1
input|c1|533134-538303|+|ctg6_585|	BGC0000289|c1|54777-61070|+|CAD91220.1|putative_non-ribosomal_peptide_synthetase,_modules_1-2|CAD91220.1
input|c1|533134-538303|+|ctg6_585|	BGC0000422|c1|30061-33309|+|ABI22132.1|putative_non-ribosomal_peptide_synthetase|ABI22132.1
input|c1|533134-538303|+|ctg6_585|	BGC0001567|c1|7388-15121|-|SLINC_RS04015|non-ribosomal_peptide_synthetase|WP_067426775.1
input|c1|533134-538303|+|ctg6_585|	BGC0000393|c1|2462-45286|+|MXAN_3779|non-ribosomal_peptide_synthetase/polyketide_synthase|ABF87031.1
input|c1|533134-538303|+|ctg6_585|	BGC0000953|c1|31329-33794|+|AEF16059.1|non-ribosomal_peptide_synthetase|AEF16059.1
input|c1|533134-538303|+|ctg6_585|	BGC0001885|c1|69191-75313|+|DAC76736.1|non-ribosomal_peptide_synthetase|DAC76736.1
input|c1|533134-538303|+|ctg6_585|	BGC0000316|c1|13445-20650|+|ABR67744.1|CmnA|ABR67744.1
input|c1|533134-538303|+|ctg6_585|	BGC0001211|c1|2458-24696|+|AMYAL_RS0130210|non-ribosomal_peptide_synthetase|WP_084702182.1
input|c1|533134-538303|+|ctg6_585|	BGC0001328|c1|13753-17124|+|MCBG_00135|non-ribosomal_peptide_synthetase|EWM63002.1
input|c1|533134-538303|+|ctg6_585|	BGC0002001|c1|24948-28274|-|Achr_RS19580|non-ribosomal_peptide_synthetase|WP_039806852.1
input|c1|533134-538303|+|ctg6_585|	BGC0000336|c1|51568-69060|+|AAX31557.1|peptide_synthetase_1|AAX31557.1
input|c1|533134-538303|+|ctg6_585|	BGC0001657|c1|33746-53263|+|BAV56271.1||BAV56271.1
input|c1|533134-538303|+|ctg6_585|	BGC0001822|c1|22559-32521|+|AWI62628.1|nonribosomal_peptide_synthetase|AWI62628.1
input|c1|533134-538303|+|ctg6_585|	BGC0001943|c1|22375-32337|+|AWI62628.1|nonribosomal_peptide_synthetase|AWI62628.1
input|c1|533134-538303|+|ctg6_585|	BGC0001421|c1|13335-22475|+|APZ78728.1|nonribosomal_peptide_synthetase|APZ78728.1
input|c1|533134-538303|+|ctg6_585|	BGC0001968|c1|51886-60240|+|QBC75023.1|non-ribosomal_peptide_synthetase|QBC75023.1
input|c1|533134-538303|+|ctg6_585|	BGC0000445|c1|28979-38401|+|CAJ34375.1|NRPS|CAJ34375.1
input|c1|533134-538303|+|ctg6_585|	BGC0000333|c1|18423-41780|+|Sare_4562|amino_acid_adenylation_domain|ABW00331.1
input|c1|533134-538303|+|ctg6_585|	BGC0001207|c1|27250-46377|+|AJF34464.1|Txo2|AJF34464.1
input|c1|533134-538303|+|ctg6_585|	BGC0001368|c1|21615-25052|+|IF33_RS0114830|non-ribosomal_peptide_synthetase|WP_078857611.1
input|c1|533134-538303|+|ctg6_585|	BGC0000300|c1|8533-15621|-|SSMG_02536|hypothetical_protein|EFL06865.1
input|c1|533134-538303|+|ctg6_585|	BGC0001780|c1|35875-42054|+|ARR97039.1|SphF|ARR97039.1
input|c1|533134-538303|+|ctg6_585|	BGC0000289|c1|24870-30461|-|CAD91211.1|putative_non-ribosomal_peptide_synthetase,_module_7|CAD91211.1
input|c1|533134-538303|+|ctg6_585|	BGC0000443|c1|5609-21733|+|AED90002.1|non-ribosomal_peptide_synthetase_ThaA|AED90002.1
input|c1|533134-538303|+|ctg6_585|	BGC0000359|c1|4060-7284|-|Tfu_1866|amino_acid_adenylation|AAZ55899.1
input|c1|533134-538303|+|ctg6_585|	BGC0000311|c1|16635-28868|+|CAC48361.1|peptide_synthetase|CAC48361.1
input|c1|533134-538303|+|ctg6_585|	BGC0000330|c1|8971-12198|-|H16_B1683|non-ribosomal_peptide_synthetase|CAJ96468.1
input|c1|533134-538303|+|ctg6_585|	BGC0001752|c1|8630-21526|+|ctg1_orf1264||ctg1_orf1264
input|c1|533134-538303|+|ctg6_585|	BGC0001422|c1|23790-37175|+|APZ78744.1|nonribosomal_peptide_synthetase|APZ78744.1
input|c1|533134-538303|+|ctg6_585|	BGC0001635|c1|18470-29314|+|BKM31_54145|hypothetical_protein|AQZ69228.1
input|c1|533134-538303|+|ctg6_585|	BGC0001127|c1|11181-19943|+|CCJ67646.1|JagB|CCJ67646.1
input|c1|533134-538303|+|ctg6_585|	BGC0000434|c1|35089-42852|+|BAI63288.1|putative_non-ribosomal_peptide_synthetase|BAI63288.1
input|c1|533134-538303|+|ctg6_585|	BGC0001426|c1|22640-36037|+|APZ78782.1|nonribosomal_peptide_synthetase|APZ78782.1
input|c1|533134-538303|+|ctg6_585|	BGC0001758|c1|1-22977|+|RBRH_RS12370|non-ribosomal_peptide_synthetase|WP_013428324.1
input|c1|533134-538303|+|ctg6_585|	BGC0001019|c1|25335-32156|+|AHB82056.1|non_ribosomal_peptide_synthetase|AHB82056.1
input|c1|533134-538303|+|ctg6_585|	BGC0000461|c1|22955-50851|-|AEP18656.1|WAPS1|AEP18656.1
input|c1|533134-538303|+|ctg6_585|	BGC0001231|c1|51789-60668|+|AHB82072.1|non_ribosomal_peptide_synthetase/polyketide_synthase|AHB82072.1
input|c1|533134-538303|+|ctg6_585|	BGC0000290|c1|30768-35243|-|AAM80538.1|StaB|AAM80538.1
input|c1|533134-538303|+|ctg6_585|	BGC0000450|c1|4142-13600|-|BAH04161.1|putative_non-ribosomal_peptide_synthetase|BAH04161.1
input|c1|533134-538303|+|ctg6_585|	BGC0001427|c1|22658-36055|+|APZ78795.1|nonribosomal_peptide_synthetase|APZ78795.1
input|c1|533134-538303|+|ctg6_585|	BGC0001822|c1|32518-37905|+|AWI62629.1|nonribosomal_peptide_synthetase|AWI62629.1
input|c1|533134-538303|+|ctg6_585|	BGC0001943|c1|32334-37721|+|AWI62629.1|nonribosomal_peptide_synthetase|AWI62629.1
input|c1|533134-538303|+|ctg6_585|	BGC0000291|c1|45924-64802|+|AAZ23075.1|peptide_synthetase|AAZ23075.1
input|c1|533134-538303|+|ctg6_585|	BGC0001423|c1|22797-33065|+|APZ78756.1|nonribosomal_peptide_synthetase|APZ78756.1
input|c1|533134-538303|+|ctg6_585|	BGC0000394|c1|19203-23657|-|AGD80618.1|non-ribosomal_peptide_synthetase|AGD80618.1
input|c1|533134-538303|+|ctg6_585|	BGC0001425|c1|22641-36038|+|APZ78769.1|nonribosomal_peptide_synthetase|APZ78769.1
input|c1|533134-538303|+|ctg6_585|	BGC0001635|c1|29311-34608|+|BKM31_54150|hypothetical_protein|AQZ69229.1
input|c1|533134-538303|+|ctg6_585|	BGC0000388|c1|18309-29315|+|AAU34203.1|mannopeptimycin_peptide_synthetase_MppB|AAU34203.1
input|c1|533134-538303|+|ctg6_585|	BGC0000339|c1|19078-28485|+|BAE98156.1|putative_non-ribosomal_peptide_synthetase|BAE98156.1
input|c1|533134-538303|+|ctg6_585|	BGC0000414|c1|30796-35256|+|BAO84866.1|putative_non-ribosomal_peptide_synthetase|BAO84866.1
input|c1|533134-538303|+|ctg6_585|	BGC0001019|c1|49344-58049|+|AHB82059.1|non_ribosomal_peptide_synthetase/polyketide_synthase|AHB82059.1
input|c1|533134-538303|+|ctg6_585|	BGC0001417|c1|10583-19729|+|APZ78679.1|nonribosomal_peptide_synthetase|APZ78679.1
input|c1|533134-538303|+|ctg6_585|	BGC0001419|c1|12566-21715|+|APZ78703.1|nonribosomal_peptide_synthetase|APZ78703.1
input|c1|533134-538303|+|ctg6_585|	BGC0001459|c1|18975-31166|+|ATP06_0208110|non-ribosomal_peptide_synthetase|OKA09424.1
input|c1|533134-538303|+|ctg6_585|	BGC0001418|c1|12676-21825|+|APZ78691.1|nonribosomal_peptide_synthetase|APZ78691.1
input|c1|533134-538303|+|ctg6_585|	BGC0000399|c1|22669-37374|+|PFL_2147|non-ribosomal_peptide_synthetase_OfaC|AAY91421.3
input|c1|533134-538303|+|ctg6_585|	BGC0001428|c1|23228-36622|+|APZ78809.1|nonribosomal_peptide_synthetase|APZ78809.1
input|c1|533134-538303|+|ctg6_585|	BGC0000354|c1|30254-50239|+|CAM56770.1||CAM56770.1
input|c1|533134-538303|+|ctg6_585|	BGC0001423|c1|13624-22764|+|APZ78755.1|nonribosomal_peptide_synthetase|APZ78755.1
input|c1|533134-538303|+|ctg6_585|	BGC0000360|c1|45200-48781|-|CBL93730.1|NRPS|CBL93730.1
input|c1|533134-538303|+|ctg6_585|	BGC0001178|c1|19111-31326|+|AGS77309.1|NRPS_modules_4-6|AGS77309.1
input|c1|533134-538303|+|ctg6_585|	BGC0001430|c1|20185-33594|+|APZ78834.1|nonribosomal_peptide_synthetase|APZ78834.1
input|c1|533134-538303|+|ctg6_585|	BGC0000289|c1|30480-42731|-|CAD91212.1|putative_non-ribosomal_peptide_synthetase,_modules_4-6|CAD91212.1
input|c1|533134-538303|+|ctg6_585|	BGC0000423|c1|4964-24022|-|SCAB_85471|putative_NRPS/siderophore_biosynthesis_protein|CBG75492.1
input|c1|533134-538303|+|ctg6_585|	BGC0000440|c1|30078-42281|+|CAE53352.1|non-ribosomal_peptide_synthetase|CAE53352.1
input|c1|533134-538303|+|ctg6_585|	BGC0000441|c1|23471-35674|+|CAG15011.1|peptide_synthetase,_module_4-6|CAG15011.1
input|c1|533134-538303|+|ctg6_585|	BGC0001183|c1|141815-151312|-|AGC09528.1|NRPS|AGC09528.1
input|c1|533134-538303|+|ctg6_585|	BGC0000419|c1|39479-51463|-|AJAP_32135|Hypothetical_protein|AIG79241.1
input|c1|533134-538303|+|ctg6_585|	BGC0000388|c1|10069-18312|+|AAU34202.1|mannopeptimycin_peptide_synthetase_MppA|AAU34202.1
input|c1|533134-538303|+|ctg6_585|	BGC0001420|c1|12676-21819|+|APZ78715.1|nonribosomal_peptide_synthetase|APZ78715.1
input|c1|533134-538303|+|ctg6_585|	BGC0001424|c1|23219-33487|+|AQM37584.1|nonribosomal_peptide_synthetase|AQM37584.1
input|c1|533134-538303|+|ctg6_585|	BGC0001231|c1|28287-34856|+|AHB82069.1|non_ribosomal_peptide_synthetase|AHB82069.1
input|c1|533134-538303|+|ctg6_585|	BGC0001416|c1|84238-115071|+|AL066_08515|NupC|KPN90376.1
input|c1|533134-538303|+|ctg6_585|	BGC0001431|c1|13581-22754|+|APZ78845.1|nonribosomal_peptide_synthetase|APZ78845.1
input|c1|533134-538303|+|ctg6_585|	BGC0001740|c1|20910-38729|-|BBA21068.1|putative_non-ribosomal_peptide_synthetase|BBA21068.1
input|c1|533134-538303|+|ctg6_585|	BGC0000450|c1|13608-21665|-|BAH04162.1|trsJ|BAH04162.1
input|c1|533134-538303|+|ctg6_585|	BGC0000359|c1|7281-18170|-|Tfu_1867|non-ribosomal_peptide_synthase:Amino_acid_adenylation|AAZ55900.1
input|c1|533134-538303|+|ctg6_585|	BGC0000455|c1|17541-29693|+|AEI58866.1|peptide_synthetase|AEI58866.1
input|c1|533134-538303|+|ctg6_585|	BGC0000437|c1|71503-112116|+|Psyr_2616|Amino_acid_adenylation|AAY37655.1
input|c1|533134-538303|+|ctg6_585|	BGC0000455|c1|29714-35290|+|AEI58867.1|peptide_synthetase|AEI58867.1
input|c1|533134-538303|+|ctg6_585|	BGC0001461|c1|17714-29899|+|BS330_28390|non-ribosomal_peptide_synthetase|OLZ50885.1
input|c1|533134-538303|+|ctg6_585|	BGC0001955|c1|39698-51877|-|AYA22334.1|KerC|AYA22334.1
input|c1|533134-538303|+|ctg6_585|	BGC0000438|c1|33115-73725|+|AAO72425.1|syringopeptin_synthetase_C|AAO72425.1
input|c1|533134-538303|+|ctg6_585|	BGC0001963|c1|62672-73675|-|AZF85940.1|non-ribosomal_peptide_synthase|AZF85940.1
input|c1|533134-538303|+|ctg6_585|	BGC0001101|c1|24778-28095|+|AAN85493.1|nonribosomal_peptide_synthetase|AAN85493.1
input|c1|533134-538303|+|ctg6_585|	BGC0001838|c1|16253-27655|+|AFJ23826.1|WLIP_synthetase_C|AFJ23826.1
input|c1|533134-538303|+|ctg6_585|	BGC0001389|c1|58668-80042|+|AHZ34243.1|CipF|AHZ34243.1
input|c1|533134-538303|+|ctg6_585|	BGC0000311|c1|7138-16635|+|CAC48360.1|peptide_synthetase|CAC48360.1
input|c1|533134-538303|+|ctg6_585|	BGC0001033|c1|39884-48106|+|ERIC2_c18110|non-ribosomal_peptide_ligase_domain_protein|AHD05621.1
input|c1|533134-538303|+|ctg6_585|	BGC0001033|c1|39884-48106|+|ERIC2_c18110|non-ribosomal_peptide_ligase_domain_protein|AHD05621.1
input|c1|533134-538303|+|ctg6_585|	BGC0001448|c1|41401-48243|+|ARU08075.1|mlcM|ARU08075.1
input|c1|533134-538303|+|ctg6_585|	BGC0001460|c1|31060-36558|-|H074_31747|amino_acid_adenylation_protein|EME52988.1
input|c1|533134-538303|+|ctg6_585|	BGC0000323|c1|10885-28374|+|AHZ34233.1|CifB|AHZ34233.1
input|c1|533134-538303|+|ctg6_585|	BGC0000326|c1|16705-31401|+|AAK81826.1|peptide_synthetase|AAK81826.1
input|c1|533134-538303|+|ctg6_585|	BGC0000960|c1|33636-38261|+|ABY83163.1|Azi25|ABY83163.1
input|c1|533134-538303|+|ctg6_585|	BGC0001457|c1|31736-34924|+|ctg1_orf17||ctg1_orf17
input|c1|533134-538303|+|ctg6_585|	BGC0001053|c1|35522-40147|+|CAF05647.1|TubB_protein|CAF05647.1
input|c1|533134-538303|+|ctg6_585|	BGC0000389|c1|12921-24248|+|ABH06369.2|MassC|ABH06369.2
input|c1|533134-538303|+|ctg6_585|	BGC0000398|c1|24120-38810|+|AFH75330.1|nonribosomal_peptide_synthetase|AFH75330.1
input|c1|533134-538303|+|ctg6_585|	BGC0000415|c1|12759-20753|-|AET98906.1|putative_non-ribosomal_peptide_synthetase|AET98906.1
input|c1|533134-538303|+|ctg6_585|	BGC0000290|c1|18538-30738|-|AAM80537.1|StaC|AAM80537.1
input|c1|533134-538303|+|ctg6_585|	BGC0000411|c1|31509-42830|+|ABW17377.1|PsoC|ABW17377.1
input|c1|533134-538303|+|ctg6_585|	BGC0001233|c1|61953-72176|+|ALK27916.1|non-ribosomal_peptide_synthase|ALK27916.1
input|c1|533134-538303|+|ctg6_585|	BGC0001233|c1|61953-72176|+|ALK27916.1|non-ribosomal_peptide_synthase|ALK27916.1
input|c1|533134-538303|+|ctg6_585|	BGC0000431|c1|41905-53556|+|SSGG_00679|nonribosomal_peptide_synthetase|EFE73313.1
input|c1|533134-538303|+|ctg6_585|	BGC0000984|c1|33171-38540|-|Daci_4756|amino_acid_adenylation_domain_protein|ABX37385.1
input|c1|533134-538303|+|ctg6_585|	BGC0001462|c1|52106-61175|-|BS329_14150|non-ribosomal_peptide_synthetase|BS329_14150
input|c1|533134-538303|+|ctg6_585|	BGC0001716|c1|22485-32324|-|XNC2_RS10325|non-ribosomal_peptide_synthetase|WP_013184463.1
input|c1|533134-538303|+|ctg6_585|	BGC0001807|c1|42445-61209|+|ATL73036.1|amino_acid_adenylation_protein|ATL73036.1
input|c1|533134-538303|+|ctg6_585|	BGC0001822|c1|1321-16062|+|AWI62626.1|nonribosomal_peptide_synthetase|AWI62626.1
input|c1|533134-538303|+|ctg6_585|	BGC0001943|c1|1137-15878|+|AWI62626.1|nonribosomal_peptide_synthetase|AWI62626.1
input|c1|533134-538303|+|ctg6_585|	BGC0000290|c1|35246-41458|-|AAM80539.1|StaA|AAM80539.1
input|c1|533134-538303|+|ctg6_585|	BGC0001053|c1|40144-48021|+|CAF05648.1|TubC_protein|CAF05648.1
input|c1|533134-538303|+|ctg6_585|	BGC0001101|c1|54157-59394|+|AAN85512.1|nonribosomal_peptide_synthetase|AAN85512.1
input|c1|533134-538303|+|ctg6_585|	BGC0000963|c1|9211-17736|-|AAG02349.1|peptide_synthetase_NRPS11-10|AAG02349.1
input|c1|533134-538303|+|ctg6_585|	BGC0001023|c1|6498-15671|+|CAG29031.1|nonribosomal_peptide_synthetase_(modules_1_and_2)|CAG29031.1
input|c1|533134-538303|+|ctg6_585|	BGC0001025|c1|30409-57357|-|MXAN_3935|non-ribosomal_peptide_synthase/polyketide_synthase_Ta1|ABF85931.1
input|c1|533134-538303|+|ctg6_585|	BGC0001178|c1|8313-14567|+|AGS77307.1|NRPS_modules_1-2|AGS77307.1
input|c1|533134-538303|+|ctg6_585|	BGC0001429|c1|13602-22775|+|APZ78821.1|nonribosomal_peptide_synthetase|APZ78821.1
input|c1|533134-538303|+|ctg6_585|	BGC0001955|c1|55348-61596|-|AYA22336.1|KerA|AYA22336.1
input|c1|533134-538303|+|ctg6_585|	BGC0000339|c1|11240-19069|+|BAE98155.1|putative_non-ribosomal_peptide_synthetase|BAE98155.1
input|c1|533134-538303|+|ctg6_585|	BGC0000350|c1|12734-18106|+|ETU_000009|NRPS|ADQ55476.1
input|c1|533134-538303|+|ctg6_585|	BGC0001418|c1|21860-35260|+|APZ78692.1|nonribosomal_peptide_synthetase|APZ78692.1
input|c1|533134-538303|+|ctg6_585|	BGC0001459|c1|9023-18490|+|ATP06_0208105|non-ribosomal_peptide_synthetase|OKA09423.1
input|c1|533134-538303|+|ctg6_585|	BGC0001419|c1|21750-35150|+|APZ78704.1|nonribosomal_peptide_synthetase|APZ78704.1
input|c1|533134-538303|+|ctg6_585|	BGC0001431|c1|22789-36195|+|APZ78846.1|nonribosomal_peptide_synthetase|APZ78846.1
input|c1|533134-538303|+|ctg6_585|	BGC0000437|c1|2471-30967|-|Psyr_2608|Amino_acid_adenylation|AAY37647.1
input|c1|533134-538303|+|ctg6_585|	BGC0001422|c1|14605-23757|+|APZ78743.1|nonribosomal_peptide_synthetase|APZ78743.1
input|c1|533134-538303|+|ctg6_585|	BGC0001461|c1|7946-17358|+|BS330_28385|non-ribosomal_peptide_synthetase|BS330_28385
input|c1|533134-538303|+|ctg6_585|	BGC0001646|c1|3132-13793|+|AXA20090.1|hybrid_trans-AT_PKS/NRPS_LgaA|AXA20090.1
input|c1|533134-538303|+|ctg6_585|	BGC0001946|c1|3132-13793|+|AXA20090.1|hybrid_trans-AT_PKS/NRPS_LgaA|AXA20090.1
input|c1|533134-538303|+|ctg6_585|	BGC0001420|c1|21854-35254|+|APZ78716.1|nonribosomal_peptide_synthetase|APZ78716.1
input|c1|533134-538303|+|ctg6_585|	BGC0000335|c1|5528-18073|+|AID65222.1|putative_aspartate_racemase|AID65222.1
input|c1|533134-538303|+|ctg6_585|	BGC0000418|c1|19978-31968|+|AIE77059.1|peptide_synthetase|AIE77059.1
input|c1|533134-538303|+|ctg6_585|	BGC0000440|c1|26849-30034|+|CAE53351.1|non-ribosomal_peptide_synthetase|CAE53351.1
input|c1|533134-538303|+|ctg6_585|	BGC0000441|c1|20242-23427|+|CAG15010.1|peptide_synthetase,_module_3|CAG15010.1
input|c1|533134-538303|+|ctg6_585|	BGC0001569|c1|17571-31769|-|SNOUR_12645|non-ribosomal_peptide_synthase/amino_acid_adenylation_enzyme|ANZ15840.1
input|c1|533134-538303|+|ctg6_585|	BGC0000186|c1|49526-61303|-|BTH_II1673|thiotemplate_mechanism_natural_product_synthetase|ABC35522.1
input|c1|533134-538303|+|ctg6_585|	BGC0000376|c1|30071-35677|-|BAP16699.1|nonribosomal_peptide_synthetase|BAP16699.1
input|c1|533134-538303|+|ctg6_585|	BGC0001085|c1|1497-9014|-|BAP27942.1|nonribosomal_peptide_synthetase|BAP27942.1
input|c1|533134-538303|+|ctg6_585|	BGC0001228|c1|16271-25651|-|B110_RS0125715|non-ribosomal_peptide_synthetase|WP_028678148.1
input|c1|533134-538303|+|ctg6_585|	BGC0001650|c1|2482-12507|+|ATD51278.1|nonribosomal_peptide_synthase|ATD51278.1
input|c1|533134-538303|+|ctg6_585|	BGC0001623|c1|18879-26222|+|BAX64247.1|NRPS|BAX64247.1
input|c1|533134-538303|+|ctg6_585|	BGC0000298|c1|6611-11395|+|ACM68684.1|AerB|ACM68684.1
input|c1|533134-538303|+|ctg6_585|	BGC0001975|c1|42898-57465|-|QBG38784.1|Atr23|QBG38784.1
input|c1|533134-538303|+|ctg6_585|	BGC0000407|c1|27497-38347|+|AEW31022.1|plipastatin_synthetase|AEW31022.1
input|c1|533134-538303|+|ctg6_585|	BGC0000459|c1|50629-64296|+|AGN74892.1|nonribosomal_peptide_synthetase/polyketide_synthase_hybrid_protein|AGN74892.1
input|c1|533134-538303|+|ctg6_585|	BGC0001099|c1|6732-30773|+|ADD82940.1|Bat2|ADD82940.1
input|c1|533134-538303|+|ctg6_585|	BGC0001461|c1|30020-35614|+|BS330_28395|non-ribosomal_peptide_synthetase|OLZ50886.1
input|c1|533134-538303|+|ctg6_585|	BGC0001646|c1|13790-33007|+|AXA20091.1|hybrid_trans-AT_PKS/NRPS_LgaB|AXA20091.1
input|c1|533134-538303|+|ctg6_585|	BGC0001946|c1|13790-33007|+|AXA20091.1|hybrid_trans-AT_PKS/NRPS_LgaB|AXA20091.1
input|c1|533134-538303|+|ctg6_585|	BGC0001955|c1|33955-39549|-|AYA22333.1|KerD|AYA22333.1
input|c1|533134-538303|+|ctg6_585|	BGC0000375|c1|1630-5763|+|AFV27434.1|indigoidine_synthase|AFV27434.1
input|c1|533134-538303|+|ctg6_585|	BGC0001088|c1|30166-50805|+|CAE52339.1|Polyketide_non-ribosomal_peptide_synthase|CAE52339.1
input|c1|533134-538303|+|ctg6_585|	BGC0001425|c1|13462-22608|+|APZ78768.1|nonribosomal_peptide_synthetase|APZ78768.1
input|c1|533134-538303|+|ctg6_585|	BGC0001427|c1|13479-22625|+|APZ78794.1|nonribosomal_peptide_synthetase|APZ78794.1
input|c1|533134-538303|+|ctg6_585|	BGC0001460|c1|36657-48827|-|H074_31752|amino_acid_adenylation_protein|EME52989.1
input|c1|533134-538303|+|ctg6_585|	BGC0001462|c1|33821-39406|-|BS329_14140|non-ribosomal_peptide_synthetase|OLZ52456.1
input|c1|533134-538303|+|ctg6_585|	BGC0000326|c1|5664-12014|+|AAK81824.1|peptide_synthetase|AAK81824.1
input|c1|533134-538303|+|ctg6_585|	BGC0001101|c1|37317-40721|-|AAN85501.1|nonribosomal_peptide_synthetase|AAN85501.1
input|c1|533134-538303|+|ctg6_585|	BGC0001434|c1|1-3510|+|ANG60379.1|nonribosomal_peptide_synthetase_BudA|ANG60379.1
input|c1|533134-538303|+|ctg6_585|	BGC0001698|c1|1-3510|+|ANG60379.1|nonribosomal_peptide_synthetase_BudA|ANG60379.1
input|c1|533134-538303|+|ctg6_585|	BGC0000434|c1|42861-52334|+|BAI63289.1|putative_non-ribosomal_peptide_synthetase|BAI63289.1
input|c1|533134-538303|+|ctg6_585|	BGC0001178|c1|14564-18673|+|AGS77308.1|NRPS_module_3|AGS77308.1
input|c1|533134-538303|+|ctg6_585|	BGC0001428|c1|14052-23195|+|APZ78808.1|nonribosomal_peptide_synthetase|APZ78808.1
input|c1|533134-538303|+|ctg6_585|	BGC0002001|c1|13069-17136|-|Achr_RS19570|amino_acid_adenylation_domain-containing_protein|WP_144411596.1
input|c1|533134-538303|+|ctg6_585|	BGC0000397|c1|8496-19703|+|AAO23333.1|NcpA|AAO23333.1
input|c1|533134-538303|+|ctg6_585|	BGC0001460|c1|49138-58587|-|H074_31757|amino_acid_adenylation_protein|EME52990.1
input|c1|533134-538303|+|ctg6_585|	BGC0001460|c1|49138-58587|-|H074_31757|amino_acid_adenylation_protein|EME52990.1
input|c1|533134-538303|+|ctg6_585|	BGC0002026|c1|13014-41873|+|QDA77059.1|polyketide_synthase/nonribosomal_peptide_synthetase|QDA77059.1
input|c1|533134-538303|+|ctg6_585|	BGC0000367|c1|17554-40791|+|BBR47_28930|putative_linear_pentadecapeptide_gramicidin_synthetase_LgrB|BAH43870.1
input|c1|533134-538303|+|ctg6_585|	BGC0000455|c1|7730-17188|+|AEI58865.1|peptide_synthetase|AEI58865.1
input|c1|533134-538303|+|ctg6_585|	BGC0000455|c1|7730-17188|+|AEI58865.1|peptide_synthetase|AEI58865.1
input|c1|533134-538303|+|ctg6_585|	BGC0000973|c1|42017-46105|+|CCC55927.1|hypothetical_protein|CCC55927.1
input|c1|533134-538303|+|ctg6_585|	BGC0001462|c1|39426-51620|-|BS329_14145|non-ribosomal_peptide_synthetase|OLZ52457.1
input|c1|533134-538303|+|ctg6_585|	BGC0001509|c1|3177-21005|-|A8O26_RS13965|non-ribosomal_peptide_synthetase|WP_064118559.1
input|c1|533134-538303|+|ctg6_585|	BGC0001332|c1|32751-42086|+|B073_RS0123900|non-ribosomal_peptide_synthetase|WP_018540607.1
input|c1|533134-538303|+|ctg6_585|	BGC0001332|c1|32751-42086|+|B073_RS0123900|non-ribosomal_peptide_synthetase|WP_018540607.1
input|c1|533134-538303|+|ctg6_585|	BGC0001426|c1|13461-22607|+|APZ78781.1|nonribosomal_peptide_synthetase|APZ78781.1
input|c1|533134-538303|+|ctg6_585|	BGC0001918|c1|2466-16226|+|BBD17741.1|non-ribosomal_peptide_synthetase|BBD17741.1
input|c1|533134-538303|+|ctg6_585|	BGC0000289|c1|61067-64258|+|CAD91221.1|putative_non-ribosomal_peptide_synthetase,_module_3|CAD91221.1
input|c1|533134-538303|+|ctg6_585|	BGC0001152|c1|6944-30670|+|ABQ96384.2|fusaricidin_synthetase|ABQ96384.2
input|c1|533134-538303|+|ctg6_585|	BGC0001346|c1|22076-30376|+|AOA33123.1|Nonribosomal_peptide_synthetase|AOA33123.1
input|c1|533134-538303|+|ctg6_585|	BGC0001389|c1|6986-21700|+|AHZ34238.1|CipA|AHZ34238.1
input|c1|533134-538303|+|ctg6_585|	BGC0001434|c1|3507-8210|+|ANG60380.1|nonribosomal_peptide_synthetase_BudB|ANG60380.1
input|c1|533134-538303|+|ctg6_585|	BGC0001459|c1|31207-36783|+|ATP06_0208115|non-ribosomal_peptide_synthetase|OKA09425.1
input|c1|533134-538303|+|ctg6_585|	BGC0001698|c1|3507-8210|+|ANG60380.1|nonribosomal_peptide_synthetase_BudB|ANG60380.1
input|c1|533134-538303|+|ctg6_585|	BGC0002014|c1|31663-43095|+|OK006_RS36605|non-ribosomal_peptide_synthetase|WP_054234643.1
input|c1|533134-538303|+|ctg6_585|	BGC0001814|c1|16976-31105|+|ATU31794.1|NRPS|ATU31794.1
input|c1|533134-538303|+|ctg6_585|	BGC0001952|c1|39031-56646|+|AXN93602.1|PuwF-G|AXN93602.1
input|c1|533134-538303|+|ctg6_585|	BGC0001984|c1|55618-76578|-|QED55423.1|nonribosomal_peptide_synthetase|QED55423.1
input|c1|533134-538303|+|ctg6_585|	BGC0001023|c1|15705-29111|+|CAG29032.1|nonribosomal_peptide_synthetase_(modules_3_to_6)|CAG29032.1
input|c1|533134-538303|+|ctg6_585|	BGC0001429|c1|22809-36215|+|APZ78822.1|nonribosomal_peptide_synthetase|APZ78822.1
input|c1|533134-538303|+|ctg6_585|	BGC0001842|c1|24148-38796|+|Pfl01_2213|putative_non-ribosomal_peptide_synthetase|ABA73956.1
input|c1|533134-538303|+|ctg6_585|	BGC0001984|c1|42975-55616|-|QED55422.1|nonribosomal_peptide_synthetase|QED55422.1
input|c1|533134-538303|+|ctg6_585|	BGC0000335|c1|19123-26763|+|AID65224.1|nonribosomal_peptide_synthetase|AID65224.1
input|c1|533134-538303|+|ctg6_585|	BGC0001536|c1|40886-50431|+|ATY37609.1|BreD|ATY37609.1
input|c1|533134-538303|+|ctg6_585|	BGC0001942|c1|15600-22022|+|AYJ71720.1|non-ribosomal_peptide_synthetase|AYJ71720.1
input|c1|533134-538303|+|ctg6_585|	BGC0001297|c1|27812-35542|-|ALG65318.1|Cal18|ALG65318.1
input|c1|533134-538303|+|ctg6_585|	BGC0000439|c1|11584-28905|+|AHH53506.1|non-ribosomal_peptide_synthetase|AHH53506.1
input|c1|533134-538303|+|ctg6_585|	BGC0001344|c1|17042-24928|+|ADH04679.1|non-ribosomal_peptide_synthetase|ADH04679.1
input|c1|533134-538303|+|ctg6_585|	BGC0001567|c1|15128-22750|-|SLINC_RS04020|non-ribosomal_peptide_synthetase|WP_107406787.1
input|c1|533134-538303|+|ctg6_585|	BGC0000399|c1|2886-9251|+|PFL_2145|non-ribosomal_peptide_synthetase_OfaA|AAY91419.3
input|c1|533134-538303|+|ctg6_585|	BGC0001561|c1|13040-17578|+|AQI70_32580||AQI70_32580
input|c1|533134-538303|+|ctg6_585|	BGC0001953|c1|37654-46308|+|AXN93614.1|PuwF|AXN93614.1
input|c1|533134-538303|+|ctg6_585|	BGC0000335|c1|26793-35432|+|AID65225.1|nonribosomal_peptide_synthetase|AID65225.1
input|c1|533134-538303|+|ctg6_585|	BGC0001178|c1|31360-36972|+|AGS77310.1|NRPS_module_7|AGS77310.1
input|c1|533134-538303|+|ctg6_585|	BGC0001967|c1|9456-23465|+|QED88054.1|nonribosomal_peptide_synthetase|QED88054.1
input|c1|533134-538303|+|ctg6_585|	BGC0000311|c1|28888-34464|+|CAC48362.1|peptide_synthetase|CAC48362.1
input|c1|533134-538303|+|ctg6_585|	BGC0000418|c1|10275-16457|+|AIE77057.1|peptide_synthetase|AIE77057.1
input|c1|533134-538303|+|ctg6_585|	BGC0001367|c1|4-12555|+|Hoch_0798|amino_acid_adenylation_domain_protein|ACY13414.1
input|c1|533134-538303|+|ctg6_585|	BGC0000419|c1|54937-61125|-|AJAP_32145|Non-ribosomal_peptide_synthetase|AIG79243.1
input|c1|533134-538303|+|ctg6_585|	BGC0000422|c1|33306-37763|+|ABI22133.1|putative_non-ribosomal_peptide_synthetase|ABI22133.1
input|c1|533134-538303|+|ctg6_585|	BGC0001095|c1|13739-24514|-|RBAM_018430|fengycin_synthetase_D|ABS74206.1
input|c1|533134-538303|+|ctg6_585|	BGC0001127|c1|6246-11117|+|CCJ67645.1|JagA|CCJ67645.1
input|c1|533134-538303|+|ctg6_585|	BGC0001214|c1|16156-20772|+|AJV88376.1|MfnD|AJV88376.1
input|c1|533134-538303|+|ctg6_585|	BGC0001844|c1|963-20738|-|RBRH_RS16800|non-ribosomal_peptide_synthetase|WP_013428774.1
input|c1|533134-538303|+|ctg6_585|	BGC0000406|c1|2378-5947|+|CAJ14037.1|peptide_synthetase|CAJ14037.1
input|c1|533134-538303|+|ctg6_585|	BGC0000467|c1|613-10098|+|CAA73127.1|HMWP1_protein|CAA73127.1
input|c1|533134-538303|+|ctg6_585|	BGC0001036|c1|20806-29235|+|AGZ15459.1|putative_non-ribosomal_peptide_synthetase|AGZ15459.1
input|c1|533134-538303|+|ctg6_585|	BGC0001230|c1|10615-22797|-|DAB41477.1|nonribosomal_peptide_synthetase|DAB41477.1
input|c1|533134-538303|+|ctg6_585|	BGC0001766|c1|10615-22797|-|DAB41477.1|nonribosomal_peptide_synthetase|DAB41477.1
input|c1|533134-538303|+|ctg6_585|	BGC0000435|c1|10568-28357|+|PSPTO_2830|non-ribosomal_peptide_synthetase_SyfB|AAO56329.1
input|c1|533134-538303|+|ctg6_585|	BGC0001055|c1|30478-39969|+|eco2025|putative_peptide/polyketide_synthetase|CAJ87591.1
input|c1|533134-538303|+|ctg6_585|	BGC0001902|c1|29374-33429|+|AJY78094.1|nonribosomal_peptide_synthetase|AJY78094.1
input|c1|533134-538303|+|ctg6_585|	BGC0001902|c1|29374-33429|+|AJY78094.1|nonribosomal_peptide_synthetase|AJY78094.1
input|c1|533134-538303|+|ctg6_585|	BGC0000290|c1|12951-18518|-|AAM80536.1|StaD|AAM80536.1
input|c1|533134-538303|+|ctg6_585|	BGC0000407|c1|19804-27471|+|AEW31021.1|plipastatin_synthetase|AEW31021.1
input|c1|533134-538303|+|ctg6_585|	BGC0000440|c1|42301-47898|+|CAE53353.1|non-ribosomal_peptide_synthetase|CAE53353.1
input|c1|533134-538303|+|ctg6_585|	BGC0000441|c1|35694-41276|+|CAG15012.1|peptide_synthetase,_module_7|CAG15012.1
input|c1|533134-538303|+|ctg6_585|	BGC0001019|c1|36844-49269|+|AHB82058.1|non_ribosomal_peptide_synthetase|AHB82058.1
input|c1|533134-538303|+|ctg6_585|	BGC0001016|c1|52304-56158|+|AAO62588.1|peptide_sythetase|AAO62588.1
input|c1|533134-538303|+|ctg6_585|	BGC0001416|c1|70772-83899|+|AL066_08510|NupB|KPN93064.1
input|c1|533134-538303|+|ctg6_585|	BGC0000331|c1|26962-31215|+|ABI26079.1|OciC|ABI26079.1
input|c1|533134-538303|+|ctg6_585|	BGC0000444|c1|14565-19082|+|stPAI030|thaxtomin_synthetase_B|AAW49319.1
input|c1|533134-538303|+|ctg6_585|	BGC0001005|c1|18726-30332|+|AHI59109.1|locillomycin_synthase_B|AHI59109.1
input|c1|533134-538303|+|ctg6_585|	BGC0001942|c1|22012-29118|+|AYJ71721.1|non-ribosomal_peptide_synthetase|AYJ71721.1
input|c1|533134-538303|+|ctg6_585|	BGC0001942|c1|22012-29118|+|AYJ71721.1|non-ribosomal_peptide_synthetase|AYJ71721.1
input|c1|533134-538303|+|ctg6_585|	BGC0001424|c1|14046-23186|+|AQM37583.1|nonribosomal_peptide_synthetase|AQM37583.1
input|c1|533134-538303|+|ctg6_585|	BGC0001346|c1|2411-8821|+|AOA33121.1|Nonribosomal_peptide_synthetase|AOA33121.1
input|c1|533134-538303|+|ctg6_585|	BGC0000331|c1|12779-26965|+|ABI26078.1|OciB|ABI26078.1
input|c1|533134-538303|+|ctg6_585|	BGC0000354|c1|50239-57351|+|CAM56771.1||CAM56771.1
input|c1|533134-538303|+|ctg6_585|	BGC0000425|c1|4806-24047|+|AFH75320.1|nonribosomal_peptide_synthetase|AFH75320.1
input|c1|533134-538303|+|ctg6_585|	BGC0001189|c1|17169-29036|+|RALTA_B1228|non_ribosomal_peptide_synthase,_antibiotic_synthesis;_contains_4_condensation_domains,_3_AMP-acid_ligases_II_domains,_3_PP-binding,_Phosphopantetheine_attachment_site_and_a_putative_thioesterase_domain|CAQ71829.1
input|c1|533134-538303|+|ctg6_585|	BGC0001950|c1|54511-57756|+|AXN93582.1|PuwH|AXN93582.1
input|c1|533134-538303|+|ctg6_585|	BGC0001951|c1|55576-58884|+|AXN93591.1|PuwH|AXN93591.1
input|c1|533134-538303|+|ctg6_585|	BGC0001980|c1|6567-24389|-|QDF82259.1|non-ribosomal_peptide_synthetase|QDF82259.1
input|c1|533134-538303|+|ctg6_585|	BGC0000967|c1|31828-51879|+|BAP05590.1|calB|BAP05590.1
input|c1|533134-538303|+|ctg6_585|	BGC0001641|c1|1-49104|-|PLU_RS13235|non-ribosomal_peptide_synthetase|WP_011146892.1
input|c1|533134-538303|+|ctg6_585|	BGC0000445|c1|44152-49566|+|CAJ34381.1|NRPS_protein|CAJ34381.1
input|c1|533134-538303|+|ctg6_585|	BGC0000974|c1|47269-51879|+|CBD77749.1|non-ribosomal_peptide_synthetase|CBD77749.1
input|c1|533134-538303|+|ctg6_585|	BGC0001559|c1|43597-48207|+|AIR74925.1|non-ribosomal_peptide_synthetase|AIR74925.1
input|c1|533134-538303|+|ctg6_585|	BGC0001813|c1|3655-14310|-|IF71_RS0139180|non-ribosomal_peptide_synthetase|WP_003981346.1
input|c1|533134-538303|+|ctg6_585|	BGC0000416|c1|9341-15337|+|XNC1_2230|peptide_synthetase|CBJ90289.1
input|c1|533134-538303|+|ctg6_585|	BGC0001692|c1|12832-18828|+|XNC1_RS09395|non-ribosomal_peptide_synthetase|WP_013184319.1
input|c1|533134-538303|+|ctg6_585|	BGC0000401|c1|5773-12882|+|AEI70245.1|nonribosomal_peptide_synthetase_NRPS|AEI70245.1
input|c1|533134-538303|+|ctg6_585|	BGC0000974|c1|32700-41591|+|CBD77746.1|non-ribosomal_peptide_synthetase/polyketide_synthase|CBD77746.1
input|c1|533134-538303|+|ctg6_585|	BGC0001116|c1|37068-57962|-|BAF50727.1|hybrid_polyketide_synthase-non_ribosomal_peptide_synthetase|BAF50727.1
input|c1|533134-538303|+|ctg6_585|	BGC0001559|c1|29028-37919|+|AIR74926.1|polyketide_synthase|AIR74926.1
input|c1|533134-538303|+|ctg6_585|	BGC0001963|c1|144815-147976|-|AZF85944.1|hypothetical_protein|AZF85944.1
input|c1|533134-538303|+|ctg6_585|	BGC0000306|c1|1-10458|-|SSIG_07966|hypothetical_protein|EWS95122.1
input|c1|533134-538303|+|ctg6_585|	BGC0000367|c1|40796-59995|+|BBR47_28940|truncated_linear_pentadecapeptide_gramicidin_synthetase_LgrC|BAH43871.1
input|c1|533134-538303|+|ctg6_585|	BGC0001110|c1|20598-58535|+|ADA82585.1|hybrid_trans-AT_polyketide_synthase_-_nonribosomal_peptide_synthetase|ADA82585.1
input|c1|533134-538303|+|ctg6_585|	BGC0001231|c1|39472-51792|+|AHB82071.1|non_ribosomal_peptide_synthetase|AHB82071.1
input|c1|533134-538303|+|ctg6_585|	BGC0001818|c1|6017-10186|-|BAV57443.1|NRPS_(C-A-PCP-TE)|BAV57443.1
input|c1|533134-538303|+|ctg6_585|	BGC0001912|c1|6017-10186|-|BAV57443.1|NRPS_(C-A-PCP-TE)|BAV57443.1
input|c1|533134-538303|+|ctg6_585|	BGC0001963|c1|75161-78250|+|AZF85912.1|non-ribosomal_peptide_synthase|AZF85912.1
input|c1|533134-538303|+|ctg6_585|	BGC0002025|c1|39363-61112|+|QDA77045.1|polyketide_synthase/nonribosomal_peptide_synthetase|QDA77045.1
input|c1|533134-538303|+|ctg6_585|	BGC0000302|c1|7422-13946|+|ACZ55942.1|non-ribosomal_peptide_synthetase|ACZ55942.1
input|c1|533134-538303|+|ctg6_585|	BGC0000425|c1|24044-43444|+|AFH75321.1|nonribosomal_peptide_synthetase|AFH75321.1
input|c1|533134-538303|+|ctg6_585|	BGC0000425|c1|24044-43444|+|AFH75321.1|nonribosomal_peptide_synthetase|AFH75321.1
input|c1|533134-538303|+|ctg6_585|	BGC0000330|c1|22369-31653|-|H16_B1687|non-ribosomal_peptide_synthetase|CAJ96472.1
input|c1|533134-538303|+|ctg6_585|	BGC0000418|c1|32056-37617|+|AIE77060.1|peptide_synthetase_module_7|AIE77060.1
input|c1|533134-538303|+|ctg6_585|	BGC0001016|c1|45906-52307|+|AAO62587.1|peptide_sythetase|AAO62587.1
input|c1|533134-538303|+|ctg6_585|	BGC0001212|c1|35165-45550|+|ALD82526.1|non-ribosomal_peptide_synthase|ALD82526.1
input|c1|533134-538303|+|ctg6_585|	BGC0000306|c1|12315-25208|+|SSIG_05823|hypothetical_protein|EWS95124.1
input|c1|533134-538303|+|ctg6_585|	BGC0000353|c1|61-4575|-|AAC68816.1|FK506_peptide_synthetase|AAC68816.1
input|c1|533134-538303|+|ctg6_585|	BGC0000376|c1|24017-28396|-|BAP16697.1|nonribosomal_peptide_synthetase|BAP16697.1
input|c1|533134-538303|+|ctg6_585|	BGC0000985|c1|11756-15748|+|TMO_c0604|DidC|AFK57214.1
input|c1|533134-538303|+|ctg6_585|	BGC0001567|c1|3271-7347|-|SLINC_RS04010|non-ribosomal_peptide_synthetase|WP_079164394.1
input|c1|533134-538303|+|ctg6_585|	BGC0001806|c1|1-38658|+|APU91750.1|Non-Ribosomal_Peptide_Synthetase|APU91750.1
input|c1|533134-538303|+|ctg6_585|	BGC0001806|c1|1-38658|+|APU91750.1|Non-Ribosomal_Peptide_Synthetase|APU91750.1
input|c1|533134-538303|+|ctg6_585|	BGC0000403|c1|8405-33826|+|AFJ14794.1|PlpE|AFJ14794.1
input|c1|533134-538303|+|ctg6_585|	BGC0000416|c1|4680-9344|+|XNC1_2229|Peptide_synthetase|CBJ90288.1
input|c1|533134-538303|+|ctg6_585|	BGC0001018|c1|9459-23657|+|BAH22764.1|nonribosomal_peptide_synthetase|BAH22764.1
input|c1|533134-538303|+|ctg6_585|	BGC0001070|c1|44173-48825|+|CAN89633.1|putative_hybrid_non-ribosomal_peptide_synthetase/polyketide_synthase|CAN89633.1
input|c1|533134-538303|+|ctg6_585|	BGC0001692|c1|8171-12835|+|XNC1_RS09390|non-ribosomal_peptide_synthetase|WP_013184318.1
input|c1|533134-538303|+|ctg6_585|	BGC0001833|c1|14965-30015|+|AYA44686.1|icosalide_NRPS|AYA44686.1
input|c1|533134-538303|+|ctg6_585|	BGC0000994|c1|47783-52270|+|AAF86395.1|FkbP|AAF86395.1
input|c1|533134-538303|+|ctg6_585|	BGC0001416|c1|16291-31125|-|AL066_08465|NunD|KPN93065.1
input|c1|533134-538303|+|ctg6_585|	BGC0000424|c1|6093-33575|+|Hsero_2343|Serobactin_synthetase|ADJ63842.1
input|c1|533134-538303|+|ctg6_585|	BGC0000984|c1|18531-28526|-|Daci_4754|amino_acid_adenylation_domain_protein|ABX37383.1
input|c1|533134-538303|+|ctg6_585|	BGC0001790|c1|20652-29606|+|AOZ21320.1|SulM|AOZ21320.1
input|c1|533134-538303|+|ctg6_585|	BGC0000305|c1|21319-39093|+|BAC67536.1|arthrofactin_synthetase_C|BAC67536.1
input|c1|533134-538303|+|ctg6_585|	BGC0000400|c1|1-19818|+|AGM16412.1|paenibacterin_synthetase_A|AGM16412.1
input|c1|533134-538303|+|ctg6_585|	BGC0000993|c1|27503-33181|+|ABP57749.1|DepE|ABP57749.1
input|c1|533134-538303|+|ctg6_585|	BGC0001028|c1|18312-28265|+|AAF17280.1|nosC|AAF17280.1
input|c1|533134-538303|+|ctg6_585|	BGC0000354|c1|20826-30257|+|CAJ18237.2|non-ribosomal_peptide_synthetase_B|CAJ18237.2
input|c1|533134-538303|+|ctg6_585|	BGC0000970|c1|41034-45236|+|CAQ43084.1|non_ribosomal_polypeptide_synthetase|CAQ43084.1
input|c1|533134-538303|+|ctg6_585|	BGC0001740|c1|61089-71717|-|BBA21073.1|putative_non-ribosomal_peptide_synthetase|BBA21073.1
input|c1|533134-538303|+|ctg6_585|	BGC0000305|c1|1642-8055|+|BAC67534.2|arthrofactin_synthetase_A|BAC67534.2
input|c1|533134-538303|+|ctg6_585|	BGC0001608|c1|2973-12548|+|AAW51_RS13560|non-ribosomal_peptide_synthetase|WP_047197778.1
input|c1|533134-538303|+|ctg6_585|	BGC0002003|c1|2973-12548|+|AAW51_RS13560|non-ribosomal_peptide_synthetase|WP_047197778.1
input|c1|533134-538303|+|ctg6_585|	BGC0000426|c1|3268-11658|+|AGZ03651.1|sevB|AGZ03651.1
input|c1|533134-538303|+|ctg6_585|	BGC0000963|c1|39610-43266|+|AAG02358.1|peptide_synthetase_NRPS6|AAG02358.1
input|c1|533134-538303|+|ctg6_585|	BGC0000300|c1|19804-26805|-|SSMG_02538|predicted_protein|EFL06867.1
input|c1|533134-538303|+|ctg6_585|	BGC0000326|c1|12011-16606|+|AAK81825.1|peptide_synthetase|AAK81825.1
input|c1|533134-538303|+|ctg6_585|	BGC0000380|c1|48758-53011|+|ADZ24999.1|non-ribosomal_peptide_synthase|ADZ24999.1
input|c1|533134-538303|+|ctg6_585|	BGC0000385|c1|92306-117916|+|AEH59100.1|amino_acid_adenylation_domain-containing_protein/NRPS|AEH59100.1
input|c1|533134-538303|+|ctg6_585|	BGC0001125|c1|53421-56729|+|AIW82285.1|PuwH|AIW82285.1
input|c1|533134-538303|+|ctg6_585|	BGC0001451|c1|11021-18580|-|BCRE_RS14170|non-ribosomal_peptide_synthetase|WP_050383084.1
input|c1|533134-538303|+|ctg6_585|	BGC0001952|c1|1-8565|-|AXN93592.1|PuwA|AXN93592.1
input|c1|533134-538303|+|ctg6_585|	BGC0001095|c1|24540-32189|-|RBAM_018440|fengycin_synthetase_C|ABS74207.1
input|c1|533134-538303|+|ctg6_585|	BGC0001116|c1|1189-9204|-|BAF50711.1|non_ribosomal_peptide_synthetase_for_virginiamycin_S|BAF50711.1
input|c1|533134-538303|+|ctg6_585|	BGC0001657|c1|5995-33765|+|BAV56270.1||BAV56270.1
input|c1|533134-538303|+|ctg6_585|	BGC0000349|c1|3828-20117|+|SACE_3035|putative_non-ribosomal_peptide_synthetase|CAM02313.1
input|c1|533134-538303|+|ctg6_585|	BGC0000985|c1|47969-54460|+|TMO_c0611|DidJ|AFK57221.1
input|c1|533134-538303|+|ctg6_585|	BGC0001389|c1|31355-35977|+|AHZ34240.1|CipC|AHZ34240.1
input|c1|533134-538303|+|ctg6_585|	BGC0001574|c1|8898-13178|+|ATY72525.1|non-ribosomal_peptide_synthetase|ATY72525.1
input|c1|533134-538303|+|ctg6_585|	BGC0001748|c1|4193-16543|+|ATP76246.1|SpuB|ATP76246.1
input|c1|533134-538303|+|ctg6_585|	BGC0001125|c1|35566-42678|+|AIW82283.1|PuwF|AIW82283.1
input|c1|533134-538303|+|ctg6_585|	BGC0001877|c1|1-3120|+|FS847_01740|non-ribosomal_peptide_synthetase|TXC99989.1
input|c1|533134-538303|+|ctg6_585|	BGC0001950|c1|2075-10687|-|AXN93575.1|PuwA|AXN93575.1
input|c1|533134-538303|+|ctg6_585|	BGC0001951|c1|2075-10687|-|AXN93584.1|PuwA|AXN93584.1
input|c1|533134-538303|+|ctg6_585|	BGC0000332|c1|10566-24731|+|AAZ03552.1|McnC|AAZ03552.1
input|c1|533134-538303|+|ctg6_585|	BGC0001043|c1|5685-15155|-|SGR_814|putative_NRPS-type-I_PKS_fusion_protein|BAG17643.1
input|c1|533134-538303|+|ctg6_585|	BGC0001214|c1|20790-31691|+|AJV88377.1|MfnE|AJV88377.1
input|c1|533134-538303|+|ctg6_585|	BGC0001363|c1|25344-43205|+|RSp0642|probable_non_ribosomal_peptide_synthetase_protein|CAD17793.1
input|c1|533134-538303|+|ctg6_585|	BGC0001608|c1|25663-43539|+|AAW51_RS13570|non-ribosomal_peptide_synthetase|WP_047197779.1
input|c1|533134-538303|+|ctg6_585|	BGC0001754|c1|25341-43202|+|RSp0642|probable_non_ribosomal_peptide_synthetase_protein|CAD17793.1
input|c1|533134-538303|+|ctg6_585|	BGC0001999|c1|15516-32240|-|BGRAMDRAFT_RS22645|non-ribosomal_peptide_synthetase|WP_006051170.1
input|c1|533134-538303|+|ctg6_585|	BGC0002003|c1|25663-43539|+|AAW51_RS13570|non-ribosomal_peptide_synthetase|WP_047197779.1
input|c1|533134-538303|+|ctg6_585|	BGC0000352|c1|16075-19320|-|ACIAD2772|putative_non-ribosomal_peptide_synthetase_with_condensation,_AMP-binding_and_phosphopantetheine-binding_domains|CAG69516.1
input|c1|533134-538303|+|ctg6_585|	BGC0000421|c1|5898-9089|+|AAL33757.1|putative_non-ribosomal_peptide_synthetase|AAL33757.1
input|c1|533134-538303|+|ctg6_585|	BGC0000963|c1|24406-30894|+|AAG02355.1|peptide_synthetase_NRPS9-8|AAG02355.1
input|c1|533134-538303|+|ctg6_585|	BGC0001089|c1|47347-63648|+|CAG23960.2|hybrid_NRPS/PKS_protein|CAG23960.2
input|c1|533134-538303|+|ctg6_585|	BGC0001711|c1|31289-40357|+|JM78_19300|amino_acid_adenylation_protein|KFL51886.1
input|c1|533134-538303|+|ctg6_585|	BGC0001716|c1|8144-19072|-|XNC2_RS10315|non-ribosomal_peptide_synthetase|WP_013184461.1
input|c1|533134-538303|+|ctg6_585|	BGC0001207|c1|7977-27245|+|AJF34463.1|Txo1|AJF34463.1
input|c1|533134-538303|+|ctg6_585|	BGC0001207|c1|7977-27245|+|AJF34463.1|Txo1|AJF34463.1
input|c1|533134-538303|+|ctg6_585|	BGC0000398|c1|11026-24123|+|AFH75329.1|nonribosomal_peptide_synthetase|AFH75329.1
input|c1|533134-538303|+|ctg6_585|	BGC0001620|c1|32343-56411|+|ASX95241.1|IlaS|ASX95241.1
input|c1|533134-538303|+|ctg6_585|	BGC0001042|c1|19885-30714|+|ACY06285.1|non-ribosomal_peptide_synthetase|ACY06285.1
input|c1|533134-538303|+|ctg6_585|	BGC0001448|c1|15319-24513|+|ARU08073.1|mlcK|ARU08073.1
input|c1|533134-538303|+|ctg6_585|	BGC0001532|c1|9622-23457|+|ATY37590.1|BogC|ATY37590.1
input|c1|533134-538303|+|ctg6_585|	BGC0000419|c1|33761-39322|-|AJAP_32130|Hypothetical_protein|AIG79240.1
input|c1|533134-538303|+|ctg6_585|	BGC0000345|c1|7043-13456|+|AHB38515.1|non-ribosomal_peptide_synthetase|AHB38515.1
input|c1|533134-538303|+|ctg6_585|	BGC0000465|c1|1-6003|-|XNC1_2299|putative_Peptide_synthetase|CBJ90358.1
input|c1|533134-538303|+|ctg6_585|	BGC0000391|c1|1146-9767|+|AFO85453.1|non-ribosomal_peptide_synthetase|AFO85453.1
input|c1|533134-538303|+|ctg6_585|	BGC0000400|c1|39356-48868|+|AGM16414.1|paenibacterin_synthetase_C|AGM16414.1
input|c1|533134-538303|+|ctg6_585|	BGC0001842|c1|1287-7697|+|Pfl01_2211|putative_non-ribosomal_peptide_synthetase|ABA73954.1
input|c1|533134-538303|+|ctg6_585|	BGC0000400|c1|19991-39241|+|AGM16413.1|paenibacterin_synthetase_B|AGM16413.1
input|c1|533134-538303|+|ctg6_585|	BGC0001070|c1|120247-123468|+|orf_R7|putative_non-ribosomal_peptide_synthetase|CAN89662.1
input|c1|533134-538303|+|ctg6_585|	BGC0001070|c1|120247-123468|+|orf_R7|putative_non-ribosomal_peptide_synthetase|CAN89662.1
input|c1|533134-538303|+|ctg6_585|	BGC0001726|c1|15332-24676|+|APD26279.1|PtmA|APD26279.1
input|c1|533134-538303|+|ctg6_585|	BGC0000309|c1|2195-9331|-|BSU_31960|siderophore_2,3-dihydroxybenzoate-glycine-threonine_trimeric_ester_bacillibactin_synthetase|CAB15186.3
input|c1|533134-538303|+|ctg6_585|	BGC0001952|c1|56696-60061|+|AXN93603.1|PuwH|AXN93603.1
input|c1|533134-538303|+|ctg6_585|	BGC0000332|c1|26602-30858|+|AAZ03554.1|McnE|AAZ03554.1
input|c1|533134-538303|+|ctg6_585|	BGC0001011|c1|21568-26286|+|ABC87508.1|NRPS_for_pipecolate_incorporation|ABC87508.1
input|c1|533134-538303|+|ctg6_585|	BGC0001013|c1|21638-26311|+|ctg1_orf19||ctg1_orf19
input|c1|533134-538303|+|ctg6_585|	BGC0001763|c1|31567-55542|+|BBA20967.1|nonribosomal_peptide_synthetase|BBA20967.1
input|c1|533134-538303|+|ctg6_585|	BGC0000374|c1|31259-41674|+|AEH41794.1|HrmP|AEH41794.1
input|c1|533134-538303|+|ctg6_585|	BGC0001002|c1|16076-25111|-|BAO98812.1|putative_nonribosomal_peptide_synthetase|BAO98812.1
input|c1|533134-538303|+|ctg6_585|	BGC0001018|c1|23920-28080|+|BAH22765.1|nonribosomal_peptide_synthetase|BAH22765.1
input|c1|533134-538303|+|ctg6_585|	BGC0001945|c1|10980-21326|+|AXM43052.1|non-ribosomal_peptide_synthetase|AXM43052.1
input|c1|533134-538303|+|ctg6_585|	BGC0000385|c1|80817-92306|+|AEH59099.1|amino_acid_adenylation_domain-containing_protein/NRPS|AEH59099.1
input|c1|533134-538303|+|ctg6_585|	BGC0000385|c1|80817-92306|+|AEH59099.1|amino_acid_adenylation_domain-containing_protein/NRPS|AEH59099.1
input|c1|533134-538303|+|ctg6_585|	BGC0000431|c1|17837-21391|-|SSGG_00674|non-ribosomal_peptide_synthetase|EFE73308.1
input|c1|533134-538303|+|ctg6_585|	BGC0001111|c1|49812-73226|+|CCA89328.1|mixed_trans-AT_type_I_polyketide_synthase/nonribosomal_peptide_synthetase|CCA89328.1
input|c1|533134-538303|+|ctg6_585|	BGC0001389|c1|49256-58486|+|AHZ34242.1|CipE|AHZ34242.1
input|c1|533134-538303|+|ctg6_585|	BGC0001721|c1|11715-21164|-|AUD11994.1|OrbI|AUD11994.1
input|c1|533134-538303|+|ctg6_585|	BGC0001406|c1|24834-39140|+|ALV86866.1|Tlo20|ALV86866.1
input|c1|533134-538303|+|ctg6_585|	BGC0001416|c1|2722-16287|-|AL066_08460|NunE|KPN90369.1
input|c1|533134-538303|+|ctg6_585|	BGC0000439|c1|28902-50819|+|AHH53507.1|non-ribosomal_peptide_synthetase|AHH53507.1
input|c1|533134-538303|+|ctg6_585|	BGC0000448|c1|1985-6613|+|ACN39015.1|putative_nonribosomal_peptide_synthetase_TomB|ACN39015.1
input|c1|533134-538303|+|ctg6_585|	BGC0001117|c1|23076-38321|+|CBZ42146.1|putative_non-ribosomal_peptide_synthetase|CBZ42146.1
input|c1|533134-538303|+|ctg6_585|	BGC0001628|c1|12917-20539|+|BAX89999.1|Non-ribosomal_peptide_synthetase|BAX89999.1
input|c1|533134-538303|+|ctg6_585|	BGC0001760|c1|20155-23172|+|SRIM_RS28560|non-ribosomal_peptide_synthetase|WP_004571779.1
input|c1|533134-538303|+|ctg6_585|	BGC0002001|c1|17133-24944|-|Achr_RS19575|non-ribosomal_peptide_synthetase|WP_039806850.1
input|c1|533134-538303|+|ctg6_585|	BGC0000447|c1|4795-14454|+|CCJ67636.1|TaaA|CCJ67636.1
input|c1|533134-538303|+|ctg6_585|	BGC0001070|c1|84680-87781|+|CAN89638.1|putative_non-ribosomal_peptide_synthetase|CAN89638.1
input|c1|533134-538303|+|ctg6_585|	BGC0001125|c1|2060-10672|-|AIW82277.1|PuwA|AIW82277.1
input|c1|533134-538303|+|ctg6_585|	BGC0001950|c1|36785-54340|+|AXN93581.1|PuwF-G|AXN93581.1
input|c1|533134-538303|+|ctg6_585|	BGC0001961|c1|19846-23115|-|QCE20608.1|AsmM|QCE20608.1
input|c1|533134-538303|+|ctg6_585|	BGC0000389|c1|1-12924|+|ABH06368.2|MassB|ABH06368.2
input|c1|533134-538303|+|ctg6_585|	BGC0000459|c1|21154-38325|-|AGN74885.1|nonribosomal_peptide_synthetase|AGN74885.1
input|c1|533134-538303|+|ctg6_585|	BGC0000316|c1|25196-28366|+|ABR67749.1|CmnF|ABR67749.1
input|c1|533134-538303|+|ctg6_585|	BGC0000398|c1|4357-10734|+|AFH75328.1|nonribosomal_peptide_synthetase|AFH75328.1
input|c1|533134-538303|+|ctg6_585|	BGC0001131|c1|7989-27977|+|Xmir_01407|Amino_acid_adenylation|PHM49485.1
input|c1|533134-538303|+|ctg6_585|	BGC0001980|c1|37644-44033|-|QDF82254.1|non-ribosomal_peptide_synthetase|QDF82254.1
input|c1|533134-538303|+|ctg6_585|	BGC0001562|c1|8402-16285|-|AQI70_05495|hypothetical_protein|KUM80513.1
input|c1|533134-538303|+|ctg6_585|	BGC0000379|c1|42386-62701|+|AEG64697.1|LpmC|AEG64697.1
input|c1|533134-538303|+|ctg6_585|	BGC0001052|c1|40523-43678|+|ADC79642.1|TamD|ADC79642.1
input|c1|533134-538303|+|ctg6_585|	BGC0001582|c1|18667-64446|-|AIW58892.1|non-ribosomal_peptide_synthetase|AIW58892.1
input|c1|533134-538303|+|ctg6_585|	BGC0000394|c1|15407-18046|-|AGD80616.1|amino_acid_adenylation_domain-containing_protein|AGD80616.1
input|c1|533134-538303|+|ctg6_585|	BGC0000421|c1|9093-13391|+|AAL33758.1|putative_non-ribosomal_peptide_synthetase|AAL33758.1
input|c1|533134-538303|+|ctg6_585|	BGC0000438|c1|138-16277|+|AAF99707.2|syringopeptin_synthetase|AAF99707.2
input|c1|533134-538303|+|ctg6_585|	BGC0000966|c1|30674-33826|+|AFD30953.1|CrmB|AFD30953.1
input|c1|533134-538303|+|ctg6_585|	BGC0001955|c1|52184-55351|-|AYA22335.1|KerB|AYA22335.1
input|c1|533134-538303|+|ctg6_585|	BGC0001135|c1|1-16848|+|AFP87549.1|NrpS|AFP87549.1
input|c1|533134-538303|+|ctg6_585|	BGC0001202|c1|10326-17990|+|AKA59436.1|non-ribosomal_peptide_synthetase|AKA59436.1
input|c1|533134-538303|+|ctg6_585|	BGC0001297|c1|17542-20478|-|ALG65314.1|Cal22|ALG65314.1
input|c1|533134-538303|+|ctg6_585|	BGC0001442|c1|10225-14991|-|ATJ34002.1|non-ribosomal_peptide_synthetase|ATJ34002.1
input|c1|533134-538303|+|ctg6_585|	BGC0001448|c1|24510-41396|+|ARU08074.1|mlcL|ARU08074.1
input|c1|533134-538303|+|ctg6_585|	BGC0001497|c1|10225-14991|-|ATJ34002.1|non-ribosomal_peptide_synthetase|ATJ34002.1
input|c1|533134-538303|+|ctg6_585|	BGC0001519|c1|21668-29392|+|STRAU_RS01655|non-ribosomal_peptide_synthetase|WP_016638470.1
input|c1|533134-538303|+|ctg6_585|	BGC0001705|c1|36499-44382|+|ATP76243.1|NdaA|ATP76243.1
input|c1|533134-538303|+|ctg6_585|	BGC0001951|c1|37913-55468|+|AXN93590.1|PuwF-G|AXN93590.1
input|c1|533134-538303|+|ctg6_585|	BGC0000369|c1|51868-60414|+|AHZ20784.1|non-ribosomal_peptide_synthase|AHZ20784.1
input|c1|533134-538303|+|ctg6_585|	BGC0000411|c1|2701-9060|+|ABW17375.1|PsoA|ABW17375.1
input|c1|533134-538303|+|ctg6_585|	BGC0001125|c1|42729-53207|+|AIW82284.1|PuwG|AIW82284.1
input|c1|533134-538303|+|ctg6_585|	BGC0001312|c1|5734-18618|+|PFLU_2552|putative_non-ribosomal_peptide_synthetase|CAY48788.1
input|c1|533134-538303|+|ctg6_585|	BGC0001953|c1|1-8565|-|AXN93605.1|PuwA|AXN93605.1
input|c1|533134-538303|+|ctg6_585|	BGC0000435|c1|1065-10571|+|PSPTO_2829|non-ribosomal_peptide_synthetase_SyfA|AAO56328.1
input|c1|533134-538303|+|ctg6_585|	BGC0000967|c1|125766-140192|+|BAP05596.1|calH|BAP05596.1
input|c1|533134-538303|+|ctg6_585|	BGC0001047|c1|6217-18789|+|CAD70195.1|non-ribosomal_peptide_synthetase|CAD70195.1
input|c1|533134-538303|+|ctg6_585|	BGC0001873|c1|1164-8606|-|Xsze_RS17115|non-ribosomal_peptide_synthetase|WP_051462298.1
input|c1|533134-538303|+|ctg6_585|	BGC0001430|c1|10970-20152|+|APZ78833.1|nonribosomal_peptide_synthetase|APZ78833.1
input|c1|533134-538303|+|ctg6_585|	BGC0001856|c1|155569-158616|-|QBF51786.1|Nrps|QBF51786.1
input|c1|533134-538303|+|ctg6_585|	BGC0000291|c1|64799-71230|+|AAZ23076.1|peptide_synthetase|AAZ23076.1
input|c1|533134-538303|+|ctg6_585|	BGC0001111|c1|6639-43580|+|CCA89326.1|mixed_trans-AT_type_I_polyketide_synthase/nonribosomal_peptide_synthetase|CCA89326.1
input|c1|533134-538303|+|ctg6_585|	BGC0001214|c1|5165-16174|+|AJV88375.1|MfnC|AJV88375.1
input|c1|533134-538303|+|ctg6_585|	BGC0001215|c1|31318-34947|+|CRI73800.1|loading_module_of_NRPS-PKS|CRI73800.1
input|c1|533134-538303|+|ctg6_585|	BGC0001215|c1|31318-34947|+|CRI73800.1|loading_module_of_NRPS-PKS|CRI73800.1
input|c1|533134-538303|+|ctg6_585|	BGC0001297|c1|35546-43249|-|ALG65319.1|Cal17|ALG65319.1
input|c1|533134-538303|+|ctg6_585|	BGC0001519|c1|29397-33221|+|STRAU_RS01660|non-ribosomal_peptide_synthetase|WP_016638471.1
input|c1|533134-538303|+|ctg6_585|	BGC0001532|c1|1983-9575|+|ATY37589.1|BogB|ATY37589.1
input|c1|533134-538303|+|ctg6_585|	BGC0000418|c1|16454-19603|+|AIE77058.1|peptide_synthetase_module_3|AIE77058.1
input|c1|533134-538303|+|ctg6_585|	BGC0000433|c1|19334-30094|+|CAE02631.1|surfactin_synthetase_B_|CAE02631.1
input|c1|533134-538303|+|ctg6_585|	BGC0000969|c1|23105-26461|+|CAJ46691.1|non-ribosomal_peptide_synthase|CAJ46691.1
input|c1|533134-538303|+|ctg6_585|	BGC0000996|c1|1084-9537|+|SSLG_04251|amino_acid_adenylation_domain-containing_protein|EFL02193.1
input|c1|533134-538303|+|ctg6_585|	BGC0001048|c1|16093-22491|+|ABL74936.1|NRPS|ABL74936.1
input|c1|533134-538303|+|ctg6_585|	BGC0001132|c1|1-12417|+|XNC1_2022|Non_Ribosomal_peptide_synthetase_(-succinylbenzoate--CoA_ligase)|CBJ90082.1
input|c1|533134-538303|+|ctg6_585|	BGC0001635|c1|9318-13817|+|BKM31_54135|hypothetical_protein|AQZ71347.1
input|c1|533134-538303|+|ctg6_585|	BGC0001885|c1|31485-35111|+|DAC76731.1|methionyl-tRNA_formyltransferase|DAC76731.1
input|c1|533134-538303|+|ctg6_585|	BGC0000336|c1|69057-91073|+|AAX31558.1|peptide_synthetase_2|AAX31558.1
input|c1|533134-538303|+|ctg6_585|	BGC0001202|c1|22596-24317|+|AKA59440.1|non-ribosomal_peptide_synthetase|AKA59440.1
input|c1|533134-538303|+|ctg6_585|	BGC0001919|c1|2484-16343|+|BBD17759.1|non-ribosomal_peptide_synthetase|BBD17759.1
input|c1|533134-538303|+|ctg6_585|	BGC0001434|c1|8207-14218|+|ANG60381.1|nonribosomal_peptide_synthetase_BudC|ANG60381.1
input|c1|533134-538303|+|ctg6_585|	BGC0001698|c1|8207-14218|+|ANG60381.1|nonribosomal_peptide_synthetase_BudC|ANG60381.1
input|c1|533134-538303|+|ctg6_585|	BGC0000310|c1|1451-17218|+|AAC06346.1|bacitracin_synthetase_1|AAC06346.1
input|c1|533134-538303|+|ctg6_585|	BGC0000413|c1|36396-42977|-|PFL_4094|non-ribosomal_peptide_synthetase_PvdJ|AAY93355.1
input|c1|533134-538303|+|ctg6_585|	BGC0000413|c1|36396-42977|-|PFL_4094|non-ribosomal_peptide_synthetase_PvdJ|AAY93355.1
input|c1|533134-538303|+|ctg6_585|	BGC0001432|c1|11949-21122|+|APZ78855.1|nonribosomal_peptide_synthetase|APZ78855.1
input|c1|533134-538303|+|ctg6_585|	BGC0000449|c1|4869-46985|+|AHF21228.1|TriD|AHF21228.1
input|c1|533134-538303|+|ctg6_585|	BGC0000359|c1|1-4035|-|Tfu_1865|amino_acid_adenylation|AAZ55898.1
input|c1|533134-538303|+|ctg6_585|	BGC0000447|c1|44558-65716|+|CCJ67640.1|TaaE|CCJ67640.1
input|c1|533134-538303|+|ctg6_585|	BGC0000464|c1|31655-38383|+|XDD1_2282|Non-ribosomal_peptide_synthetase|CDG17981.1
input|c1|533134-538303|+|ctg6_585|	BGC0001509|c1|34275-40685|-|A8O26_RS13975|non-ribosomal_peptide_synthetase|WP_064118561.1
input|c1|533134-538303|+|ctg6_585|	BGC0001953|c1|55344-58709|+|AXN93616.1|PuwH|AXN93616.1
input|c1|533134-538303|+|ctg6_585|	BGC0001117|c1|7255-10242|-|CBZ42140.1|non-ribosomal_peptide_synthetase|CBZ42140.1
input|c1|533134-538303|+|ctg6_585|	BGC0000429|c1|40329-54515|+|AEA30273.1|peptide_synthetase|AEA30273.1
input|c1|533134-538303|+|ctg6_585|	BGC0001095|c1|39928-47586|-|RBAM_018460|fengycin_synthetase_A|ABS74209.1
input|c1|533134-538303|+|ctg6_585|	BGC0001503|c1|33163-34893|-|ATV95610.1|NRPS_A-PCP_didomain_protein|ATV95610.1
input|c1|533134-538303|+|ctg6_585|	BGC0001503|c1|33163-34893|-|ATV95610.1|NRPS_A-PCP_didomain_protein|ATV95610.1
input|c1|533134-538303|+|ctg6_585|	BGC0000419|c1|51788-54940|-|AJAP_32140|Non-ribosomal_peptide_synthetase|AIG79242.1
input|c1|533134-538303|+|ctg6_585|	BGC0000436|c1|6976-19461|+|PMI03_05101|amino_acid_adenylation_enzyme/thioester_reductase_family_protein|EJK79843.1
input|c1|533134-538303|+|ctg6_585|	BGC0001630|c1|7582-18666|+|BAW32323.1|hybrid_cis-AT_polyketide_synthase_-_nonribosomal_peptide_synthetase|BAW32323.1
input|c1|533134-538303|+|ctg6_585|	BGC0001829|c1|6235-12738|+|CUX96954.1|TmcG|CUX96954.1
input|c1|533134-538303|+|ctg6_585|	BGC0000305|c1|8237-21253|+|BAC67535.1|arthrofactin_synthetase_B|BAC67535.1
input|c1|533134-538303|+|ctg6_585|	BGC0001022|c1|3275-7822|-|AAK57184.1|MxaA|AAK57184.1
input|c1|533134-538303|+|ctg6_585|	BGC0001056|c1|37969-44511|+|CCM44337.1|Nonribosomal_peptide_synthetase|CCM44337.1
input|c1|533134-538303|+|ctg6_585|	BGC0000369|c1|27532-38469|+|AHZ20774.1|non-ribosomal_peptide_synthase|AHZ20774.1
input|c1|533134-538303|+|ctg6_585|	BGC0001036|c1|13694-21445|+|AGZ15458.1|putative_non-ribosomal_peptide_synthetase|AGZ15458.1
input|c1|533134-538303|+|ctg6_585|	BGC0001671|c1|45426-54014|+|AQX14441.1|EM5400_NRPS_scaffold|AQX14441.1
input|c1|533134-538303|+|ctg6_585|	BGC0001838|c1|3354-16256|+|AFJ23825.1|WLIP_synthetase_B|AFJ23825.1
input|c1|533134-538303|+|ctg6_585|	BGC0000374|c1|15504-31262|+|AEH41793.1|HrmO|AEH41793.1
input|c1|533134-538303|+|ctg6_585|	BGC0001363|c1|4675-25344|+|RSp0641|probable_non_ribosomal_peptide_synthetase_protein|CAD17792.1
input|c1|533134-538303|+|ctg6_585|	BGC0001754|c1|4672-25341|+|RSp0641|probable_non_ribosomal_peptide_synthetase_protein|CAD17792.1
input|c1|533134-538303|+|ctg6_585|	BGC0001117|c1|12303-18479|+|CBZ42143.1|putative_non-ribosomal_peptide_synthetase|CBZ42143.1
input|c1|533134-538303|+|ctg6_585|	BGC0001628|c1|5223-12920|+|BAX89998.1|Non-ribosomal_peptide_synthetase|BAX89998.1
input|c1|533134-538303|+|ctg6_585|	BGC0001792|c1|20752-43827|-|XNR_RS17100|non-ribosomal_peptide_synthetase|WP_015507662.1
input|c1|533134-538303|+|ctg6_585|	BGC0001792|c1|20752-43827|-|XNR_RS17100|non-ribosomal_peptide_synthetase|WP_015507662.1
input|c1|533134-538303|+|ctg6_585|	BGC0000341|c1|104002-106581|+|ABD65960.1|nonribosomal_peptide_synthetase|ABD65960.1
input|c1|533134-538303|+|ctg6_585|	BGC0000399|c1|9569-22672|+|PFL_2146|non-ribosomal_peptide_synthetase_OfaB|AAY91420.2
input|c1|533134-538303|+|ctg6_585|	BGC0000955|c1|4229-11416|+|CCA29202.1|non-ribosomal_peptide_synthetase|CCA29202.1
input|c1|533134-538303|+|ctg6_585|	BGC0001370|c1|16367-38248|+|ALV82356.1|CDA_peptide_synthetase_I|ALV82356.1
input|c1|533134-538303|+|ctg6_585|	BGC0001652|c1|1870-6513|+|AOC89001.1|putative_nonribosomal_peptide_synthetase|AOC89001.1
input|c1|533134-538303|+|ctg6_585|	BGC0001056|c1|25460-37969|+|CCM44336.1|Nonribosomal_peptide_synthetase|CCM44336.1
input|c1|533134-538303|+|ctg6_585|	BGC0001153|c1|9-14765|+|AEZ51516.1|pmxA|AEZ51516.1
input|c1|533134-538303|+|ctg6_585|	BGC0001346|c1|9072-22079|+|AOA33122.1|Nonribosomal_peptide_synthetase|AOA33122.1
input|c1|533134-538303|+|ctg6_585|	BGC0001477|c1|96517-99612|+|AVV61987.1|putative_non-ribosomal_peptide_synthetase|AVV61987.1
input|c1|533134-538303|+|ctg6_585|	BGC0001532|c1|46-1980|+|ATY37588.1|BogA|ATY37588.1
input|c1|533134-538303|+|ctg6_585|	BGC0001628|c1|20600-32077|+|BAX90000.1|Non-ribosomal_peptide_synthetase|BAX90000.1
input|c1|533134-538303|+|ctg6_585|	BGC0000128|c1|19542-21035|+|AAQ90177.1|putative_acyl-CoA_synthetase|AAQ90177.1
input|c1|533134-538303|+|ctg6_585|	BGC0000654|c1|27588-29372|+|ABB69752.1|PlaP4|ABB69752.1
input|c1|533134-538303|+|ctg6_585|	BGC0001050|c1|1-16158|+|AGC65516.1|NRPS/PKS_hybrid|AGC65516.1
input|c1|533134-538303|+|ctg6_585|	BGC0001760|c1|15391-19575|-|SRIM_RS28565|non-ribosomal_peptide_synthetase|WP_078586793.1
input|c1|533134-538303|+|ctg6_585|	BGC0000417|c1|820-7920|+|RHA1_ro02319|non-ribosomal_peptide_synthetase|ABG94125.1
input|c1|533134-538303|+|ctg6_585|	BGC0000454|c1|7494-16001|-|CAJ45639.1|vanchrobactin_non_ribosomal_peptide_synthetase|CAJ45639.1
input|c1|533134-538303|+|ctg6_585|	BGC0000302|c1|17408-25105|+|ACZ55944.1|non-ribosomal_peptide_synthetase|ACZ55944.1
input|c1|533134-538303|+|ctg6_585|	BGC0000316|c1|28363-31221|+|ABR67750.1|CmnG|ABR67750.1
input|c1|533134-538303|+|ctg6_585|	BGC0000336|c1|91070-98209|+|AAX31559.1|peptide_synthetase_3|AAX31559.1
input|c1|533134-538303|+|ctg6_585|	BGC0000458|c1|415-6786|+|AAP92491.1|nonribosomal_peptide_synthetase|AAP92491.1
input|c1|533134-538303|+|ctg6_585|	BGC0001826|c1|7091-10841|+|Xekj_RS17945|non-ribosomal_peptide_synthetase|Xekj_RS17945
input|c1|533134-538303|+|ctg6_585|	BGC0001059|c1|13227-18950|+|ACM79806.1|ZmaB|ACM79806.1
input|c1|533134-538303|+|ctg6_585|	BGC0001792|c1|56846-74026|-|XNR_RS17110|non-ribosomal_peptide_synthetase|WP_041826607.1
input|c1|533134-538303|+|ctg6_585|	BGC0001806|c1|39316-58821|+|APU91751.1|Non-Ribosomal_Peptide_Synthetase|APU91751.1
input|c1|533134-538303|+|ctg6_585|	BGC0000362|c1|54291-61949|+|AAD44234.1|PstB|AAD44234.1
input|c1|533134-538303|+|ctg6_585|	BGC0000833|c1|13824-15329|+|AAG29789.1|acyl-CoA_synthetase|AAG29789.1
input|c1|533134-538303|+|ctg6_585|	BGC0001509|c1|21002-34018|-|A8O26_RS13970|non-ribosomal_peptide_synthetase|WP_064118560.1
input|c1|533134-538303|+|ctg6_585|	BGC0001980|c1|24386-37399|-|QDF82255.1|non-ribosomal_peptide_synthetase|QDF82255.1
input|c1|533134-538303|+|ctg6_585|	BGC0000145|c1|20636-22534|+|ABP73646.1|SalB|ABP73646.1
input|c1|533134-538303|+|ctg6_585|	BGC0000360|c1|22021-29232|+|CBL93718.1|NRPS_didomain_PCP-C|CBL93718.1
input|c1|533134-538303|+|ctg6_585|	BGC0000464|c1|8757-31655|+|XDD1_2281|Putative_Ornithine_racemase_(fragment)|CDG17980.1
input|c1|533134-538303|+|ctg6_585|	BGC0001041|c1|12529-14427|-|Strop_1023|NRPS_(ACP-P)|ABP53497.1
input|c1|533134-538303|+|ctg6_585|	BGC0001230|c1|27455-31411|-|DAB41479.1|nonribosomal_peptide_synthetase|DAB41479.1
input|c1|533134-538303|+|ctg6_585|	BGC0001766|c1|27455-31411|-|DAB41479.1|nonribosomal_peptide_synthetase|DAB41479.1
input|c1|533134-538303|+|ctg6_585|	BGC0001192|c1|1-14997|+|AJM89735.1|PmxA|AJM89735.1
input|c1|533134-538303|+|ctg6_585|	BGC0001327|c1|34480-37347|+|IH31_RS0100615|hypothetical_protein|WP_030498980.1
input|c1|533134-538303|+|ctg6_585|	BGC0001417|c1|19762-31347|+|APZ78680.1|nonribosomal_peptide_synthetase|APZ78680.1
input|c1|533134-538303|+|ctg6_585|	BGC0001417|c1|19762-31347|+|APZ78680.1|nonribosomal_peptide_synthetase|APZ78680.1
input|c1|533134-538303|+|ctg6_585|	BGC0001950|c1|27423-36788|+|AXN93580.1|PuwE|AXN93580.1
input|c1|533134-538303|+|ctg6_585|	BGC0001951|c1|28551-37916|+|AXN93589.1|PuwE|AXN93589.1
input|c1|533134-538303|+|ctg6_585|	BGC0000443|c1|21737-35314|+|AED90003.1|non-ribosomal_peptide_synthetase_ThaB|AED90003.1
input|c1|533134-538303|+|ctg6_585|	BGC0000727|c1|14654-18505|+|ACK77757.1|putative_indigoidine_synthase_IndC|ACK77757.1
input|c1|533134-538303|+|ctg6_585|	BGC0001128|c1|36-15686|-|plu3263||CAE15637.1
input|c1|533134-538303|+|ctg6_585|	BGC0000381|c1|8661-19403|+|BLi00401|lichenysin_synthase_LchAA|AAU39359.1
input|c1|533134-538303|+|ctg6_585|	BGC0000425|c1|43822-64995|+|AFH75322.1|nonribosomal_peptide_synthetase|AFH75322.1
input|c1|533134-538303|+|ctg6_585|	BGC0001370|c1|38245-49158|+|ALV82384.1|CDA_peptide_synthetase_II|ALV82384.1
input|c1|533134-538303|+|ctg6_585|	BGC0001999|c1|9170-15185|-|BGRAMDRAFT_RS22640|non-ribosomal_peptide_synthetase|BGRAMDRAFT_RS22640
input|c1|533134-538303|+|ctg6_585|	BGC0001532|c1|37359-44777|+|ATY37592.1|BogE|ATY37592.1
input|c1|533134-538303|+|ctg6_585|	BGC0000394|c1|30195-39491|+|AGD80623.1|non-ribosomal_peptide_synthetase|AGD80623.1
input|c1|533134-538303|+|ctg6_585|	BGC0000433|c1|30129-33965|+|CAE02633.1|surfactin_synthetase_C_|CAE02633.1
input|c1|533134-538303|+|ctg6_585|	BGC0000464|c1|38380-53205|+|XDD1_2283|Non-ribosomal_peptide_synthetase|CDG17982.1
input|c1|533134-538303|+|ctg6_585|	BGC0001233|c1|38216-61951|+|ALK27915.1|non-ribosomal_peptide_synthase|ALK27915.1
input|c1|533134-538303|+|ctg6_585|	BGC0001715|c1|37259-40510|+|CUX79062.1|Octapeptin_synthase_subunit_C|CUX79062.1
input|c1|533134-538303|+|ctg6_585|	BGC0000291|c1|71227-86967|+|AAZ23077.1|peptide_synthetase|AAZ23077.1
input|c1|533134-538303|+|ctg6_585|	BGC0000832|c1|14109-15614|+|AAN65233.1|acyl-CoA_synthetase|AAN65233.1
input|c1|533134-538303|+|ctg6_585|	BGC0000963|c1|43263-51290|+|AAG02359.1|peptide_synthetase_NRPS5-4-3|AAG02359.1
input|c1|533134-538303|+|ctg6_585|	BGC0000985|c1|15724-27285|+|TMO_c0605|DidD|AFK57215.1
input|c1|533134-538303|+|ctg6_585|	BGC0001012|c1|7793-12610|+|ABJ97436.1|MerP|ABJ97436.1
input|c1|533134-538303|+|ctg6_585|	BGC0001728|c1|40751-61750|+|PPE_RS24100|non-ribosomal_peptide_synthetase|WP_043882190.1
input|c1|533134-538303|+|ctg6_585|	BGC0001968|c1|13041-34754|+|QBC75021.1|non-ribosomal_peptide_synthetase|QBC75021.1
input|c1|533134-538303|+|ctg6_585|	BGC0001993|c1|21488-42487|+|PPE_RS24100|non-ribosomal_peptide_synthetase|WP_043882190.1
input|c1|533134-538303|+|ctg6_585|	BGC0000325|c1|3167-14098|-|CAB53322.1|putative_peptide_synthetase|CAB53322.1
[truncated: 22,307 more rows]
