# Supplementary material for: Comparative data analsysis of two multi-drug resistant homoserine lactone and rhamnolipid producing Pseudomonas aeruginosa from diabetic foot infected patient
Source: Data Brief. 2020 Jul 25;32:106071. doi: 10.1016/j.dib.2020.106071 (PMC7397398; doi:10.1016/j.dib.2020.106071)
Supplement: Supplementary file 4 [file mmc4.xlsx]

## Sheet: clusterblastoutput
Contig/strand details	Locus cluster details
input|c1|2810945-2811410|+|ctg1_3019|	NC_011770|c13|4535097-4535714|-|PLES_RS21170|hydrolase|WP_003082476.1
input|c1|2810945-2811410|+|ctg1_3019|	NC_018080|c12|4236382-4236999|-|PADK2_RS19590|hydrolase|WP_003082476.1
input|c1|2810945-2811410|+|ctg1_3019|	NC_020912|c11|4227634-4228251|-|G655_RS19230|hydrolase|WP_003082476.1
input|c1|2810945-2811410|+|ctg1_3019|	NC_022360|c1|1302624-1303241|+|M802_RS06200|hydrolase|WP_003082476.1
input|c1|2810945-2811410|+|ctg1_3019|	NC_023019|c11|4278967-4279584|-|U769_RS19630|hydrolase|WP_003082476.1
input|c1|2810945-2811410|+|ctg1_3019|	NC_023149|c12|4484686-4485303|-|SCV20265_RS20805|hydrolase|WP_003082476.1
input|c1|2810945-2811410|+|ctg1_3019|	NZ_AAQW01000001|c1|1872823-1873440|+|A0K_RS08940|hydrolase|WP_003082476.1
input|c1|2810945-2811410|+|ctg1_3019|	NZ_AP014651|c11|4663823-4664440|-|PA257_RS21940|hydrolase|WP_003082476.1
input|c1|2810945-2811410|+|ctg1_3019|	NZ_AP014839|c12|4440434-4441051|-|PA8380_RS20535|hydrolase|WP_003082476.1
input|c1|2810945-2811410|+|ctg1_3019|	NZ_AP017302|c11|4621241-4621858|-|IOMTU133_RS21125|hydrolase|WP_003082476.1
input|c1|2810945-2811410|+|ctg1_3019|	NZ_ATAH01000079|c6|10625-11242|+|M003_RS41460|hydrolase|WP_003082476.1
input|c1|2810945-2811410|+|ctg1_3019|	NZ_AYSZ01000127|c5|35223-35840|-|PAHM4_RS19890|hydrolase|WP_003082476.1
input|c1|2810945-2811410|+|ctg1_3019|	NZ_BBQK01000021|c6|177537-178154|-|KF702C_RS19590|hydrolase|WP_003082476.1
input|c1|2810945-2811410|+|ctg1_3019|	NZ_CBXZ010000054|c14|31139-31756|-|PAWS136_RS20275|hydrolase|WP_003082476.1
input|c1|2810945-2811410|+|ctg1_3019|	NZ_CP007147|c2|3009677-3010294|+|AI22_RS13970|hydrolase|WP_003082476.1
input|c1|2810945-2811410|+|ctg1_3019|	NZ_CP007224|c13|4263622-4264239|-|PA96_RS19495|hydrolase|WP_003082476.1
input|c1|2810945-2811410|+|ctg1_3019|	NZ_CP007399|c2|331178-331795|-|F22031_RS01525|hydrolase|WP_003082476.1
input|c1|2810945-2811410|+|ctg1_3019|	NZ_CP008739|c1|2413145-2413762|+|P797_RS11390|hydrolase|WP_003082476.1
input|c1|2810945-2811410|+|ctg1_3019|	NZ_CP008856|c11|4283888-4284505|-|HW10_RS20135|hydrolase|WP_003082476.1
input|c1|2810945-2811410|+|ctg1_3019|	NZ_CP008858|c13|4406746-4407363|-|HW08_RS21070|hydrolase|WP_003082476.1
input|c1|2810945-2811410|+|ctg1_3019|	NZ_CP008859|c12|4277424-4278041|-|HW07_RS20155|hydrolase|WP_003082476.1
input|c1|2810945-2811410|+|ctg1_3019|	NZ_CP008861|c10|6062199-6062816|+|HW05_RS27945|hydrolase|WP_003082476.1
input|c1|2810945-2811410|+|ctg1_3019|	NZ_CP008863|c10|5809750-5810367|+|HW03_RS26875|hydrolase|WP_003082476.1
input|c1|2810945-2811410|+|ctg1_3019|	NZ_CP008864|c12|5019371-5019988|-|HV95_RS23790|hydrolase|WP_003082476.1
input|c1|2810945-2811410|+|ctg1_3019|	NZ_CP008867|c2|429388-430005|-|HW00_RS01980|hydrolase|WP_003082476.1
input|c1|2810945-2811410|+|ctg1_3019|	NZ_CP008868|c12|5925769-5926386|-|HV99_RS27190|hydrolase|WP_003082476.1
input|c1|2810945-2811410|+|ctg1_3019|	NZ_CP008869|c12|4578239-4578856|-|HV98_RS21680|hydrolase|WP_003082476.1
input|c1|2810945-2811410|+|ctg1_3019|	NZ_CP008872|c12|4246747-4247364|-|HV94_RS19800|hydrolase|WP_003082476.1
input|c1|2810945-2811410|+|ctg1_3019|	NZ_CP011317|c12|4992570-4993187|-|YQ19_RS23650|hydrolase|WP_003082476.1
input|c1|2810945-2811410|+|ctg1_3019|	NZ_CP011369|c11|4605085-4605702|-|YH69_RS21615|hydrolase|WP_003082476.1
input|c1|2810945-2811410|+|ctg1_3019|	NZ_CP012001|c12|4209333-4209950|-|PA50071_RS19250|hydrolase|WP_003082476.1
input|c1|2810945-2811410|+|ctg1_3019|	NZ_CP012066|c1|1640706-1641323|+|ADJ52_RS07550|hydrolase|WP_003082476.1
input|c1|2810945-2811410|+|ctg1_3019|	NZ_CP012584|c11|4369328-4369945|-|A6704_RS20155|hydrolase|WP_003082476.1
input|c1|2810945-2811410|+|ctg1_3019|	NZ_CP012679|c11|4278132-4278749|-|AOD73_RS19870|hydrolase|WP_003082476.1
input|c1|2810945-2811410|+|ctg1_3019|	NZ_CP013113|c13|4401209-4401826|-|AQ622_RS20810|hydrolase|WP_003082476.1
input|c1|2810945-2811410|+|ctg1_3019|	NZ_CP013245|c7|4384675-4385292|+|ATC05_RS20325|hydrolase|WP_003082476.1
input|c1|2810945-2811410|+|ctg1_3019|	NZ_CP013479|c1|1766650-1767267|+|NHmuc_RS08500|hydrolase|WP_003082476.1
input|c1|2810945-2811410|+|ctg1_3019|	NZ_CP013696|c12|5877283-5877900|-|AU380_RS26930|hydrolase|WP_003082476.1
input|c1|2810945-2811410|+|ctg1_3019|	NZ_CP013989|c12|4281464-4282081|-|APT60_RS19635|hydrolase|WP_003082476.1
input|c1|2810945-2811410|+|ctg1_3019|	NZ_CP013993|c12|4656263-4656880|-|DPADHS01_RS21930|hydrolase|WP_003082476.1
input|c1|2810945-2811410|+|ctg1_3019|	NZ_CP014866|c13|4285493-4286110|-|AXW93_RS20295|hydrolase|WP_003082476.1
input|c1|2810945-2811410|+|ctg1_3019|	NZ_CP014948|c12|4223022-4223639|-|OB07_RS19430|hydrolase|WP_003082476.1
input|c1|2810945-2811410|+|ctg1_3019|	NZ_CP014999|c11|4581892-4582509|-|PA7790_RS21250|hydrolase|WP_019725967.1
input|c1|2810945-2811410|+|ctg1_3019|	NZ_CP015377|c11|6723254-6723871|-|A6R75_RS31395|hydrolase|WP_003082476.1
input|c1|2810945-2811410|+|ctg1_3019|	NZ_CP015647|c13|4253793-4254410|-|A6746_RS20330|hydrolase|WP_003082476.1
input|c1|2810945-2811410|+|ctg1_3019|	NZ_CP015648|c1|1952982-1953599|+|A6747_RS09295|hydrolase|WP_003082476.1
input|c1|2810945-2811410|+|ctg1_3019|	NZ_CP015649|c3|1145331-1145948|-|A6752_RS05455|hydrolase|WP_088002723.1
input|c1|2810945-2811410|+|ctg1_3019|	NZ_CP017306|c13|4263592-4264209|-|AXX03_RS20210|hydrolase|WP_003082476.1
input|c1|2810945-2811410|+|ctg1_3019|	NZ_CP017353|c2|362695-363312|-|BHE76_RS01690|hydrolase|WP_003082476.1
input|c1|2810945-2811410|+|ctg1_3019|	NZ_CP020659|c1|607996-608613|+|Y880_RS02895|hydrolase|WP_003082476.1
input|c1|2810945-2811410|+|ctg1_3019|	NZ_CP021775|c12|4942677-4943294|-|CDL16_RS23960|hydrolase|WP_003082476.1
input|c1|2810945-2811410|+|ctg1_3019|	NZ_CP021999|c12|4381300-4381917|-|CD796_RS21045|hydrolase|WP_003082476.1
input|c1|2810945-2811410|+|ctg1_3019|	NZ_CP022000|c12|4890855-4891472|-|CD797_RS23505|hydrolase|WP_003082476.1
input|c1|2810945-2811410|+|ctg1_3019|	NZ_CP022001|c1|2750535-2751152|+|CD800_RS13215|hydrolase|WP_003082476.1
input|c1|2810945-2811410|+|ctg1_3019|	NZ_CP022002|c1|2756321-2756938|+|CD799_RS13320|hydrolase|WP_003082476.1
input|c1|2810945-2811410|+|ctg1_3019|	NZ_CP022526|c9|5724774-5725391|+|CGU45_RS27445|hydrolase|WP_003082476.1
input|c1|2810945-2811410|+|ctg1_3019|	NZ_CP024477|c12|4291496-4292113|-|CS058_RS20415|hydrolase|WP_003082476.1
input|c1|2810945-2811410|+|ctg1_3019|	NZ_CP025050|c9|3799001-3799618|-|CWI24_RS18500|hydrolase|WP_003082476.1
input|c1|2810945-2811410|+|ctg1_3019|	NZ_CP025051|c12|4332821-4333438|-|CWI23_RS20695|hydrolase|WP_003082476.1
input|c1|2810945-2811410|+|ctg1_3019|	NZ_CP027166|c3|4249599-4250216|+|CSB94_RS20700|hydrolase|WP_003082476.1
input|c1|2810945-2811410|+|ctg1_3019|	NZ_CP027174|c11|3190911-3191528|-|CSB85_RS15150|hydrolase|WP_003082476.1
input|c1|2810945-2811410|+|ctg1_3019|	NZ_CP027538|c6|5174925-5175542|+|AM474_RS24990|hydrolase|WP_003082476.1
input|c1|2810945-2811410|+|ctg1_3019|	NZ_CTFF01000017|c2|36304-36921|-|AYU20_RS02100|hydrolase|WP_003082476.1
input|c1|2810945-2811410|+|ctg1_3019|	NZ_CTFI01000025|c11|636767-637384|+|AQT00_RS20620|hydrolase|WP_003082476.1
input|c1|2810945-2811410|+|ctg1_3019|	NZ_CTFL01000067|c4|225960-226577|-|AQR72_RS14345|hydrolase|WP_003082476.1
input|c1|2810945-2811410|+|ctg1_3019|	NZ_CTFM01000073|c13|36322-36939|-|AQT41_RS26065|hydrolase|WP_003082476.1
input|c1|2810945-2811410|+|ctg1_3019|	NZ_CUXX01000050|c2|89071-89688|+|AQR70_RS08855|hydrolase|WP_003082476.1
input|c1|2810945-2811410|+|ctg1_3019|	NZ_CUXZ01000051|c8|36333-36950|-|AQR62_RS13375|hydrolase|WP_003082476.1
input|c1|2810945-2811410|+|ctg1_3019|	NZ_CUYA01000013|c1|233201-233818|+|AQR76_RS01535|hydrolase|WP_057381336.1
input|c1|2810945-2811410|+|ctg1_3019|	NZ_DF396807|c2|319439-320056|-|RBRAMI_RS17100|hydrolase|WP_003082476.1
input|c1|2810945-2811410|+|ctg1_3019|	NZ_FRFT01000016|c12|160667-161284|+|BUI09_RS09705|hydrolase|WP_003082476.1
input|c1|2810945-2811410|+|ctg1_3019|	NZ_FRGP01000016|c4|240618-241235|+|BUI47_RS11035|hydrolase|WP_003082476.1
input|c1|2810945-2811410|+|ctg1_3019|	NZ_FRHL01000004|c6|312577-313194|+|BUR69_RS02140|hydrolase|WP_003082476.1
input|c1|2810945-2811410|+|ctg1_3019|	NZ_FRHM01000015|c5|61475-62092|+|BUR23_RS10690|hydrolase|WP_003082476.1
input|c1|2810945-2811410|+|ctg1_3019|	NZ_FRIT01000031|c4|36652-37269|+|BUF36_RS13180|hydrolase|WP_003082476.1
input|c1|2810945-2811410|+|ctg1_3019|	NZ_FRKU01000040|c13|728637-729254|+|BUG99_RS19995|hydrolase|WP_003082476.1
input|c1|2810945-2811410|+|ctg1_3019|	NZ_FRKV01000077|c15|246522-247139|+|BUH33_RS26850|hydrolase|WP_003082476.1
input|c1|2810945-2811410|+|ctg1_3019|	NZ_FRKW01000006|c8|39941-40558|-|BUG94_RS02380|hydrolase|WP_003082476.1
input|c1|2810945-2811410|+|ctg1_3019|	NZ_FRLI01000056|c4|392302-392919|+|BUH22_RS15300|hydrolase|WP_003082476.1
input|c1|2810945-2811410|+|ctg1_3019|	NZ_FRLY01000031|c4|248142-248759|+|BUI18_RS18410|hydrolase|WP_003082476.1
input|c1|2810945-2811410|+|ctg1_3019|	NZ_FROV01000012|c2|536222-536839|+|BUI38_RS09680|hydrolase|WP_003082476.1
input|c1|2810945-2811410|+|ctg1_3019|	NZ_FRQL01000043|c5|308154-308771|-|BUJ78_RS27215|hydrolase|WP_003082476.1
input|c1|2810945-2811410|+|ctg1_3019|	NZ_FRQO01000027|c8|168707-169324|-|BUI70_RS16190|hydrolase|WP_003082476.1
input|c1|2810945-2811410|+|ctg1_3019|	NZ_FRQY01000002|c13|325772-326389|+|BUJ46_RS02165|hydrolase|WP_003082476.1
input|c1|2810945-2811410|+|ctg1_3019|	NZ_FRRC01000016|c8|519813-520430|+|BUJ98_RS10875|hydrolase|WP_003082476.1
input|c1|2810945-2811410|+|ctg1_3019|	NZ_FRRJ01000003|c7|337367-337984|-|BUJ83_RS04065|hydrolase|WP_003082476.1
input|c1|2810945-2811410|+|ctg1_3019|	NZ_FRSH01000031|c1|597959-598576|+|BUK54_RS20230|hydrolase|WP_003082476.1
input|c1|2810945-2811410|+|ctg1_3019|	NZ_FRSI01000013|c11|155480-156097|+|BUK01_RS05600|hydrolase|WP_003082476.1
input|c1|2810945-2811410|+|ctg1_3019|	NZ_FRSP01000033|c6|600796-601413|+|BUJ70_RS11795|hydrolase|WP_003082476.1
input|c1|2810945-2811410|+|ctg1_3019|	NZ_FRSZ01000073|c16|38334-38951|+|BUK11_RS13975|hydrolase|WP_003082476.1
input|c1|2810945-2811410|+|ctg1_3019|	NZ_FRUV01000008|c8|456170-456787|+|BUH05_RS04540|hydrolase|WP_003082476.1
input|c1|2810945-2811410|+|ctg1_3019|	NZ_FRVO01000062|c4|31208-31825|-|BUR26_RS17085|hydrolase|WP_003082476.1
input|c1|2810945-2811410|+|ctg1_3019|	NZ_FRVW01000130|c3|11973-12590|+|BUR86_RS29325|hydrolase|WP_003082476.1
input|c1|2810945-2811410|+|ctg1_3019|	NZ_FRWM01000001|c5|257811-258428|+|BUS16_RS01320|hydrolase|WP_003082476.1
input|c1|2810945-2811410|+|ctg1_3019|	NZ_JAQK01000009|c3|75868-76485|+|AK48_RS0104570|hydrolase|WP_003082476.1
input|c1|2810945-2811410|+|ctg1_3019|	NZ_JGYF01000079|c12|236854-237471|+|CR65_RS0121655|hydrolase|WP_003082476.1
input|c1|2810945-2811410|+|ctg1_3019|	NZ_JMQH01000013|c6|66251-66868|+|RLJV_RS35210|hydrolase|WP_003082476.1
input|c1|2810945-2811410|+|ctg1_3019|	NZ_JPYP01000027|c10|175190-175807|-|JL38_RS13865|hydrolase|WP_003082476.1
input|c1|2810945-2811410|+|ctg1_3019|	NZ_JRAU01000080|c5|31208-31825|-|KW85_RS04825|hydrolase|WP_003082476.1
input|c1|2810945-2811410|+|ctg1_3019|	NZ_JTMI01000021|c5|67936-68553|-|NT80_RS13800|hydrolase|WP_003082476.1
input|c1|2810945-2811410|+|ctg1_3019|	NZ_JTMQ01000008|c15|194752-195369|-|NT72_RS07155|hydrolase|WP_003082476.1
input|c1|2810945-2811410|+|ctg1_3019|	NZ_JTMR01000007|c15|408787-409404|+|NT71_RS06810|hydrolase|WP_003082476.1
input|c1|2810945-2811410|+|ctg1_3019|	NZ_JTMU01000010|c1|54618-55235|+|NT68_RS04775|hydrolase|WP_003082476.1
input|c1|2810945-2811410|+|ctg1_3019|	NZ_JTMY01000008|c14|232087-232704|+|NT64_RS04330|hydrolase|WP_003082476.1
input|c1|2810945-2811410|+|ctg1_3019|	NZ_JTNK01000015|c5|446483-447100|+|NT52_RS13195|hydrolase|WP_003082476.1
input|c1|2810945-2811410|+|ctg1_3019|	NZ_JTNT01000010|c1|181500-182117|-|NT43_RS13810|hydrolase|WP_003082476.1
input|c1|2810945-2811410|+|ctg1_3019|	NZ_JTOD01000007|c13|429155-429772|+|NT33_RS12130|hydrolase|WP_003082476.1
input|c1|2810945-2811410|+|ctg1_3019|	NZ_JTOQ01000012|c1|58409-59026|+|NT19_RS10785|hydrolase|WP_003082476.1
input|c1|2810945-2811410|+|ctg1_3019|	NZ_JTOT01000016|c3|98851-99468|-|NT16_RS15240|hydrolase|WP_003082476.1
input|c1|2810945-2811410|+|ctg1_3019|	NZ_JTOV01000029|c6|105160-105777|-|NT14_RS20910|hydrolase|WP_003082476.1
input|c1|2810945-2811410|+|ctg1_3019|	NZ_JTOZ01000017|c2|30582-31199|-|NT10_RS13095|hydrolase|WP_003082476.1
input|c1|2810945-2811410|+|ctg1_3019|	NZ_JTPC01000011|c1|104123-104740|-|NT07_RS04475|hydrolase|WP_003082476.1
input|c1|2810945-2811410|+|ctg1_3019|	NZ_JTPM01000002|c4|173220-173837|-|NS97_RS02830|hydrolase|WP_003082476.1
input|c1|2810945-2811410|+|ctg1_3019|	NZ_JTPR01000009|c18|59694-60311|+|NS92_RS08015|hydrolase|WP_003082476.1
input|c1|2810945-2811410|+|ctg1_3019|	NZ_JTQB01000011|c2|242202-242819|+|NS82_RS06890|hydrolase|WP_003082476.1
input|c1|2810945-2811410|+|ctg1_3019|	NZ_JTQE01000020|c6|403866-404483|+|NS79_RS19075|hydrolase|WP_003082476.1
input|c1|2810945-2811410|+|ctg1_3019|	NZ_JTQH01000012|c1|194590-195207|-|NS76_RS14370|hydrolase|WP_003082476.1
input|c1|2810945-2811410|+|ctg1_3019|	NZ_JTQK01000005|c12|189177-189794|-|NS73_RS03790|hydrolase|WP_003082476.1
input|c1|2810945-2811410|+|ctg1_3019|	NZ_JTQN01000015|c3|176574-177191|-|NS70_RS10630|hydrolase|WP_003082476.1
input|c1|2810945-2811410|+|ctg1_3019|	NZ_JTRC01000009|c16|102380-102997|-|NS55_RS04300|hydrolase|WP_003082476.1
input|c1|2810945-2811410|+|ctg1_3019|	NZ_JTRF01000014|c4|245327-245944|+|NS52_RS06615|hydrolase|WP_003082476.1
input|c1|2810945-2811410|+|ctg1_3019|	NZ_JTRH01000003|c11|559946-560563|+|NS50_RS05065|hydrolase|WP_003082476.1
input|c1|2810945-2811410|+|ctg1_3019|	NZ_JTRK01000006|c16|197595-198212|-|NS47_RS09110|hydrolase|WP_003082476.1
input|c1|2810945-2811410|+|ctg1_3019|	NZ_JTRL01000001|c1|64308-64925|-|NS46_RS00280|hydrolase|WP_003082476.1
input|c1|2810945-2811410|+|ctg1_3019|	NZ_JTRN01000012|c3|176619-177236|-|NS44_RS11240|hydrolase|WP_003082476.1
input|c1|2810945-2811410|+|ctg1_3019|	NZ_JTRU01000005|c10|180358-180975|-|NS37_RS02565|hydrolase|WP_003082476.1
input|c1|2810945-2811410|+|ctg1_3019|	NZ_JTRW01000002|c4|509978-510595|+|NS35_RS04910|hydrolase|WP_003082476.1
input|c1|2810945-2811410|+|ctg1_3019|	NZ_JTRX01000003|c7|416321-416938|+|NS34_RS02915|hydrolase|WP_003082476.1
input|c1|2810945-2811410|+|ctg1_3019|	NZ_JTRY01000002|c7|427807-428424|+|NS33_RS02625|hydrolase|WP_003082476.1
input|c1|2810945-2811410|+|ctg1_3019|	NZ_JTSI01000009|c14|245688-246305|-|NS23_RS10070|hydrolase|WP_003082476.1
input|c1|2810945-2811410|+|ctg1_3019|	NZ_JTSM01000023|c6|175383-176000|-|NS19_RS08010|hydrolase|WP_003082476.1
input|c1|2810945-2811410|+|ctg1_3019|	NZ_JTTE01000010|c1|696041-696658|+|NS00_RS13595|hydrolase|WP_003082476.1
input|c1|2810945-2811410|+|ctg1_3019|	NZ_JTTF01000007|c14|50180-50797|-|NR99_RS02905|hydrolase|WP_003082476.1
input|c1|2810945-2811410|+|ctg1_3019|	NZ_JTTM01000005|c12|440118-440735|+|NR92_RS06565|hydrolase|WP_003082476.1
input|c1|2810945-2811410|+|ctg1_3019|	NZ_JTTR01000049|c7|140599-141216|-|NR87_RS20250|hydrolase|WP_003082476.1
input|c1|2810945-2811410|+|ctg1_3019|	NZ_JTTW01000003|c5|38162-38779|-|NR82_RS01385|hydrolase|WP_003082476.1
input|c1|2810945-2811410|+|ctg1_3019|	NZ_JTUG01000012|c2|313279-313896|+|NR72_RS08580|hydrolase|WP_003082476.1
input|c1|2810945-2811410|+|ctg1_3019|	NZ_JTUJ01000030|c8|64242-64859|-|NR69_RS14745|hydrolase|WP_003082476.1
input|c1|2810945-2811410|+|ctg1_3019|	NZ_JTUN01000004|c10|241860-242477|+|NR65_RS05160|hydrolase|WP_003082476.1
input|c1|2810945-2811410|+|ctg1_3019|	NZ_JTUU01000032|c7|170816-171433|-|NR58_RS28255|hydrolase|WP_003082476.1
input|c1|2810945-2811410|+|ctg1_3019|	NZ_JTUW01000006|c9|204141-204758|+|NR56_RS05365|hydrolase|WP_003082476.1
input|c1|2810945-2811410|+|ctg1_3019|	NZ_JTVG01000048|c12|150785-151402|-|NR46_RS27225|hydrolase|WP_003082476.1
input|c1|2810945-2811410|+|ctg1_3019|	NZ_JTVJ01000007|c16|191255-191872|-|NR43_RS08360|hydrolase|WP_003082476.1
input|c1|2810945-2811410|+|ctg1_3019|	NZ_JTVO01000018|c2|350384-351001|-|NP78_RS18870|hydrolase|WP_003082476.1
input|c1|2810945-2811410|+|ctg1_3019|	NZ_JTXX01000001|c1|599903-600520|+|NQ78_RS02820|hydrolase|WP_003082476.1
input|c1|2810945-2811410|+|ctg1_3019|	NZ_JTXZ01000004|c13|336672-337289|-|NQ76_RS04160|hydrolase|WP_003082476.1
input|c1|2810945-2811410|+|ctg1_3019|	NZ_JTYB01000007|c12|63699-64316|+|NQ74_RS02655|hydrolase|WP_003082476.1
input|c1|2810945-2811410|+|ctg1_3019|	NZ_JTYM01000022|c8|239943-240560|+|NQ63_RS23810|hydrolase|WP_034025625.1
input|c1|2810945-2811410|+|ctg1_3019|	NZ_JTYN01000008|c14|11256-11873|+|NQ62_RS11710|hydrolase|WP_003082476.1
input|c1|2810945-2811410|+|ctg1_3019|	NZ_JTYP01000001|c2|340255-340872|-|NQ60_RS01575|hydrolase|WP_003082476.1
input|c1|2810945-2811410|+|ctg1_3019|	NZ_JTYR01000007|c10|263204-263821|+|NQ58_RS12735|hydrolase|WP_003082476.1
input|c1|2810945-2811410|+|ctg1_3019|	NZ_JTYW01000001|c2|315466-316083|-|NQ53_RS01480|hydrolase|WP_003082476.1
input|c1|2810945-2811410|+|ctg1_3019|	NZ_JTYX01000004|c11|327929-328546|-|NQ52_RS08605|hydrolase|WP_003082476.1
input|c1|2810945-2811410|+|ctg1_3019|	NZ_JTZB01000008|c15|329878-330495|+|NQ48_RS12395|hydrolase|WP_034073311.1
input|c1|2810945-2811410|+|ctg1_3019|	NZ_JTZH01000003|c5|250364-250981|+|NQ42_RS01835|hydrolase|WP_003082476.1
input|c1|2810945-2811410|+|ctg1_3019|	NZ_JTZS01000029|c9|160887-161504|+|NQ31_RS17235|hydrolase|WP_003082476.1
input|c1|2810945-2811410|+|ctg1_3019|	NZ_JTZV01000009|c13|404693-405310|+|NQ28_RS08250|hydrolase|WP_003082476.1
input|c1|2810945-2811410|+|ctg1_3019|	NZ_JTZW01000012|c1|481065-481682|+|NQ27_RS10815|hydrolase|WP_003082476.1
input|c1|2810945-2811410|+|ctg1_3019|	NZ_JTZX01000005|c10|132080-132697|-|NQ26_RS04075|hydrolase|WP_003082476.1
input|c1|2810945-2811410|+|ctg1_3019|	NZ_JUAD01000017|c3|12893-13510|+|NQ20_RS14155|hydrolase|WP_003082476.1
input|c1|2810945-2811410|+|ctg1_3019|	NZ_JUAK01000032|c4|78185-78802|-|NQ13_RS13790|hydrolase|WP_003082476.1
input|c1|2810945-2811410|+|ctg1_3019|	NZ_JUAQ01000002|c4|627283-627900|+|NQ07_RS04770|hydrolase|WP_003082476.1
input|c1|2810945-2811410|+|ctg1_3019|	NZ_JUAR01000001|c1|602729-603346|+|NQ06_RS02850|hydrolase|WP_003082476.1
input|c1|2810945-2811410|+|ctg1_3019|	NZ_JUAT01000010|c2|227248-227865|-|NQ04_RS13000|hydrolase|WP_003082476.1
input|c1|2810945-2811410|+|ctg1_3019|	NZ_JUAU01000004|c4|13294-13911|+|NQ03_RS01400|hydrolase|WP_033986071.1
input|c1|2810945-2811410|+|ctg1_3019|	NZ_JUAX01000012|c5|230423-231040|-|NQ00_RS09560|hydrolase|WP_003082476.1
input|c1|2810945-2811410|+|ctg1_3019|	NZ_JVTD01000102|c14|53750-54367|-|ADN04_RS23045|hydrolase|WP_003082476.1
input|c1|2810945-2811410|+|ctg1_3019|	NZ_JWEW01000043|c1|54177-54794|-|ADL53_RS05770|hydrolase|WP_003082476.1
input|c1|2810945-2811410|+|ctg1_3019|	NZ_JWJU01000052|c7|64081-64698|+|RP27_RS23435|hydrolase|WP_003082476.1
input|c1|2810945-2811410|+|ctg1_3019|	NZ_JZUC01000057|c10|18293-18910|+|VM97_RS14390|hydrolase|WP_003082476.1
input|c1|2810945-2811410|+|ctg1_3019|	NZ_KI518703|c12|4226208-4226825|-|Q089_RS25435|hydrolase|WP_003082476.1
input|c1|2810945-2811410|+|ctg1_3019|	NZ_KI518709|c1|1120265-1120882|+|Q088_RS12550|hydrolase|WP_003082476.1
input|c1|2810945-2811410|+|ctg1_3019|	NZ_KI518724|c11|769470-770087|-|Q084_RS21690|hydrolase|WP_003082476.1
input|c1|2810945-2811410|+|ctg1_3019|	NZ_KI518732|c1|576200-576817|+|Q083_RS09210|hydrolase|WP_003082476.1
input|c1|2810945-2811410|+|ctg1_3019|	NZ_KI518741|c12|3458444-3459061|-|Q081_RS21930|hydrolase|WP_003082476.1
input|c1|2810945-2811410|+|ctg1_3019|	NZ_KI518777|c12|356765-357382|-|Q077_RS33205|hydrolase|WP_003082476.1
input|c1|2810945-2811410|+|ctg1_3019|	NZ_KI518806|c12|1221566-1222183|-|Q074_RS27405|hydrolase|WP_003082476.1
input|c1|2810945-2811410|+|ctg1_3019|	NZ_KI518815|c10|742712-743329|-|Q073_RS22605|hydrolase|WP_003082476.1
input|c1|2810945-2811410|+|ctg1_3019|	NZ_KI518836|c10|1355587-1356204|-|Q069_RS21950|hydrolase|WP_003082476.1
input|c1|2810945-2811410|+|ctg1_3019|	NZ_KI518870|c13|667380-667997|-|Q066_RS30680|hydrolase|WP_003082476.1
input|c1|2810945-2811410|+|ctg1_3019|	NZ_KI518884|c13|1165850-1166467|-|Q064_RS26190|hydrolase|WP_003082476.1
input|c1|2810945-2811410|+|ctg1_3019|	NZ_KI518906|c1|290285-290902|+|Q061_RS08255|hydrolase|WP_003082476.1
input|c1|2810945-2811410|+|ctg1_3019|	NZ_KI518934|c7|919523-920140|-|Q058_RS24050|hydrolase|WP_003082476.1
input|c1|2810945-2811410|+|ctg1_3019|	NZ_KI518944|c10|813332-813949|-|Q057_RS33580|hydrolase|WP_003082476.1
input|c1|2810945-2811410|+|ctg1_3019|	NZ_KI518955|c12|4305655-4306272|-|Q055_RS25965|hydrolase|WP_003082476.1
input|c1|2810945-2811410|+|ctg1_3019|	NZ_KI518965|c12|1007732-1008349|-|Q041_RS17195|hydrolase|WP_003082476.1
input|c1|2810945-2811410|+|ctg1_3019|	NZ_KI518992|c1|578219-578836|+|Q038_RS09150|hydrolase|WP_003082476.1
input|c1|2810945-2811410|+|ctg1_3019|	NZ_KI519049|c15|364348-364965|-|Q033_RS34285|hydrolase|WP_003082476.1
input|c1|2810945-2811410|+|ctg1_3019|	NZ_KI519051|c4|1174887-1175504|-|Q032_RS12005|hydrolase|WP_003082476.1
input|c1|2810945-2811410|+|ctg1_3019|	NZ_KI519054|c6|1758749-1759366|-|Q031_RS14680|hydrolase|WP_003082476.1
input|c1|2810945-2811410|+|ctg1_3019|	NZ_KI519068|c1|561588-562205|+|Q029_RS09540|hydrolase|WP_003082476.1
input|c1|2810945-2811410|+|ctg1_3019|	NZ_KI519078|c12|4558319-4558936|-|Q026_RS27580|hydrolase|WP_003082476.1
input|c1|2810945-2811410|+|ctg1_3019|	NZ_KI519081|c12|775614-776231|-|Q025_RS25960|hydrolase|WP_003082476.1
input|c1|2810945-2811410|+|ctg1_3019|	NZ_KI519232|c11|1143350-1143967|-|Q010_RS23545|hydrolase|WP_003082476.1
input|c1|2810945-2811410|+|ctg1_3019|	NZ_KI519264|c1|568165-568782|+|Q006_RS09035|hydrolase|WP_003082476.1
input|c1|2810945-2811410|+|ctg1_3019|	NZ_KI519266|c11|3558225-3558842|-|Q005_RS22670|hydrolase|WP_003082476.1
input|c1|2810945-2811410|+|ctg1_3019|	NZ_KI519272|c12|754511-755128|-|Q004_RS22200|hydrolase|WP_003082476.1
input|c1|2810945-2811410|+|ctg1_3019|	NZ_KI519298|c1|1164716-1165333|+|P999_RS12020|hydrolase|WP_003082476.1
input|c1|2810945-2811410|+|ctg1_3019|	NZ_KI519307|c13|1151968-1152585|-|P998_RS22270|hydrolase|WP_003082476.1
input|c1|2810945-2811410|+|ctg1_3019|	NZ_KI519315|c6|1514024-1514641|-|P997_RS13515|hydrolase|WP_003082476.1
input|c1|2810945-2811410|+|ctg1_3019|	NZ_KI914433|c11|4502945-4503562|-|Q095_RS27450|hydrolase|WP_003082476.1
input|c1|2810945-2811410|+|ctg1_3019|	NZ_KI914448|c11|333117-333734|-|Q094_RS13050|hydrolase|WP_003082476.1
input|c1|2810945-2811410|+|ctg1_3019|	NZ_KI914463|c1|685217-685834|+|Q052_RS10015|hydrolase|WP_003082476.1
input|c1|2810945-2811410|+|ctg1_3019|	NZ_KI914466|c6|1827546-1828163|-|Q051_RS15620|hydrolase|WP_003082476.1
input|c1|2810945-2811410|+|ctg1_3019|	NZ_KI914485|c5|1148885-1149502|-|Q048_RS12555|hydrolase|WP_003082476.1
input|c1|2810945-2811410|+|ctg1_3019|	NZ_KI914512|c10|3103872-3104489|-|Q047_RS20330|hydrolase|WP_003082476.1
input|c1|2810945-2811410|+|ctg1_3019|	NZ_KI914540|c10|4129214-4129831|-|Q043_RS25505|hydrolase|WP_003082476.1
input|c1|2810945-2811410|+|ctg1_3019|	NZ_KI914552|c6|1478294-1478911|-|Q042_RS06750|hydrolase|WP_003082476.1
input|c1|2810945-2811410|+|ctg1_3019|	NZ_KK212787|c9|36299-36916|-|AJ64_RS32870|hydrolase|WP_003082476.1
input|c1|2810945-2811410|+|ctg1_3019|	NZ_KK212902|c2|338082-338699|-|AJ62_RS11725|hydrolase|WP_003082476.1
input|c1|2810945-2811410|+|ctg1_3019|	NZ_KK212977|c2|325229-325846|-|AJ61_RS08455|hydrolase|WP_003082476.1
input|c1|2810945-2811410|+|ctg1_3019|	NZ_KK213160|c13|3495788-3496405|-|V562_RS22240|hydrolase|WP_003082476.1
input|c1|2810945-2811410|+|ctg1_3019|	NZ_KK213205|c11|749486-750103|-|V557_RS31795|hydrolase|WP_003082476.1
input|c1|2810945-2811410|+|ctg1_3019|	NZ_KK213219|c12|3452963-3453580|-|V556_RS22140|hydrolase|WP_003082476.1
input|c1|2810945-2811410|+|ctg1_3019|	NZ_KK213225|c11|608463-609080|-|V555_RS27710|hydrolase|WP_003082476.1
input|c1|2810945-2811410|+|ctg1_3019|	NZ_KK213282|c8|788574-789191|-|V550_RS20760|hydrolase|WP_003082476.1
input|c1|2810945-2811410|+|ctg1_3019|	NZ_KV807373|c5|393861-394478|+|HMPREF2830_RS26315|hydrolase|WP_003082476.1
input|c1|2810945-2811410|+|ctg1_3019|	NZ_KV811371|c11|198314-198931|+|HMPREF2886_RS29445|hydrolase|WP_003082476.1
input|c1|2810945-2811410|+|ctg1_3019|	NZ_LBIG01000002|c8|224044-224661|-|T649_RS04105|hydrolase|WP_003082476.1
input|c1|2810945-2811410|+|ctg1_3019|	NZ_LFMV01000020|c9|40079-40696|-|ACP85_RS22775|hydrolase|WP_003082476.1
input|c1|2810945-2811410|+|ctg1_3019|	NZ_LJJN01000108|c5|68477-69094|-|AOA73_RS17355|hydrolase|WP_003082476.1
input|c1|2810945-2811410|+|ctg1_3019|	NZ_LJJQ01000126|c6|283276-283893|+|AOA76_RS29155|hydrolase|WP_003082476.1
input|c1|2810945-2811410|+|ctg1_3019|	NZ_LJNV01000049|c7|31206-31823|-|AN399_RS22550|hydrolase|WP_003082476.1
input|c1|2810945-2811410|+|ctg1_3019|	NZ_LJZC01000074|c6|34957-35574|-|AN451_RS14055|hydrolase|WP_003082476.1
input|c1|2810945-2811410|+|ctg1_3019|	NZ_LKAF01000027|c8|339422-340039|-|AOX61_RS24340|hydrolase|WP_003082476.1
input|c1|2810945-2811410|+|ctg1_3019|	NZ_LLKV01000012|c10|327541-328158|-|AO878_RS11295|hydrolase|WP_003082476.1
input|c1|2810945-2811410|+|ctg1_3019|	NZ_LLKX01000001|c1|565537-566154|+|AO880_RS02685|hydrolase|WP_003082476.1
input|c1|2810945-2811410|+|ctg1_3019|	NZ_LLLO01000094|c17|235260-235877|-|AO897_RS30820|hydrolase|WP_003082476.1
input|c1|2810945-2811410|+|ctg1_3019|	NZ_LLLQ01000034|c13|242411-243028|-|AO899_RS22385|hydrolase|WP_003082476.1
input|c1|2810945-2811410|+|ctg1_3019|	NZ_LLLV01000012|c7|605579-606196|+|AO904_RS15585|hydrolase|WP_003082476.1
input|c1|2810945-2811410|+|ctg1_3019|	NZ_LLMO01000012|c5|555658-556275|+|AO923_RS12850|hydrolase|WP_003082476.1
input|c1|2810945-2811410|+|ctg1_3019|	NZ_LLMR01000001|c1|563422-564039|+|AO926_RS02700|hydrolase|WP_003082476.1
input|c1|2810945-2811410|+|ctg1_3019|	NZ_LLMX01000012|c9|351311-351928|-|AO932_RS11875|hydrolase|WP_003082476.1
input|c1|2810945-2811410|+|ctg1_3019|	NZ_LLNA01000112|c18|65663-66280|+|AO935_RS30700|hydrolase|WP_003082476.1
input|c1|2810945-2811410|+|ctg1_3019|	NZ_LLND01000016|c6|235599-236216|+|AO938_RS13955|hydrolase|WP_003082476.1
input|c1|2810945-2811410|+|ctg1_3019|	NZ_LLNE01000012|c9|334725-335342|-|AO939_RS09400|hydrolase|WP_003082476.1
input|c1|2810945-2811410|+|ctg1_3019|	NZ_LLNH01000002|c5|245883-246500|-|AO942_RS05265|hydrolase|WP_003082476.1
input|c1|2810945-2811410|+|ctg1_3019|	NZ_LLNM01000001|c1|247300-247917|+|AO947_RS01185|hydrolase|WP_003082476.1
input|c1|2810945-2811410|+|ctg1_3019|	NZ_LLNX01000002|c1|55607-56224|+|AO958_RS02285|hydrolase|WP_003082476.1
input|c1|2810945-2811410|+|ctg1_3019|	NZ_LLOA01000006|c1|12518-13135|+|AO961_RS04825|hydrolase|WP_003082476.1
input|c1|2810945-2811410|+|ctg1_3019|	NZ_LLOE01000001|c1|398509-399126|+|AO965_RS01960|hydrolase|WP_003082476.1
input|c1|2810945-2811410|+|ctg1_3019|	NZ_LLOH01000023|c10|237225-237842|+|AO968_RS19730|hydrolase|WP_003082476.1
input|c1|2810945-2811410|+|ctg1_3019|	NZ_LLOX01000012|c8|584028-584645|-|AO984_RS13725|hydrolase|WP_003082476.1
input|c1|2810945-2811410|+|ctg1_3019|	NZ_LLPH01000001|c1|418702-419319|+|AO994_RS02045|hydrolase|WP_003082476.1
input|c1|2810945-2811410|+|ctg1_3019|	NZ_LLPN01000062|c6|50879-51496|+|APA00_RS14680|hydrolase|WP_003082476.1
input|c1|2810945-2811410|+|ctg1_3019|	NZ_LLPP01000052|c14|178146-178763|-|APA04_RS28830|hydrolase|WP_003082476.1
input|c1|2810945-2811410|+|ctg1_3019|	NZ_LLPR01000001|c1|418910-419527|+|APA06_RS02030|hydrolase|WP_003082476.1
input|c1|2810945-2811410|+|ctg1_3019|	NZ_LLPU01000029|c3|234804-235421|-|APA20_RS10800|hydrolase|WP_003082476.1
input|c1|2810945-2811410|+|ctg1_3019|	NZ_LLPW01000001|c1|419948-420565|+|APA23_RS02000|hydrolase|WP_003082476.1
input|c1|2810945-2811410|+|ctg1_3019|	NZ_LLPX01000023|c12|680198-680815|+|APA24_RS18915|hydrolase|WP_003082476.1
input|c1|2810945-2811410|+|ctg1_3019|	NZ_LLPY01000085|c15|102567-103184|-|APA25_RS29390|hydrolase|WP_003082476.1
input|c1|2810945-2811410|+|ctg1_3019|	NZ_LLQR01000023|c13|259958-260575|+|APA46_RS16600|hydrolase|WP_003082476.1
input|c1|2810945-2811410|+|ctg1_3019|	NZ_LLQU01000001|c2|243588-244205|-|APA49_RS01110|hydrolase|WP_003082476.1
input|c1|2810945-2811410|+|ctg1_3019|	NZ_LLRI01000012|c9|352712-353329|-|APA63_RS12550|hydrolase|WP_003082476.1
input|c1|2810945-2811410|+|ctg1_3019|	NZ_LLRJ01000034|c14|244932-245549|-|APA64_RS23520|hydrolase|WP_003082476.1
input|c1|2810945-2811410|+|ctg1_3019|	NZ_LLRS01000098|c12|319285-319902|-|APA73_RS23910|hydrolase|WP_003082476.1
input|c1|2810945-2811410|+|ctg1_3019|	NZ_LLRY01000078|c16|227027-227644|-|APA79_RS30045|hydrolase|WP_003082476.1
input|c1|2810945-2811410|+|ctg1_3019|	NZ_LLSB01000023|c12|232528-233145|+|APA82_RS17125|hydrolase|WP_003082476.1
input|c1|2810945-2811410|+|ctg1_3019|	NZ_LLSC01000029|c7|232447-233064|+|APA83_RS18910|hydrolase|WP_003082476.1
input|c1|2810945-2811410|+|ctg1_3019|	NZ_LLSM01000034|c15|344496-345113|-|APA93_RS20720|hydrolase|WP_003082476.1
input|c1|2810945-2811410|+|ctg1_3019|	NZ_LLSP01000002|c1|63420-64037|+|APA96_RS03755|hydrolase|WP_003082476.1
input|c1|2810945-2811410|+|ctg1_3019|	NZ_LLTB01000056|c13|319006-319623|-|APB08_RS27360|hydrolase|WP_003082476.1
input|c1|2810945-2811410|+|ctg1_3019|	NZ_LLTC01000001|c2|244705-245322|-|APB09_RS01115|hydrolase|WP_003082476.1
input|c1|2810945-2811410|+|ctg1_3019|	NZ_LLTD01000041|c13|227473-228090|-|APB10_RS18320|hydrolase|WP_003082476.1
input|c1|2810945-2811410|+|ctg1_3019|	NZ_LLTE01000078|c15|64650-65267|+|APB11_RS28725|hydrolase|WP_003082476.1
input|c1|2810945-2811410|+|ctg1_3019|	NZ_LLTN01000073|c16|254001-254618|-|APB20_RS30585|hydrolase|WP_003082476.1
input|c1|2810945-2811410|+|ctg1_3019|	NZ_LLTV01000012|c7|245644-246261|+|APB28_RS14875|hydrolase|WP_003082476.1
input|c1|2810945-2811410|+|ctg1_3019|	NZ_LLTW01000012|c8|589005-589622|+|APB29_RS11240|hydrolase|WP_003082476.1
input|c1|2810945-2811410|+|ctg1_3019|	NZ_LLUD01000012|c7|355863-356480|-|APB36_RS13745|hydrolase|WP_003082476.1
input|c1|2810945-2811410|+|ctg1_3019|	NZ_LLUE01000001|c1|278858-279475|+|APB37_RS01355|hydrolase|WP_003082476.1
input|c1|2810945-2811410|+|ctg1_3019|	NZ_LLUG01000012|c11|776020-776637|-|APB39_RS14410|hydrolase|WP_003082476.1
input|c1|2810945-2811410|+|ctg1_3019|	NZ_LLUI01000053|c13|54816-55433|+|APB41_RS22030|hydrolase|WP_003082476.1
input|c1|2810945-2811410|+|ctg1_3019|	NZ_LLUJ01000047|c12|260372-260989|-|APB42_RS22585|hydrolase|WP_003082476.1
input|c1|2810945-2811410|+|ctg1_3019|	NZ_LLUL01000067|c16|352676-353293|-|APB44_RS26265|hydrolase|WP_003082476.1
input|c1|2810945-2811410|+|ctg1_3019|	NZ_LLUZ01000023|c11|242131-242748|+|APB58_RS17295|hydrolase|WP_003082476.1
input|c1|2810945-2811410|+|ctg1_3019|	NZ_LLVD01000012|c11|269373-269990|-|APB62_RS12335|hydrolase|WP_003082476.1
input|c1|2810945-2811410|+|ctg1_3019|	NZ_LLVE01000023|c13|315106-315723|-|APB63_RS14150|hydrolase|WP_003082476.1
input|c1|2810945-2811410|+|ctg1_3019|	NZ_LLVF01000034|c14|226745-227362|-|APB64_RS21070|hydrolase|WP_003082476.1
input|c1|2810945-2811410|+|ctg1_3019|	NZ_LN871187|c12|4212532-4213149|-|PAO1OR_RS19295|hydrolase|WP_003082476.1
input|c1|2810945-2811410|+|ctg1_3019|	NZ_LODH01000006|c1|57309-57926|+|LT17_RS04835|hydrolase|WP_003082476.1
input|c1|2810945-2811410|+|ctg1_3019|	NZ_LOHH01000007|c3|242077-242694|-|LT18_RS11615|hydrolase|WP_003082476.1
input|c1|2810945-2811410|+|ctg1_3019|	NZ_LOHI01000042|c12|9313-9930|+|LL05_RS27930|hydrolase|WP_003082476.1
input|c1|2810945-2811410|+|ctg1_3019|	NZ_LORX02000003|c3|3350857-3351474|+|AL481_RS16020|hydrolase|WP_003082476.1
input|c1|2810945-2811410|+|ctg1_3019|	NZ_LQQN01000056|c17|101678-102295|-|AVT06_RS22960|hydrolase|WP_003082476.1
input|c1|2810945-2811410|+|ctg1_3019|	NZ_LRZL01000034|c14|569229-569846|+|AW919_RS21290|hydrolase|WP_003082476.1
input|c1|2810945-2811410|+|ctg1_3019|	NZ_LRZZ01000022|c9|554681-555298|+|AW933_RS15910|hydrolase|WP_003082476.1
input|c1|2810945-2811410|+|ctg1_3019|	NZ_LT673656|c12|4208884-4209501|-|PERCYII10_RS19760|hydrolase|WP_003082476.1
input|c1|2810945-2811410|+|ctg1_3019|	NZ_LT883143|c11|4454518-4455135|-|PANN_RS21085|hydrolase|WP_003082476.1
input|c1|2810945-2811410|+|ctg1_3019|	NZ_LYLY01000005|c2|108847-109464|-|A8O37_RS06265|hydrolase|WP_003082476.1
input|c1|2810945-2811410|+|ctg1_3019|	NZ_LZQG01000009|c7|52176-52793|-|AN468_RS08085|hydrolase|WP_003082476.1
input|c1|2810945-2811410|+|ctg1_3019|	NZ_LZQK01000112|c8|241394-242011|+|AN467_RS13060|hydrolase|WP_003082476.1
input|c1|2810945-2811410|+|ctg1_3019|	NZ_MPBN01000001|c1|1224308-1224925|+|AM487_RS05995|hydrolase|WP_003082476.1
input|c1|2810945-2811410|+|ctg1_3019|	NZ_MPBP01000001|c4|3398187-3398804|+|AM482_RS16480|hydrolase|WP_003082476.1
input|c1|2810945-2811410|+|ctg1_3019|	NZ_MPUR01000077|c10|32152-32769|-|BH591_RS22780|hydrolase|WP_003082476.1
input|c1|2810945-2811410|+|ctg1_3019|	NZ_MPVB01000067|c16|68207-68824|+|BH601_RS22345|hydrolase|WP_003082476.1
input|c1|2810945-2811410|+|ctg1_3019|	NZ_MULG01000002|c1|402837-403454|+|B0B18_RS05060|hydrolase|WP_003082476.1
input|c1|2810945-2811410|+|ctg1_3019|	NZ_MVBS01000001|c1|181837-182454|-|B0B32_RS00835|hydrolase|WP_003082476.1
input|c1|2810945-2811410|+|ctg1_3019|	NZ_CP015650|c5|2289575-2290192|-|A6748_RS10795|hydrolase|WP_057387106.1
input|c1|2810945-2811410|+|ctg1_3019|	NZ_LJNX01000032|c6|31211-31828|-|AN446_RS19100|hydrolase|WP_057387106.1
input|c1|2810945-2811410|+|ctg1_3019|	NZ_LLLL01000034|c8|241047-241664|+|AO894_RS19380|hydrolase|WP_058010845.1
input|c1|2810945-2811410|+|ctg1_3019|	NZ_KV801412|c4|499990-500607|+|HMPREF2746_RS13180|hydrolase|WP_070623478.1
input|c1|2810945-2811410|+|ctg1_3019|	NZ_AP014839|c7|3057111-3057737|-|PA8380_RS14370|hydrolase|WP_003162910.1
input|c1|2810945-2811410|+|ctg1_3019|	NZ_AP014862|c5|4750282-4750902|-|KF707C_RS21865|hydrolase|WP_088191100.1
input|c1|2810945-2811410|+|ctg1_3019|	NZ_AYSZ01000147|c7|41135-41761|-|PAHM4_RS24315|hydrolase|WP_003162910.1
input|c1|2810945-2811410|+|ctg1_3019|	NZ_CP007147|c7|4411487-4412113|+|AI22_RS20185|hydrolase|WP_003162910.1
input|c1|2810945-2811410|+|ctg1_3019|	NZ_CP008867|c10|5316554-5317180|-|HW00_RS24370|hydrolase|WP_003162910.1
input|c1|2810945-2811410|+|ctg1_3019|	NZ_CP012679|c7|2868977-2869603|-|AOD73_RS13505|hydrolase|WP_003162910.1
input|c1|2810945-2811410|+|ctg1_3019|	NZ_CP013479|c6|3127006-3127632|+|NHmuc_RS14755|hydrolase|WP_003162910.1
input|c1|2810945-2811410|+|ctg1_3019|	NZ_CP013993|c7|3170778-3171404|-|DPADHS01_RS15050|hydrolase|WP_003162910.1
input|c1|2810945-2811410|+|ctg1_3019|	NZ_CP014948|c7|2842579-2843205|-|OB07_RS13270|hydrolase|WP_003162910.1
input|c1|2810945-2811410|+|ctg1_3019|	NZ_CP015648|c6|3379321-3379947|+|A6747_RS15830|hydrolase|WP_003162910.1
input|c1|2810945-2811410|+|ctg1_3019|	NZ_CP027174|c6|1708041-1708667|-|CSB85_RS08270|hydrolase|WP_003162910.1
input|c1|2810945-2811410|+|ctg1_3019|	NZ_CUXX01000084|c8|41998-42624|-|AQR70_RS20885|hydrolase|WP_003162910.1
input|c1|2810945-2811410|+|ctg1_3019|	NZ_CUYA01000016|c4|2868-3494|-|AQR76_RS03670|hydrolase|WP_003162910.1
input|c1|2810945-2811410|+|ctg1_3019|	NZ_FRGP01000013|c5|2691-3317|-|BUI47_RS08835|hydrolase|WP_003162910.1
input|c1|2810945-2811410|+|ctg1_3019|	NZ_FRKV01000012|c14|2644-3270|-|BUH33_RS03060|hydrolase|WP_003162910.1
input|c1|2810945-2811410|+|ctg1_3019|	NZ_FRRC01000058|c10|29633-30259|+|BUJ98_RS25355|hydrolase|WP_003162910.1
input|c1|2810945-2811410|+|ctg1_3019|	NZ_FRRJ01000012|c3|40789-41415|-|BUJ83_RS15895|hydrolase|WP_003162910.1
input|c1|2810945-2811410|+|ctg1_3019|	NZ_FRSH01000009|c7|60988-61614|-|BUK54_RS04400|hydrolase|WP_003162910.1
input|c1|2810945-2811410|+|ctg1_3019|	NZ_FRVW01000074|c14|51572-52198|-|BUR86_RS22965|hydrolase|WP_003162910.1
input|c1|2810945-2811410|+|ctg1_3019|	NZ_FRWM01000011|c8|41796-42422|-|BUS16_RS05270|hydrolase|WP_003162910.1
input|c1|2810945-2811410|+|ctg1_3019|	NZ_JTNK01000047|c13|2559-3185|-|NT52_RS29065|hydrolase|WP_003162910.1
input|c1|2810945-2811410|+|ctg1_3019|	NZ_JTOD01000023|c7|250762-251388|-|NT33_RS24020|hydrolase|WP_003162910.1
input|c1|2810945-2811410|+|ctg1_3019|	NZ_JTPC01000021|c6|25297-25923|+|NT07_RS13470|hydrolase|WP_003162910.1
input|c1|2810945-2811410|+|ctg1_3019|	NZ_JTQB01000014|c3|12220-12846|-|NS82_RS08600|hydrolase|WP_003162910.1
input|c1|2810945-2811410|+|ctg1_3019|	NZ_JTQE01000012|c1|58203-58829|-|NS79_RS11645|hydrolase|WP_003162910.1
input|c1|2810945-2811410|+|ctg1_3019|	NZ_JTRH01000022|c6|25105-25731|+|NS50_RS23300|hydrolase|WP_003162910.1
input|c1|2810945-2811410|+|ctg1_3019|	NZ_JTRK01000023|c11|18183-18809|+|NS47_RS26170|hydrolase|WP_003162910.1
input|c1|2810945-2811410|+|ctg1_3019|	NZ_JTRU01000024|c3|117666-118292|+|NS37_RS11415|hydrolase|WP_003162910.1
input|c1|2810945-2811410|+|ctg1_3019|	NZ_JTRW01000003|c10|41786-42412|-|NS35_RS06625|hydrolase|WP_003162910.1
input|c1|2810945-2811410|+|ctg1_3019|	NZ_JTSI01000016|c1|52955-53581|-|NS23_RS13815|hydrolase|WP_003162910.1
input|c1|2810945-2811410|+|ctg1_3019|	NZ_JTSM01000125|c5|2511-3137|-|NS19_RS29720|hydrolase|WP_003162910.1
input|c1|2810945-2811410|+|ctg1_3019|	NZ_JTTE01000009|c13|133962-134588|+|NS00_RS08660|hydrolase|WP_003162910.1
input|c1|2810945-2811410|+|ctg1_3019|	NZ_JTUG01000013|c3|132350-132976|+|NR72_RS09195|hydrolase|WP_003162910.1
input|c1|2810945-2811410|+|ctg1_3019|	NZ_JTUU01000039|c12|24620-25246|+|NR58_RS31480|hydrolase|WP_003162910.1
input|c1|2810945-2811410|+|ctg1_3019|	NZ_JUAX01000001|c2|178327-178953|+|NQ00_RS00640|hydrolase|WP_003162910.1
input|c1|2810945-2811410|+|ctg1_3019|	NZ_JVTD01000008|c1|17514-18140|+|ADN04_RS00775|hydrolase|WP_003162910.1
input|c1|2810945-2811410|+|ctg1_3019|	NZ_JWJU01000040|c4|24801-25427|+|RP27_RS18535|hydrolase|WP_003162910.1
input|c1|2810945-2811410|+|ctg1_3019|	NZ_KI518741|c7|2023229-2023855|-|Q081_RS15690|hydrolase|WP_003162910.1
input|c1|2810945-2811410|+|ctg1_3019|	NZ_KI518814|c6|2188487-2189113|-|Q073_RS16470|hydrolase|WP_003162910.1
input|c1|2810945-2811410|+|ctg1_3019|	NZ_KI518883|c8|2916537-2917163|-|Q064_RS19980|hydrolase|WP_003162910.1
input|c1|2810945-2811410|+|ctg1_3019|	NZ_KI519033|c5|67030-67656|-|Q033_RS15720|hydrolase|WP_003162910.1
input|c1|2810945-2811410|+|ctg1_3019|	NZ_KI519052|c6|253348-253974|+|Q032_RS22545|hydrolase|WP_003162910.1
input|c1|2810945-2811410|+|ctg1_3019|	NZ_KI519080|c7|2874683-2875309|-|Q025_RS19750|hydrolase|WP_003162910.1
input|c1|2810945-2811410|+|ctg1_3019|	NZ_KI519264|c6|2004757-2005383|+|Q006_RS15290|hydrolase|WP_003162910.1
input|c1|2810945-2811410|+|ctg1_3019|	NZ_KI519271|c7|2094354-2094980|-|Q004_RS16185|hydrolase|WP_003162910.1
input|c1|2810945-2811410|+|ctg1_3019|	NZ_KI914466|c1|324453-325079|-|Q051_RS08925|hydrolase|WP_003162910.1
input|c1|2810945-2811410|+|ctg1_3019|	NZ_KK212801|c15|2605-3231|-|AJ64_RS35570|hydrolase|WP_003162910.1
input|c1|2810945-2811410|+|ctg1_3019|	NZ_KK212944|c12|6456-7082|-|AJ62_RS37065|hydrolase|WP_003162910.1
input|c1|2810945-2811410|+|ctg1_3019|	NZ_KN360891|c10|3190-3816|-|KW85_RS31850|hydrolase|WP_003162910.1
input|c1|2810945-2811410|+|ctg1_3019|	NZ_KV801444|c10|2927-3553|-|HMPREF2746_RS22370|hydrolase|WP_003162910.1
input|c1|2810945-2811410|+|ctg1_3019|	NZ_KV811307|c4|24692-25318|+|HMPREF2886_RS19100|hydrolase|WP_003162910.1
input|c1|2810945-2811410|+|ctg1_3019|	NZ_LJZC01000078|c8|17210-17836|+|AN451_RS16325|hydrolase|WP_003162910.1
input|c1|2810945-2811410|+|ctg1_3019|	NZ_LJZH01000280|c10|3267-3893|-|AN456_RS25395|hydrolase|WP_003162910.1
input|c1|2810945-2811410|+|ctg1_3019|	NZ_LLKX01000013|c11|41458-42084|-|AO880_RS12760|hydrolase|WP_003162910.1
input|c1|2810945-2811410|+|ctg1_3019|	NZ_LLLV01000013|c9|77924-78550|-|AO904_RS16430|hydrolase|WP_003162910.1
input|c1|2810945-2811410|+|ctg1_3019|	NZ_LLMX01000014|c10|41154-41780|-|AO932_RS14310|hydrolase|WP_003162910.1
input|c1|2810945-2811410|+|ctg1_3019|	NZ_LLNX01000014|c10|18311-18937|+|AO958_RS15285|hydrolase|WP_003162910.1
input|c1|2810945-2811410|+|ctg1_3019|	NZ_LLOX01000016|c10|2770-3396|-|AO984_RS17105|hydrolase|WP_003162910.1
input|c1|2810945-2811410|+|ctg1_3019|	NZ_LLPP01000050|c12|42296-42922|-|APA04_RS25430|hydrolase|WP_003162910.1
input|c1|2810945-2811410|+|ctg1_3019|	NZ_LLQR01000018|c11|3339-3965|-|APA46_RS14895|hydrolase|WP_003162910.1
input|c1|2810945-2811410|+|ctg1_3019|	NZ_LLSM01000013|c9|41829-42455|-|APA93_RS14855|hydrolase|WP_003162910.1
input|c1|2810945-2811410|+|ctg1_3019|	NZ_LLVB01000016|c10|3303-3929|-|APB60_RS15595|hydrolase|WP_003162910.1
input|c1|2810945-2811410|+|ctg1_3019|	NZ_LRZL01000012|c9|18067-18693|+|AW919_RS10250|hydrolase|WP_003162910.1
input|c1|2810945-2811410|+|ctg1_3019|	NZ_LT883143|c6|3069320-3069946|-|PANN_RS14710|hydrolase|WP_003162910.1
input|c1|2810945-2811410|+|ctg1_3019|	NZ_LZQG01000028|c10|22555-23181|-|AN468_RS18830|hydrolase|WP_003162910.1
input|c1|2810945-2811410|+|ctg1_3019|	NZ_LZQK01000234|c13|33331-33957|-|AN467_RS21420|hydrolase|WP_003162910.1
input|c1|2810945-2811410|+|ctg1_3019|	NZ_MPBN01000001|c6|2664524-2665150|+|AM487_RS12595|hydrolase|WP_003162910.1
input|c1|2810945-2811410|+|ctg1_3019|	NZ_CP015637|c7|3960201-3960818|-|A7317_RS17435|hydrolase|WP_024074873.1
input|c1|2810945-2811410|+|ctg1_3019|	NZ_AEJY01000119|c2|4196-4822|-|EQW_RS0112580|hydrolase|WP_000165868.1
input|c1|2810945-2811410|+|ctg1_3019|	NZ_AP014855|c2|947189-947815|-|AST93_RS04575|hydrolase|WP_000165868.1
input|c1|2810945-2811410|+|ctg1_3019|	NZ_AP014857|c2|970558-971184|-|AST80_RS04720|hydrolase|WP_000165868.1
input|c1|2810945-2811410|+|ctg1_3019|	NZ_BBVE01000004|c2|172528-173154|-|EAE6F_RS05155|hydrolase|WP_000165868.1
input|c1|2810945-2811410|+|ctg1_3019|	NZ_BBVG01000016|c2|19305-19931|-|AST69_RS16045|hydrolase|WP_000165868.1
input|c1|2810945-2811410|+|ctg1_3019|	NZ_BBVJ01000001|c1|226837-227463|+|AST87_RS01120|hydrolase|WP_000165868.1
input|c1|2810945-2811410|+|ctg1_3019|	NZ_BBVK01000003|c1|256339-256965|+|AST88_RS05780|hydrolase|WP_059251537.1
input|c1|2810945-2811410|+|ctg1_3019|	NZ_BBVL01000020|c2|19253-19879|-|AST89_RS17535|hydrolase|WP_000165868.1
input|c1|2810945-2811410|+|ctg1_3019|	NZ_BBVO01000005|c2|196548-197174|-|AST92_RS09105|hydrolase|WP_000165868.1
input|c1|2810945-2811410|+|ctg1_3019|	NZ_BBVQ01000001|c1|182931-183557|-|AST95_RS00860|hydrolase|WP_000165868.1
input|c1|2810945-2811410|+|ctg1_3019|	NZ_BBVS01000009|c2|34592-35218|+|AST73_RS10080|hydrolase|WP_000165868.1
input|c1|2810945-2811410|+|ctg1_3019|	NZ_BBVT01000018|c2|89201-89827|+|AST74_RS15815|hydrolase|WP_000165868.1
input|c1|2810945-2811410|+|ctg1_3019|	NZ_BBVU01000024|c2|49142-49768|+|AST75_RS16965|hydrolase|WP_000165868.1
input|c1|2810945-2811410|+|ctg1_3019|	NZ_BBVV01000004|c2|220736-221362|+|AST76_RS07220|hydrolase|WP_000165868.1
input|c1|2810945-2811410|+|ctg1_3019|	NZ_BBVX01000005|c1|121668-122294|+|AST78_RS08630|hydrolase|WP_000165868.1
input|c1|2810945-2811410|+|ctg1_3019|	NZ_BBVZ01000006|c1|219201-219827|-|AST81_RS12495|hydrolase|WP_000165868.1
input|c1|2810945-2811410|+|ctg1_3019|	NZ_BBWA01000012|c2|103132-103758|+|AST82_RS22335|hydrolase|WP_000165868.1
input|c1|2810945-2811410|+|ctg1_3019|	NZ_BBWC01000002|c1|335582-336208|+|AST84_RS04120|hydrolase|WP_000165868.1
input|c1|2810945-2811410|+|ctg1_3019|	NZ_CP020369|c17|6620746-6621378|+|B5P22_RS30150|hydrolase|WP_016973942.1
input|c1|2810945-2811410|+|ctg1_3019|	NZ_CP025676|c1|3094152-3094778|+|C0R48_RS16070|hydrolase|WP_059251537.1
input|c1|2810945-2811410|+|ctg1_3019|	NZ_FOAG01000009|c1|11791-12411|+|BSG08_RS13545|hydrolase|WP_093037944.1
input|c1|2810945-2811410|+|ctg1_3019|	NC_017646|c2|985272-985898|-|CE10_RS04815|hydrolase|WP_000167611.1
input|c1|2810945-2811410|+|ctg1_3019|	NZ_AKJP02000005|c8|42799-43431|-|PMI25_RS04160|hydrolase|WP_007966399.1
input|c1|2810945-2811410|+|ctg1_3019|	NZ_AYMJ01000003|c1|372087-372719|+|U862_RS0103480|hydrolase|WP_025109120.1
input|c1|2810945-2811410|+|ctg1_3019|	NZ_CM001561|c5|2691171-2691803|+|I1A_RS11575|hydrolase|WP_003224230.1
input|c1|2810945-2811410|+|ctg1_3019|	NZ_CP015852|c5|2595999-2596631|+|A8L59_RS11285|hydrolase|WP_007966399.1
input|c1|2810945-2811410|+|ctg1_3019|	NZ_JFYN01000013|c4|40046-40678|-|BW33_RS14810|hydrolase|WP_007966399.1
input|c1|2810945-2811410|+|ctg1_3019|	NZ_LCZD01000014|c1|349869-350501|+|AA066_RS11885|hydrolase|WP_041074995.1
input|c1|2810945-2811410|+|ctg1_3019|	NZ_LT629687|c7|6067333-6067965|-|BLS19_RS27990|hydrolase|WP_007966399.1
input|c1|2810945-2811410|+|ctg1_3019|	NZ_JRYA01000005|c10|1108192-1108824|-|MZ38_RS11810|hydrolase|WP_034117703.1
input|c1|2810945-2811410|+|ctg1_3019|	NZ_LVEJ01000013|c2|114541-115173|-|A8O26_RS13945|hydrolase|WP_008081401.1
input|c1|2810945-2811410|+|ctg1_3019|	NC_009792|c4|2013602-2014228|+|CKO_RS09195|hydrolase|WP_012133028.1
input|c1|2810945-2811410|+|ctg1_3019|	NC_010498|c2|2241667-2242293|+|ECSMS35_RS11265|hydrolase|WP_000165876.1
input|c1|2810945-2811410|+|ctg1_3019|	NC_011745|c2|951425-952051|-|ECED1_RS04675|hydrolase|WP_000165876.1
input|c1|2810945-2811410|+|ctg1_3019|	NC_017626|c2|1060912-1061538|-|EC042_RS05195|hydrolase|WP_000165876.1
input|c1|2810945-2811410|+|ctg1_3019|	NZ_AEZL02000008|c3|485666-486292|+|EC990741_RS20580|hydrolase|WP_000165876.1
input|c1|2810945-2811410|+|ctg1_3019|	NZ_AFAG02000008|c2|690114-690740|-|ECTW07793_RS02135|hydrolase|WP_000165876.1
input|c1|2810945-2811410|+|ctg1_3019|	NZ_AFAV01000011|c4|29835-30461|-|PPECC79_RS04520|hydrolase|WP_000165876.1
input|c1|2810945-2811410|+|ctg1_3019|	NZ_AFDZ01000009|c3|695880-696506|-|BD16_RS19535|hydrolase|WP_000165876.1
input|c1|2810945-2811410|+|ctg1_3019|	NZ_AFET01000001|c2|1037366-1037992|-|ECAA86_RS17100|hydrolase|WP_000165876.1
input|c1|2810945-2811410|+|ctg1_3019|	NZ_AIAP01000020|c2|140530-141156|-|ECC26210_RS09250|hydrolase|WP_000165876.1
input|c1|2810945-2811410|+|ctg1_3019|	NZ_AIAV01000167|c1|95825-96451|+|ECC35309_RS15900|hydrolase|WP_000165876.1
input|c1|2810945-2811410|+|ctg1_3019|	NZ_AIBS01000021|c2|354881-355507|-|ECC79610_RS13860|hydrolase|WP_000165876.1
input|c1|2810945-2811410|+|ctg1_3019|	NZ_AICE01000081|c2|109169-109795|+|ECC992_RS20030|hydrolase|WP_000165876.1
input|c1|2810945-2811410|+|ctg1_3019|	NZ_AJPQ01000010|c1|29922-30548|-|ECAI27_RS17040|hydrolase|WP_000165876.1
input|c1|2810945-2811410|+|ctg1_3019|	NZ_AJWO01000014|c1|96961-97587|-|ECKD1_RS21215|hydrolase|WP_000165876.1
input|c1|2810945-2811410|+|ctg1_3019|	NZ_ANYB01000020|c2|29963-30589|-|WK1_RS17375|hydrolase|WP_000165876.1
input|c1|2810945-2811410|+|ctg1_3019|	NZ_AP017617|c2|2264370-2264996|+|CPZ03_RS11555|hydrolase|WP_000165876.1
input|c1|2810945-2811410|+|ctg1_3019|	NZ_AQEO01000025|c2|293689-294315|-|ECP03023081_RS08925|hydrolase|WP_000165876.1
input|c1|2810945-2811410|+|ctg1_3019|	NZ_AQEQ01000016|c2|628087-628713|-|ECP03018671_RS06360|hydrolase|WP_000165876.1
input|c1|2810945-2811410|+|ctg1_3019|	NZ_AQER01000006|c1|288005-288631|-|ECP02999171_RS05870|hydrolase|WP_000165876.1
input|c1|2810945-2811410|+|ctg1_3019|	NZ_AQFA01000031|c2|222677-223303|-|ECJURUA2010_RS04800|hydrolase|WP_000165876.1
input|c1|2810945-2811410|+|ctg1_3019|	NZ_AQFK01000009|c2|473548-474174|-|ECBCE001MS16_RS04495|hydrolase|WP_001700639.1
input|c1|2810945-2811410|+|ctg1_3019|	NZ_AQGP01000043|c2|118476-119102|-|K526_RS0118250|hydrolase|WP_000165876.1
input|c1|2810945-2811410|+|ctg1_3019|	NZ_ATLW01000004|c2|2004540-2005166|-|L319_RS22915|hydrolase|WP_000165876.1
input|c1|2810945-2811410|+|ctg1_3019|	NZ_AXOE01000015|c2|18825-19451|-|Q769_RS0107320|hydrolase|WP_000165876.1
input|c1|2810945-2811410|+|ctg1_3019|	NZ_BDGS01000001|c3|5504916-5505542|-|BJI51_RS23950|bifunctional_nicotinamidase/pyrazinamidase|WP_069865036.1
input|c1|2810945-2811410|+|ctg1_3019|	NZ_CCQM01000004|c1|38951-39577|+|MZ00_RS01910|hydrolase|WP_000165876.1
input|c1|2810945-2811410|+|ctg1_3019|	NZ_CP006027|c2|1032101-1032727|-|ECRM13514_RS05000|hydrolase|WP_000165876.1
input|c1|2810945-2811410|+|ctg1_3019|	NZ_CP006632|c2|1041297-1041923|-|PPECC33_RS04945|hydrolase|WP_000165876.1
input|c1|2810945-2811410|+|ctg1_3019|	NZ_CP007394|c2|1664947-1665573|-|CF60_RS07930|hydrolase|WP_000165876.1
input|c1|2810945-2811410|+|ctg1_3019|	NZ_CP007592|c2|1291898-1292524|-|CH99_RS06330|hydrolase|WP_000165876.1
input|c1|2810945-2811410|+|ctg1_3019|	NZ_CP007799|c2|971790-972416|-|ECOLIN_RS04770|hydrolase|WP_000165876.1
input|c1|2810945-2811410|+|ctg1_3019|	NZ_CP008697|c2|1774326-1774952|-|FH07_RS08850|hydrolase|WP_000165876.1
input|c1|2810945-2811410|+|ctg1_3019|	NZ_CP009578|c2|1488165-1488791|-|LI75_RS07445|hydrolase|WP_000165876.1
input|c1|2810945-2811410|+|ctg1_3019|	NZ_CP009859|c2|1136281-1136907|-|ECONIH1_RS05735|hydrolase|WP_000165876.1
input|c1|2810945-2811410|+|ctg1_3019|	NZ_CP010117|c1|1799670-1800296|+|RG25_RS09280|hydrolase|WP_000165876.1
input|c1|2810945-2811410|+|ctg1_3019|	NZ_CP010119|c2|4471138-4471764|-|RG26_RS23890|hydrolase|WP_000165876.1
input|c1|2810945-2811410|+|ctg1_3019|	NZ_CP010121|c1|3335723-3336349|+|RG27_RS17200|hydrolase|WP_000165876.1
input|c1|2810945-2811410|+|ctg1_3019|	NZ_CP010125|c2|1448639-1449265|-|RG30_RS07425|hydrolase|WP_000165876.1
input|c1|2810945-2811410|+|ctg1_3019|	NZ_CP010134|c1|721784-722410|+|RG34_RS03825|hydrolase|WP_000165876.1
input|c1|2810945-2811410|+|ctg1_3019|	NZ_CP010134|c2|883246-883872|+|RG34_RS04590|hydrolase|WP_000165876.1
input|c1|2810945-2811410|+|ctg1_3019|	NZ_CP010148|c1|316849-317475|+|RG39_RS01705|hydrolase|WP_000165876.1
input|c1|2810945-2811410|+|ctg1_3019|	NZ_CP010150|c1|524199-524825|+|RG40_RS02755|hydrolase|WP_000165876.1
input|c1|2810945-2811410|+|ctg1_3019|	NZ_CP010151|c3|2289797-2290423|+|RG41_RS11935|hydrolase|WP_000165876.1
input|c1|2810945-2811410|+|ctg1_3019|	NZ_CP010177|c1|4323182-4323808|+|RG52_RS22200|hydrolase|WP_000165876.1
input|c1|2810945-2811410|+|ctg1_3019|	NZ_CP010178|c2|710162-710788|-|RG53_RS03660|hydrolase|WP_000165876.1
input|c1|2810945-2811410|+|ctg1_3019|	NZ_CP010186|c2|767531-768157|-|RG56_RS03900|hydrolase|WP_000165876.1
input|c1|2810945-2811410|+|ctg1_3019|	NZ_CP010228|c1|2461927-2462553|+|RG65_RS12975|hydrolase|WP_000165876.1
input|c1|2810945-2811410|+|ctg1_3019|	NZ_CP010229|c2|4632265-4632891|+|RG66_RS23890|hydrolase|WP_000165876.1
input|c1|2810945-2811410|+|ctg1_3019|	NZ_CP010238|c2|3707057-3707683|-|RG72_RS19345|hydrolase|WP_000165876.1
input|c1|2810945-2811410|+|ctg1_3019|	NZ_CP010242|c2|2979143-2979769|-|RG73_RS15650|hydrolase|WP_000165876.1
input|c1|2810945-2811410|+|ctg1_3019|	NZ_CP010344|c2|1011958-1012584|-|E1470_RS04925|hydrolase|WP_000165876.1
input|c1|2810945-2811410|+|ctg1_3019|	NZ_CP011132|c2|959657-960283|-|F384_RS04320|hydrolase|WP_012133028.1
input|c1|2810945-2811410|+|ctg1_3019|	NZ_CP011416|c2|3871719-3872345|-|AA102_RS19385|hydrolase|WP_000165876.1
input|c1|2810945-2811410|+|ctg1_3019|	NZ_CP012379|c2|968611-969237|-|AKO63_RS04860|hydrolase|WP_000165876.1
input|c1|2810945-2811410|+|ctg1_3019|	NZ_CP013025|c1|323868-324494|+|MJ49_RS02365|hydrolase|WP_000165876.1
input|c1|2810945-2811410|+|ctg1_3019|	NZ_CP014111|c1|241113-241739|-|AL502_RS02055|hydrolase|WP_000165876.1
input|c1|2810945-2811410|+|ctg1_3019|	NZ_CP014158|c2|3421454-3422080|+|PcP3B5_RS15110|hydrolase|WP_058489618.1
input|c1|2810945-2811410|+|ctg1_3019|	NZ_CP014583|c1|1095818-1096444|+|BCV59_RS07070|hydrolase|WP_000165876.1
input|c1|2810945-2811410|+|ctg1_3019|	NZ_CP015159|c2|2479996-2480622|-|WM90_RS12160|hydrolase|WP_000165876.1
input|c1|2810945-2811410|+|ctg1_3019|	NZ_CP015228|c2|1078907-1079533|-|GJ12_RS06525|hydrolase|WP_000165876.1
input|c1|2810945-2811410|+|ctg1_3019|	NZ_CP015240|c2|3739695-3740321|-|A5956_RS18925|hydrolase|WP_000165876.1
input|c1|2810945-2811410|+|ctg1_3019|	NZ_CP015241|c3|4131926-4132552|-|A5955_RS20350|hydrolase|WP_000165876.1
input|c1|2810945-2811410|+|ctg1_3019|	NZ_CP015831|c3|3946130-3946756|+|A8L40_RS20970|hydrolase|WP_000165876.1
input|c1|2810945-2811410|+|ctg1_3019|	NZ_CP015912|c2|4682797-4683423|-|A9C00_RS23260|hydrolase|WP_000165876.1
input|c1|2810945-2811410|+|ctg1_3019|	NZ_CP016007|c4|4362619-4363245|-|A9Z04_RS21055|hydrolase|WP_000165876.1
input|c1|2810945-2811410|+|ctg1_3019|	NZ_CP016358|c4|4536316-4536942|-|BA058_RS22110|hydrolase|WP_000165876.1
input|c1|2810945-2811410|+|ctg1_3019|	NZ_CP016546|c1|523679-524305|+|BB405_RS02685|hydrolase|WP_000165876.1
input|c1|2810945-2811410|+|ctg1_3019|	NZ_CP016628|c1|3136152-3136778|+|FORC41_RS16465|hydrolase|WP_000165876.1
input|c1|2810945-2811410|+|ctg1_3019|	NZ_CP018206|c2|1628969-1629595|-|BSZ13_RS08265|hydrolase|WP_000165876.1
input|c1|2810945-2811410|+|ctg1_3019|	NZ_CP018323|c2|3307482-3308108|-|BS635_RS16965|hydrolase|WP_000165876.1
input|c1|2810945-2811410|+|ctg1_3019|	NZ_CP018770|c1|2937858-2938484|+|BUE82_RS15195|hydrolase|WP_000165876.1
input|c1|2810945-2811410|+|ctg1_3019|	NZ_CP018840|c2|3364657-3365283|-|BUQ71_RS17060|hydrolase|WP_000165876.1
input|c1|2810945-2811410|+|ctg1_3019|	NZ_CP018957|c3|3114739-3115365|-|BE963_RS18350|hydrolase|WP_000165876.1
input|c1|2810945-2811410|+|ctg1_3019|	NZ_CP018991|c4|4941316-4941942|-|BE932_RS27690|hydrolase|WP_000165876.1
input|c1|2810945-2811410|+|ctg1_3019|	NZ_CP019051|c1|4540992-4541618|+|BVL39_RS23500|hydrolase|WP_000165876.1
input|c1|2810945-2811410|+|ctg1_3019|	NZ_CP019455|c2|3594181-3594807|-|BXO92_RS18100|hydrolase|WP_000165876.1
input|c1|2810945-2811410|+|ctg1_3019|	NZ_CP019560|c1|236830-237456|-|BZY78_RS01170|hydrolase|WP_000165876.1
input|c1|2810945-2811410|+|ctg1_3019|	NZ_CP019903|c2|2911062-2911688|-|B1200_RS15175|hydrolase|WP_000165876.1
input|c1|2810945-2811410|+|ctg1_3019|	NZ_CP019944|c3|3380935-3381561|+|Eco28_RS17500|hydrolase|WP_000165876.1
input|c1|2810945-2811410|+|ctg1_3019|	NZ_CP021339|c2|1023515-1024141|-|EC95NR1_RS05185|hydrolase|WP_000165876.1
input|c1|2810945-2811410|+|ctg1_3019|	NZ_CP021535|c2|3651582-3652208|+|AM366_RS19085|hydrolase|WP_000165876.1
input|c1|2810945-2811410|+|ctg1_3019|	NZ_CP021840|c2|3389454-3390080|-|CDH88_RS16930|hydrolase|WP_000165876.1
input|c1|2810945-2811410|+|ctg1_3019|	NZ_CP022073|c8|4691039-4691665|+|CEP66_RS23120|hydrolase|WP_012133028.1
input|c1|2810945-2811410|+|ctg1_3019|	NZ_CP022279|c2|3141039-3141665|+|CFI09_RS16800|hydrolase|WP_000165876.1
input|c1|2810945-2811410|+|ctg1_3019|	NZ_CP022393|c2|2613851-2614477|-|CEJ55_RS13170|hydrolase|WP_000165876.1
input|c1|2810945-2811410|+|ctg1_3019|	NZ_CP023346|c2|1009005-1009631|-|CJU64_RS05105|hydrolase|WP_000165876.1
input|c1|2810945-2811410|+|ctg1_3019|	NZ_CP023353|c2|3277103-3277729|+|CNQ56_RS16750|hydrolase|WP_000165876.1
input|c1|2810945-2811410|+|ctg1_3019|	NZ_CP023359|c1|3089485-3090111|+|CNQ54_RS15950|hydrolase|WP_000165876.1
input|c1|2810945-2811410|+|ctg1_3019|	NZ_CP023364|c2|3227303-3227929|+|CNQ53_RS17225|hydrolase|WP_000165876.1
input|c1|2810945-2811410|+|ctg1_3019|	NZ_CP023386|c1|3097084-3097710|+|CNQ48_RS15895|hydrolase|WP_000165876.1
input|c1|2810945-2811410|+|ctg1_3019|	NZ_CP023388|c3|3264501-3265127|+|CNQ47_RS16915|hydrolase|WP_001682763.1
input|c1|2810945-2811410|+|ctg1_3019|	NZ_CP023541|c2|1726822-1727448|-|AWA97_RS08775|hydrolase|WP_000165876.1
input|c1|2810945-2811410|+|ctg1_3019|	NZ_CP023644|c2|1668952-1669578|+|CO715_RS08230|hydrolase|WP_000165876.1
input|c1|2810945-2811410|+|ctg1_3019|	NZ_CP024147|c2|1761495-1762121|-|CR539_RS09075|hydrolase|WP_000165876.1
input|c1|2810945-2811410|+|ctg1_3019|	NZ_CP024223|c2|4085221-4085847|-|CJV63_RS20490|hydrolase|WP_000165876.1
input|c1|2810945-2811410|+|ctg1_3019|	NZ_CP024278|c1|2801930-2802556|+|CS031_RS14875|hydrolase|WP_000165876.1
input|c1|2810945-2811410|+|ctg1_3019|	NZ_CP024289|c1|2086920-2087546|+|A5960_RS11130|hydrolase|WP_000165876.1
input|c1|2810945-2811410|+|ctg1_3019|	NZ_CP024618|c3|1473446-1474072|-|CR916_RS08885|bifunctional_nicotinamidase/pyrazinamidase|WP_062882306.1
input|c1|2810945-2811410|+|ctg1_3019|	NZ_CP024821|c1|1148824-1149450|+|CU078_RS06305|hydrolase|WP_000165876.1
input|c1|2810945-2811410|+|ctg1_3019|	NZ_CP024886|c1|216110-216736|-|AM344_RS01095|hydrolase|WP_000165876.1
input|c1|2810945-2811410|+|ctg1_3019|	NZ_CP024889|c1|2276373-2276999|+|AM346_RS12185|hydrolase|WP_000165876.1
input|c1|2810945-2811410|+|ctg1_3019|	NZ_CP024978|c1|639223-639849|+|CV83915_RS06010|hydrolase|WP_000165876.1
input|c1|2810945-2811410|+|ctg1_3019|	NZ_CP025318|c1|3281333-3281959|+|FORC42_RS17620|hydrolase|WP_000165876.1
input|c1|2810945-2811410|+|ctg1_3019|	NZ_CP025401|c2|957068-957694|-|MS8345_RS04845|hydrolase|WP_000165876.1
input|c1|2810945-2811410|+|ctg1_3019|	NZ_CP026399|c2|1420148-1420774|+|C3F40_RS07810|hydrolase|WP_000165876.1
input|c1|2810945-2811410|+|ctg1_3019|	NZ_CP026697|c4|3722293-3722919|+|AM352_RS18160|hydrolase|WP_012133028.1
input|c1|2810945-2811410|+|ctg1_3019|	NZ_CP026723|c4|4919025-4919651|-|C4R22_RS25265|hydrolase|WP_000165876.1
input|c1|2810945-2811410|+|ctg1_3019|	NZ_CP026755|c2|792760-793386|-|AM456_RS04835|hydrolase|WP_000165876.1
input|c1|2810945-2811410|+|ctg1_3019|	NZ_CP027134|c2|1787230-1787856|-|CSC09_RS10785|hydrolase|WP_001522756.1
input|c1|2810945-2811410|+|ctg1_3019|	NZ_CP027219|c2|3327643-3328269|+|C6H73_RS18500|hydrolase|WP_000165876.1
input|c1|2810945-2811410|+|ctg1_3019|	NZ_CP027255|c2|3491239-3491865|-|C6C13_RS17775|hydrolase|WP_000165876.1
input|c1|2810945-2811410|+|ctg1_3019|	NZ_CP027312|c2|1723582-1724208|+|MJ73_RS09125|hydrolase|WP_000165876.1
input|c1|2810945-2811410|+|ctg1_3019|	NZ_CP027323|c2|682277-682903|-|C6N24_RS03655|hydrolase|WP_000165876.1
input|c1|2810945-2811410|+|ctg1_3019|	NZ_CP027328|c2|3855572-3856198|+|C6N32_RS20115|hydrolase|WP_000165876.1
input|c1|2810945-2811410|+|ctg1_3019|	NZ_CP027340|c2|3152599-3153225|-|C6N25_RS16875|hydrolase|WP_000165873.1
input|c1|2810945-2811410|+|ctg1_3019|	NZ_CP027342|c1|4044803-4045429|+|C6N23_RS21085|hydrolase|WP_000165876.1
input|c1|2810945-2811410|+|ctg1_3019|	NZ_CP027373|c1|345450-346076|+|C6P66_RS01955|hydrolase|WP_000165876.1
input|c1|2810945-2811410|+|ctg1_3019|	NZ_CP027437|c2|1212618-1213244|+|C6W65_RS06365|hydrolase|WP_000165876.1
input|c1|2810945-2811410|+|ctg1_3019|	NZ_CP027440|c2|4700075-4700701|-|C6W69_RS24320|hydrolase|WP_000165876.1
input|c1|2810945-2811410|+|ctg1_3019|	NZ_CP027447|c1|221118-221744|-|C6W72_RS01190|hydrolase|WP_000165876.1
input|c1|2810945-2811410|+|ctg1_3019|	NZ_CP027449|c1|240340-240966|+|C6W73_RS01280|hydrolase|WP_000165876.1
input|c1|2810945-2811410|+|ctg1_3019|	NZ_CP027452|c1|286697-287323|+|C6W71_RS01595|hydrolase|WP_000165876.1
input|c1|2810945-2811410|+|ctg1_3019|	NZ_CP027457|c1|94412-95038|+|C6W79_RS00435|hydrolase|WP_000165876.1
input|c1|2810945-2811410|+|ctg1_3019|	NZ_CP027461|c2|1082910-1083536|-|C6W78_RS05535|hydrolase|WP_000165876.1
input|c1|2810945-2811410|+|ctg1_3019|	NZ_CP027462|c1|2966509-2967135|+|C6W75_RS15630|hydrolase|WP_000165876.1
input|c1|2810945-2811410|+|ctg1_3019|	NZ_CP027520|c4|4052597-4053223|-|AAF50_RS20285|hydrolase|WP_000165876.1
input|c1|2810945-2811410|+|ctg1_3019|	NZ_CP027550|c2|432253-432879|-|C6950_RS02325|hydrolase|WP_000165876.1
input|c1|2810945-2811410|+|ctg1_3019|	NZ_CP027579|c1|1678199-1678825|+|C6996_RS08680|hydrolase|WP_000165876.1
input|c1|2810945-2811410|+|ctg1_3019|	NZ_CP027599|c4|3988386-3989012|+|C7A06_RS22355|hydrolase|WP_000165876.1
input|c1|2810945-2811410|+|ctg1_3019|	NZ_CP027766|c3|2242910-2243536|+|C7M85_RS12640|hydrolase|WP_000165876.1
input|c1|2810945-2811410|+|ctg1_3019|	NZ_CP028192|c1|3629033-3629659|+|C7A99_RS18835|hydrolase|WP_000165876.1
input|c1|2810945-2811410|+|ctg1_3019|	NZ_CXWO01000002|c1|64479-65105|-|AMM15_RS03825|hydrolase|WP_000165876.1
input|c1|2810945-2811410|+|ctg1_3019|	NZ_CXWY01000017|c2|87479-88105|-|AMM22_RS04815|hydrolase|WP_000165876.1
input|c1|2810945-2811410|+|ctg1_3019|	NZ_CXXA01000012|c2|148005-148631|+|AMM21_RS07540|hydrolase|WP_000165876.1
input|c1|2810945-2811410|+|ctg1_3019|	NZ_CXXC01000005|c1|87359-87985|-|AMM02_RS03170|hydrolase|WP_053266603.1
input|c1|2810945-2811410|+|ctg1_3019|	NZ_CXXK01000009|c1|210221-210847|-|AMM30_RS14020|hydrolase|WP_000165876.1
input|c1|2810945-2811410|+|ctg1_3019|	NZ_CXXO01000029|c1|65017-65643|-|AMM32_RS16880|hydrolase|WP_000165876.1
input|c1|2810945-2811410|+|ctg1_3019|	NZ_CXXQ01000008|c1|87591-88217|-|AMM36_RS12270|hydrolase|WP_000165876.1
input|c1|2810945-2811410|+|ctg1_3019|	NZ_CXXS01000015|c2|19079-19705|-|AMM18_RS04830|hydrolase|WP_000165876.1
input|c1|2810945-2811410|+|ctg1_3019|	NZ_CXXT01000005|c1|87438-88064|-|AMM16_RS02725|hydrolase|WP_000165876.1
input|c1|2810945-2811410|+|ctg1_3019|	NZ_CXYJ01000003|c1|298266-298892|+|AMM79_RS07750|hydrolase|WP_044697360.1
input|c1|2810945-2811410|+|ctg1_3019|	NZ_CXYT01000009|c3|137041-137667|-|AML97_RS19230|hydrolase|WP_000165876.1
input|c1|2810945-2811410|+|ctg1_3019|	NZ_CXZC01000001|c1|199202-199828|+|AOI74_RS01010|hydrolase|WP_000165876.1
input|c1|2810945-2811410|+|ctg1_3019|	NZ_CYAV01000025|c3|51677-52303|+|AN254_RS12785|hydrolase|WP_000165876.1
input|c1|2810945-2811410|+|ctg1_3019|	NZ_CYCV01000007|c2|140688-141314|-|AOI73_RS14015|hydrolase|WP_000165876.1
input|c1|2810945-2811410|+|ctg1_3019|	NZ_CYDD01000006|c1|28993-29619|-|AOI00_RS04225|hydrolase|WP_000165876.1
input|c1|2810945-2811410|+|ctg1_3019|	NZ_CYEO01000009|c1|38959-39585|+|AOH78_RS07605|hydrolase|WP_000165876.1
input|c1|2810945-2811410|+|ctg1_3019|	NZ_CYFC01000007|c1|87444-88070|-|AOG73_RS13150|hydrolase|WP_000165876.1
input|c1|2810945-2811410|+|ctg1_3019|	NZ_CYFD01000006|c1|70834-71460|-|AOH81_RS05975|hydrolase|WP_000165876.1
input|c1|2810945-2811410|+|ctg1_3019|	NZ_CYGJ01000002|c2|419591-420217|-|AOJ49_RS04815|hydrolase|WP_000165876.1
input|c1|2810945-2811410|+|ctg1_3019|	NZ_CYGU01000004|c2|122042-122668|-|AOJ17_RS07265|hydrolase|WP_000165876.1
input|c1|2810945-2811410|+|ctg1_3019|	NZ_FBUV01000012|c2|80639-81265|-|BG863_RS16995|hydrolase|WP_000165876.1
input|c1|2810945-2811410|+|ctg1_3019|	NZ_FUVU01000016|c2|131469-132095|+|B2C99_RS09430|hydrolase|WP_000165876.1
input|c1|2810945-2811410|+|ctg1_3019|	NZ_GG749133|c1|243143-243769|-|ECCG_RS18045|hydrolase|WP_000165876.1
input|c1|2810945-2811410|+|ctg1_3019|	NZ_GG749165|c3|824821-825447|-|ECDG_RS19160|hydrolase|WP_000165876.1
input|c1|2810945-2811410|+|ctg1_3019|	NZ_GG749328|c1|220910-221536|-|ECEG_RS15695|hydrolase|WP_000165876.1
input|c1|2810945-2811410|+|ctg1_3019|	NZ_GG771861|c1|149985-150611|+|HMPREF9540_RS01860|hydrolase|WP_000165876.1
input|c1|2810945-2811410|+|ctg1_3019|	NZ_GG773252|c3|14712-15338|+|HMPREF9535_RS18475|hydrolase|WP_000165876.1
input|c1|2810945-2811410|+|ctg1_3019|	NZ_GL872204|c1|2682588-2683214|+|ERFG_RS12260|hydrolase|WP_000165876.1
input|c1|2810945-2811410|+|ctg1_3019|	NZ_GL884168|c2|777091-777717|-|ECKG_RS19660|hydrolase|WP_000165876.1
input|c1|2810945-2811410|+|ctg1_3019|	NZ_JAQA01000162|c2|38969-39595|+|AH62_RS24230|hydrolase|WP_000165876.1
input|c1|2810945-2811410|+|ctg1_3019|	NZ_JDFV01000013|c1|19087-19713|-|AU10_RS17625|hydrolase|WP_000165876.1
input|c1|2810945-2811410|+|ctg1_3019|	NZ_JH590512|c1|49442-50068|-|ESOG_RS20110|hydrolase|WP_000165876.1
input|c1|2810945-2811410|+|ctg1_3019|	NZ_JH590760|c1|268076-268702|-|ESRG_RS17740|hydrolase|WP_000165876.1
input|c1|2810945-2811410|+|ctg1_3019|	NZ_JHHC01000029|c2|209320-209946|-|BX10_RS02750|hydrolase|WP_000165876.1
input|c1|2810945-2811410|+|ctg1_3019|	NZ_JHJJ01000016|c2|146319-146945|-|BY55_RS09790|hydrolase|WP_000165876.1
input|c1|2810945-2811410|+|ctg1_3019|	NZ_JHRX01000007|c3|141935-142561|-|EC102929_RS08435|hydrolase|WP_000165876.1
input|c1|2810945-2811410|+|ctg1_3019|	NZ_JHSA01000005|c2|201949-202575|+|EC300075_RS10255|hydrolase|WP_000165876.1
input|c1|2810945-2811410|+|ctg1_3019|	NZ_JHSW01000008|c2|247009-247635|+|EC200077_RS07255|hydrolase|WP_000165876.1
input|c1|2810945-2811410|+|ctg1_3019|	NZ_JHTB01000008|c2|29869-30495|-|EC303139_RS06270|hydrolase|WP_000165876.1
input|c1|2810945-2811410|+|ctg1_3019|	NZ_JHTL01000006|c1|175693-176319|-|EC700283_RS06470|hydrolase|WP_000165876.1
input|c1|2810945-2811410|+|ctg1_3019|	NZ_JJLP01000013|c2|156907-157533|-|AC82_RS18780|hydrolase|WP_000165876.1
input|c1|2810945-2811410|+|ctg1_3019|	NZ_JJLU01000035|c3|29642-30268|-|AC00_RS19160|hydrolase|WP_000165876.1
input|c1|2810945-2811410|+|ctg1_3019|	NZ_JMGQ01000073|c2|93526-94152|-|AA98_RS18310|hydrolase|WP_000165876.1
input|c1|2810945-2811410|+|ctg1_3019|	NZ_JNPA01000011|c2|9504-10130|-|AC95_RS20565|hydrolase|WP_000165876.1
input|c1|2810945-2811410|+|ctg1_3019|	NZ_JNPF01000021|c2|25452-26078|-|AB85_RS18205|hydrolase|WP_000165876.1
input|c1|2810945-2811410|+|ctg1_3019|	NZ_JNPK01000019|c2|190610-191236|-|AC15_RS17665|hydrolase|WP_000165876.1
input|c1|2810945-2811410|+|ctg1_3019|	NZ_JNPX01000029|c1|19741-20367|-|AC17_RS10675|hydrolase|WP_000165876.1
input|c1|2810945-2811410|+|ctg1_3019|	NZ_JNQD01000105|c2|67358-67984|-|AC96_RS17170|hydrolase|WP_000165876.1
input|c1|2810945-2811410|+|ctg1_3019|	NZ_JNQY01000005|c1|88066-88692|-|AC48_RS12580|hydrolase|WP_000165876.1
input|c1|2810945-2811410|+|ctg1_3019|	NZ_JNRM01000004|c1|148077-148703|+|AD03_RS17380|hydrolase|WP_000165876.1
input|c1|2810945-2811410|+|ctg1_3019|	NZ_JOQC01000002|c1|160744-161370|-|AB48_RS23085|hydrolase|WP_000165876.1
input|c1|2810945-2811410|+|ctg1_3019|	NZ_JOQV01000011|c3|47175-47801|+|AC52_RS18290|hydrolase|WP_000165876.1
input|c1|2810945-2811410|+|ctg1_3019|	NZ_JORQ01000012|c2|125369-125995|-|AC64_RS19000|hydrolase|WP_000165876.1
input|c1|2810945-2811410|+|ctg1_3019|	NZ_JPQG01000002|c3|107965-108591|+|JD73_RS09145|hydrolase|WP_000165876.1
input|c1|2810945-2811410|+|ctg1_3019|	NZ_JSGA01000039|c3|239400-240026|+|PQ09_RS22420|hydrolase|WP_000165876.1
input|c1|2810945-2811410|+|ctg1_3019|	NZ_JSHQ01000044|c3|36698-37324|+|PQ07_RS09910|hydrolase|WP_000165876.1
input|c1|2810945-2811410|+|ctg1_3019|	NZ_JSHS01000049|c2|46391-47017|+|PP12_RS09110|hydrolase|WP_000165876.1
input|c1|2810945-2811410|+|ctg1_3019|	NZ_JSHW01000051|c4|138367-138993|+|PP16_RS22095|hydrolase|WP_000165876.1
input|c1|2810945-2811410|+|ctg1_3019|	NZ_JSJX01000073|c3|200856-201482|-|PP44_RS18095|hydrolase|WP_000165876.1
input|c1|2810945-2811410|+|ctg1_3019|	NZ_JSMH01000051|c3|350562-351188|-|PQ43_RS09330|hydrolase|WP_000165876.1
input|c1|2810945-2811410|+|ctg1_3019|	NZ_JSMW01000039|c3|228318-228944|-|PQ67_RS20635|hydrolase|PQ67_RS20635
input|c1|2810945-2811410|+|ctg1_3019|	NZ_JSOO01000007|c1|121599-122225|-|PR32_RS01225|hydrolase|WP_000165876.1
input|c1|2810945-2811410|+|ctg1_3019|	NZ_JSOV01000032|c2|47504-48130|+|PR29_RS04410|hydrolase|WP_000165876.1
input|c1|2810945-2811410|+|ctg1_3019|	NZ_JTAV02000001|c1|485994-486620|+|MC77_RS02520|hydrolase|WP_012133028.1
input|c1|2810945-2811410|+|ctg1_3019|	NZ_JUCU01000006|c2|243111-243737|-|PU35_RS06555|hydrolase|WP_000165876.1
input|c1|2810945-2811410|+|ctg1_3019|	NZ_JUCY01000008|c4|181759-182385|+|PU31_RS08295|hydrolase|WP_000165876.1
input|c1|2810945-2811410|+|ctg1_3019|	NZ_JUDM01000007|c2|87309-87935|-|PU08_RS06660|hydrolase|WP_000165876.1
input|c1|2810945-2811410|+|ctg1_3019|	NZ_JUKA01000016|c2|46198-46824|+|RK27_RS09010|hydrolase|WP_000165876.1
input|c1|2810945-2811410|+|ctg1_3019|	NZ_JVBH01000168|c1|29913-30539|-|ADC06_RS22030|hydrolase|WP_000165876.1
input|c1|2810945-2811410|+|ctg1_3019|	NZ_JVGI01000115|c1|13850-14476|+|ADM97_RS14880|hydrolase|WP_000165876.1
input|c1|2810945-2811410|+|ctg1_3019|	NZ_JWKD01000056|c2|29779-30405|-|RK17_RS20115|hydrolase|WP_000165876.1
input|c1|2810945-2811410|+|ctg1_3019|	NZ_JWKK01000007|c2|89022-89648|-|RK30_RS03060|hydrolase|WP_000165876.1
input|c1|2810945-2811410|+|ctg1_3019|	NZ_JXVO01000003|c1|159041-159667|+|TJ08_RS04610|hydrolase|WP_000165876.1
input|c1|2810945-2811410|+|ctg1_3019|	NZ_JXWI01000012|c5|37438-38064|-|TJ30_RS18360|hydrolase|WP_000165876.1
input|c1|2810945-2811410|+|ctg1_3019|	NZ_JZXA01000011|c2|100145-100771|+|A9D58_RS04750|hydrolase|WP_000165876.1
input|c1|2810945-2811410|+|ctg1_3019|	NZ_KB732318|c4|443534-444160|-|WE9_RS04570|hydrolase|WP_001522756.1
input|c1|2810945-2811410|+|ctg1_3019|	NZ_KB732598|c2|1664956-1665582|-|A193_RS15375|hydrolase|WP_000165876.1
input|c1|2810945-2811410|+|ctg1_3019|	NZ_KB732633|c2|710361-710987|-|A1S3_RS16370|hydrolase|WP_000165876.1
input|c1|2810945-2811410|+|ctg1_3019|	NZ_KB732762|c2|1304524-1305150|-|A1U5_RS17395|hydrolase|WP_000165876.1
input|c1|2810945-2811410|+|ctg1_3019|	NZ_KB732813|c3|804800-805426|-|A1UO_RS20110|hydrolase|WP_000165876.1
input|c1|2810945-2811410|+|ctg1_3019|	NZ_KB732916|c2|147954-148580|-|A1YU_RS20680|hydrolase|WP_000165876.1
input|c1|2810945-2811410|+|ctg1_3019|	NZ_KB733014|c2|835412-836038|-|WEQ_RS18055|hydrolase|WP_000165876.1
input|c1|2810945-2811410|+|ctg1_3019|	NZ_KB733018|c2|741357-741983|-|WEE_RS16005|hydrolase|WP_000165876.1
input|c1|2810945-2811410|+|ctg1_3019|	NZ_KB733069|c2|3083396-3084022|-|A1UU_RS08255|hydrolase|WP_000165876.1
input|c1|2810945-2811410|+|ctg1_3019|	NZ_KB733086|c2|2905871-2906497|-|A1YM_RS08720|hydrolase|WP_000165876.1
input|c1|2810945-2811410|+|ctg1_3019|	NZ_KB733088|c2|1625297-1625923|-|A1YQ_RS16055|hydrolase|WP_000165876.1
input|c1|2810945-2811410|+|ctg1_3019|	NZ_KB733113|c2|778180-778806|-|A1YY_RS18640|hydrolase|WP_000165876.1
input|c1|2810945-2811410|+|ctg1_3019|	NZ_KB733122|c2|835631-836257|-|A311_RS16650|hydrolase|WP_000165876.1
input|c1|2810945-2811410|+|ctg1_3019|	NZ_KB733135|c2|4250213-4250839|-|A313_RS02815|hydrolase|WP_000165876.1
input|c1|2810945-2811410|+|ctg1_3019|	NZ_KB733141|c2|2998886-2999512|-|A31K_RS08145|hydrolase|WP_000165876.1
input|c1|2810945-2811410|+|ctg1_3019|	NZ_KB733145|c2|762770-763396|-|A13U_RS14975|hydrolase|WP_000165876.1
input|c1|2810945-2811410|+|ctg1_3019|	NZ_KB733178|c2|1750943-1751569|-|A153_RS14530|hydrolase|WP_000165876.1
input|c1|2810945-2811410|+|ctg1_3019|	NZ_KB733435|c2|876333-876959|-|A1Y1_RS18920|hydrolase|WP_000165876.1
input|c1|2810945-2811410|+|ctg1_3019|	NZ_KE136672|c1|218512-219138|-|WE5_RS22005|hydrolase|WP_000165876.1
input|c1|2810945-2811410|+|ctg1_3019|	NZ_KE136868|c3|1236387-1237013|-|A13G_RS17870|hydrolase|WP_001682763.1
input|c1|2810945-2811410|+|ctg1_3019|	NZ_KE137028|c3|754763-755389|-|A1U1_RS20390|hydrolase|WP_000165876.1
input|c1|2810945-2811410|+|ctg1_3019|	NZ_KE137155|c2|1757404-1758030|-|A1WK_RS16175|hydrolase|WP_000165876.1
input|c1|2810945-2811410|+|ctg1_3019|	NZ_KE137162|c3|2238168-2238794|-|A1WO_RS11805|hydrolase|WP_000165876.1
input|c1|2810945-2811410|+|ctg1_3019|	NZ_KE698882|c2|742214-742840|-|G688_RS18165|hydrolase|WP_000165876.1
input|c1|2810945-2811410|+|ctg1_3019|	NZ_KE699285|c3|665033-665659|-|G721_RS17020|hydrolase|WP_000165876.1
input|c1|2810945-2811410|+|ctg1_3019|	NZ_KE700241|c1|715295-715921|+|G805_RS19315|hydrolase|WP_000165876.1
input|c1|2810945-2811410|+|ctg1_3019|	NZ_KE700561|c2|680268-680894|-|G829_RS19835|hydrolase|WP_000165876.1
input|c1|2810945-2811410|+|ctg1_3019|	NZ_KE700784|c2|935319-935945|-|G845_RS18590|hydrolase|WP_000165876.1
input|c1|2810945-2811410|+|ctg1_3019|	NZ_KE700796|c2|817481-818107|-|G847_RS16890|hydrolase|WP_000165876.1
input|c1|2810945-2811410|+|ctg1_3019|	NZ_KE700821|c2|754343-754969|-|G850_RS18760|hydrolase|WP_000165876.1
input|c1|2810945-2811410|+|ctg1_3019|	NZ_KE701494|c2|146749-147375|-|G904_RS19195|hydrolase|WP_000165876.1
input|c1|2810945-2811410|+|ctg1_3019|	NZ_KE701541|c2|416642-417268|-|G908_RS18515|hydrolase|WP_000165876.1
input|c1|2810945-2811410|+|ctg1_3019|	NZ_KE701703|c2|162918-163544|-|G920_RS17070|hydrolase|WP_000165876.1
input|c1|2810945-2811410|+|ctg1_3019|	NZ_KE701974|c2|1070977-1071603|-|G938_RS20015|hydrolase|WP_000165876.1
input|c1|2810945-2811410|+|ctg1_3019|	NZ_KE702155|c2|765233-765859|-|G950_RS16570|hydrolase|WP_000165876.1
input|c1|2810945-2811410|+|ctg1_3019|	NZ_KE702461|c2|1729859-1730485|+|G983_RS15450|hydrolase|WP_000165876.1
input|c1|2810945-2811410|+|ctg1_3019|	NZ_KE702575|c2|1120012-1120638|-|G994_RS19770|hydrolase|WP_000165876.1
input|c1|2810945-2811410|+|ctg1_3019|	NZ_KE702720|c2|713704-714330|-|H003_RS17970|hydrolase|WP_000165876.1
input|c1|2810945-2811410|+|ctg1_3019|	NZ_KE747801|c3|773870-774496|-|G842_RS07835|hydrolase|WP_000165876.1
input|c1|2810945-2811410|+|ctg1_3019|	NZ_KI535524|c2|1147743-1148369|-|L403_RS17980|hydrolase|WP_023307826.1
input|c1|2810945-2811410|+|ctg1_3019|	NZ_KI538659|c1|237101-237727|+|G711_RS24095|hydrolase|WP_001700639.1
input|c1|2810945-2811410|+|ctg1_3019|	NZ_KI669372|c1|214987-215613|-|G975_RS21610|hydrolase|WP_000165876.1
input|c1|2810945-2811410|+|ctg1_3019|	NZ_KL647100|c3|234828-235454|+|FG99_RS24610|hydrolase|WP_043272751.1
input|c1|2810945-2811410|+|ctg1_3019|	NZ_KQ087939|c4|950926-951552|-|SK82_RS22845|hydrolase|WP_000165876.1
input|c1|2810945-2811410|+|ctg1_3019|	NZ_LDCQ01000011|c2|97246-97872|-|WQ65_RS11255|hydrolase|WP_000165876.1
input|c1|2810945-2811410|+|ctg1_3019|	NZ_LDDF01000023|c2|121851-122477|-|WQ71_RS11075|hydrolase|WP_000165876.1
input|c1|2810945-2811410|+|ctg1_3019|	NZ_LDYK01000054|c1|140587-141213|-|ACU62_RS09610|hydrolase|WP_000165876.1
input|c1|2810945-2811410|+|ctg1_3019|	NZ_LFHY01000011|c1|20606-21232|-|A9180_RS09590|hydrolase|WP_012133028.1
input|c1|2810945-2811410|+|ctg1_3019|	NZ_LFKC01000009|c2|172502-173128|-|ACM21_RS04155|hydrolase|WP_000165876.1
input|c1|2810945-2811410|+|ctg1_3019|	NZ_LGMY01000196|c2|121325-121951|-|ACN81_RS15300|hydrolase|WP_000165876.1
input|c1|2810945-2811410|+|ctg1_3019|	NZ_LGZJ01000031|c2|87322-87948|-|WR22_RS16310|hydrolase|WP_000165876.1
input|c1|2810945-2811410|+|ctg1_3019|	NZ_LGZO01000039|c4|38891-39517|+|WQ83_RS15320|hydrolase|WP_000165876.1
input|c1|2810945-2811410|+|ctg1_3019|	NZ_LGZW01000002|c1|87277-87903|-|WQ90_RS00890|hydrolase|WP_000165876.1
input|c1|2810945-2811410|+|ctg1_3019|	NZ_LHCQ01000038|c2|33809-34435|+|AGA26_RS22685|hydrolase|WP_000165876.1
input|c1|2810945-2811410|+|ctg1_3019|	NZ_LHCW01000009|c2|19330-19956|-|AGA37_RS08095|hydrolase|WP_000165876.1
input|c1|2810945-2811410|+|ctg1_3019|	NZ_LHCZ01000002|c2|147857-148483|+|AGA23_RS01660|hydrolase|WP_000165876.1
input|c1|2810945-2811410|+|ctg1_3019|	NZ_LIUY01000003|c1|87514-88140|-|AM260_RS03550|hydrolase|WP_000165876.1
input|c1|2810945-2811410|+|ctg1_3019|	NZ_LIVD01000016|c2|19250-19876|-|AM265_RS08950|hydrolase|WP_000165876.1
input|c1|2810945-2811410|+|ctg1_3019|	NZ_LK999958|c1|266931-267557|+|VK24_RS23455|hydrolase|WP_000165876.1
input|c1|2810945-2811410|+|ctg1_3019|	NZ_LKAX01000007|c3|5062436-5063062|+|AOX63_RS23460|hydrolase|WP_058489618.1
input|c1|2810945-2811410|+|ctg1_3019|	NZ_LLYK01000174|c1|18969-19595|-|ARC82_RS17610|hydrolase|WP_000165876.1
input|c1|2810945-2811410|+|ctg1_3019|	NZ_LLYL01000126|c3|103729-104355|+|ARC83_RS18345|hydrolase|WP_000165876.1
input|c1|2810945-2811410|+|ctg1_3019|	NZ_LM995654|c2|88840-89466|+|VG28_RS15910|hydrolase|WP_000165876.1
input|c1|2810945-2811410|+|ctg1_3019|	NZ_LM997174|c4|100865-101491|+|VJ27_RS24495|hydrolase|WP_000165876.1
input|c1|2810945-2811410|+|ctg1_3019|	NZ_LM997358|c1|153571-154197|+|VG13_RS04515|hydrolase|WP_044697360.1
input|c1|2810945-2811410|+|ctg1_3019|	NZ_LNHU01000020|c2|56836-57462|-|APT97_RS03475|hydrolase|WP_000165876.1
input|c1|2810945-2811410|+|ctg1_3019|	NZ_LNIP01000047|c4|244366-244992|-|APU18_RS18245|hydrolase|WP_000165876.1
input|c1|2810945-2811410|+|ctg1_3019|	NZ_LNUI01000006|c1|30356-30982|-|AYM08_RS09455|hydrolase|WP_000165876.1
input|c1|2810945-2811410|+|ctg1_3019|	NZ_LOFY01000045|c3|383502-384128|+|AML13_RS19710|hydrolase|WP_000165876.1
input|c1|2810945-2811410|+|ctg1_3019|	NZ_LOGJ01000001|c1|261853-262479|+|AML24_RS01365|hydrolase|WP_000165876.1
input|c1|2810945-2811410|+|ctg1_3019|	NZ_LOGR01000086|c2|4201-4827|-|AML33_RS15260|hydrolase|WP_000165876.1
input|c1|2810945-2811410|+|ctg1_3019|	NZ_LOGT01000175|c5|71783-72409|+|AML35_RS25830|hydrolase|WP_000165876.1
input|c1|2810945-2811410|+|ctg1_3019|	NZ_LOIK01000047|c1|147990-148616|+|AML61_RS10240|hydrolase|WP_000165876.1
input|c1|2810945-2811410|+|ctg1_3019|	NZ_LOIR01000058|c2|233012-233638|+|AML72_RS23515|hydrolase|WP_000165876.1
input|c1|2810945-2811410|+|ctg1_3019|	NZ_LOIT01000208|c3|91843-92469|+|AML74_RS18025|hydrolase|WP_062882306.1
input|c1|2810945-2811410|+|ctg1_3019|	NZ_LORR02000011|c4|3459647-3460273|-|AL526_RS22035|hydrolase|WP_012133028.1
input|c1|2810945-2811410|+|ctg1_3019|	NZ_LQSB01000023|c2|147920-148546|+|AWE62_RS13600|hydrolase|WP_000165876.1
input|c1|2810945-2811410|+|ctg1_3019|	NZ_LQSO01000078|c2|183592-184218|+|AWE77_RS22565|hydrolase|WP_000165876.1
input|c1|2810945-2811410|+|ctg1_3019|	NZ_LQTB01000034|c2|268841-269467|+|AWE98_RS16305|hydrolase|WP_000165876.1
input|c1|2810945-2811410|+|ctg1_3019|	NZ_LQTO01000175|c1|30130-30756|-|AWF13_RS14765|hydrolase|WP_000165876.1
input|c1|2810945-2811410|+|ctg1_3019|	NZ_LRLV01000130|c1|65025-65651|-|AWP92_RS15095|hydrolase|WP_000165876.1
input|c1|2810945-2811410|+|ctg1_3019|	NZ_LRXX01000027|c2|343618-344244|-|AXH18_RS08970|hydrolase|WP_061336330.1
input|c1|2810945-2811410|+|ctg1_3019|	NZ_LSBW01000175|c1|97509-98135|-|AXK29_RS19015|hydrolase|WP_000165876.1
input|c1|2810945-2811410|+|ctg1_3019|	NZ_LSGI01000034|c3|14656-15282|+|BUL17_RS11295|hydrolase|WP_000165876.1
input|c1|2810945-2811410|+|ctg1_3019|	NZ_LT883142|c3|3001293-3001919|+|EC1094V2_RS17155|hydrolase|WP_000165876.1
input|c1|2810945-2811410|+|ctg1_3019|	NZ_LVMA01000056|c3|112707-113333|+|AVM91_RS12045|hydrolase|WP_000165876.1
input|c1|2810945-2811410|+|ctg1_3019|	NZ_LVMC01000095|c1|150892-151518|-|AVM93_RS17285|hydrolase|WP_000165876.1
input|c1|2810945-2811410|+|ctg1_3019|	NZ_LVNT01000043|c1|141032-141658|+|AVN36_RS05340|hydrolase|WP_000165876.1
input|c1|2810945-2811410|+|ctg1_3019|	NZ_LVNV01000103|c2|31363-31989|-|AVN38_RS16420|hydrolase|WP_063082313.1
input|c1|2810945-2811410|+|ctg1_3019|	NZ_LVOA01000058|c2|13201-13827|+|AVN43_RS01990|hydrolase|WP_000165876.1
input|c1|2810945-2811410|+|ctg1_3019|	NZ_LVOB01000105|c1|66829-67455|-|AVN44_RS11940|hydrolase|WP_000165876.1
input|c1|2810945-2811410|+|ctg1_3019|	NZ_LVOZ01000082|c1|35423-36049|+|AVN68_RS09585|hydrolase|WP_000165876.1
input|c1|2810945-2811410|+|ctg1_3019|	NZ_LVPD01000059|c3|94647-95273|+|AVN72_RS11185|hydrolase|WP_000165876.1
input|c1|2810945-2811410|+|ctg1_3019|	NZ_LVPO01000043|c3|147983-148609|+|AVN83_RS12060|hydrolase|WP_063069861.1
input|c1|2810945-2811410|+|ctg1_3019|	NZ_LVPP01000051|c1|65010-65636|-|AVN84_RS09770|hydrolase|WP_000165876.1
input|c1|2810945-2811410|+|ctg1_3019|	NZ_LVPV01000078|c3|333091-333717|-|AVN90_RS20380|hydrolase|WP_000165876.1
input|c1|2810945-2811410|+|ctg1_3019|	NZ_LVSM01000001|c1|120528-121154|-|AWG75_RS00575|hydrolase|WP_000165876.1
input|c1|2810945-2811410|+|ctg1_3019|	NZ_LXPF01000004|c2|3462685-3463311|-|A5957_RS25935|hydrolase|WP_000165873.1
input|c1|2810945-2811410|+|ctg1_3019|	NZ_MBNV01000002|c1|499459-500085|+|BCF76_RS03770|hydrolase|WP_000165876.1
input|c1|2810945-2811410|+|ctg1_3019|	NZ_MBPT01000053|c2|147941-148567|+|BBZ49_RS20710|hydrolase|WP_000165876.1
input|c1|2810945-2811410|+|ctg1_3019|	NZ_MBTW01000016|c1|426841-427467|+|BBP07_RS10160|hydrolase|WP_071258295.1
input|c1|2810945-2811410|+|ctg1_3019|	NZ_MIIH01000002|c2|3994945-3995571|+|BHF00_RS20410|hydrolase|WP_000165876.1
input|c1|2810945-2811410|+|ctg1_3019|	NZ_MIIL01000001|c4|4254183-4254809|-|BHF03_RS20550|hydrolase|WP_000165876.1
input|c1|2810945-2811410|+|ctg1_3019|	NZ_MIVT01000012|c2|19090-19716|-|BHF14_RS08940|hydrolase|WP_000165876.1
input|c1|2810945-2811410|+|ctg1_3019|	NZ_MIVV01000001|c1|70746-71372|-|BHF16_RS00340|hydrolase|WP_000165876.1
input|c1|2810945-2811410|+|ctg1_3019|	NZ_MIVY01000001|c1|148106-148732|+|BHF19_RS00680|hydrolase|WP_000165876.1
input|c1|2810945-2811410|+|ctg1_3019|	NZ_MIWY01000011|c4|289489-290115|+|BHF46_RS13755|hydrolase|WP_000165876.1
input|c1|2810945-2811410|+|ctg1_3019|	NZ_MIXC01000019|c1|87404-88030|-|BHF50_RS10240|hydrolase|WP_000165876.1
input|c1|2810945-2811410|+|ctg1_3019|	NZ_MIXP01000024|c2|147863-148489|+|BHF23_RS16600|hydrolase|WP_000165876.1
input|c1|2810945-2811410|+|ctg1_3019|	NZ_MKGW01000011|c1|141136-141762|+|BJG06_RS00920|hydrolase|WP_000165876.1
input|c1|2810945-2811410|+|ctg1_3019|	NZ_MKGY01000115|c2|13146-13772|+|BJG03_RS23475|hydrolase|WP_000165876.1
input|c1|2810945-2811410|+|ctg1_3019|	NZ_MOKA01000021|c2|233412-234038|+|BK375_RS15325|hydrolase|WP_000165876.1
input|c1|2810945-2811410|+|ctg1_3019|	NZ_MOKH01000007|c5|51039-51665|+|BK382_RS06040|hydrolase|WP_000165876.1
input|c1|2810945-2811410|+|ctg1_3019|	NZ_MOKI01000004|c3|40472-41098|+|BK383_RS04390|hydrolase|WP_000165876.1
input|c1|2810945-2811410|+|ctg1_3019|	NZ_MOKT01000022|c1|337153-337779|+|BK394_RS12310|hydrolase|WP_000165876.1
input|c1|2810945-2811410|+|ctg1_3019|	NZ_MOYU01000003|c2|171041-171667|-|BMT62_RS04760|hydrolase|WP_000165876.1
input|c1|2810945-2811410|+|ctg1_3019|	NZ_MOYV01000001|c1|204691-205317|-|BMU06_RS01140|hydrolase|WP_000165876.1
input|c1|2810945-2811410|+|ctg1_3019|	NZ_MOZC01000002|c1|489108-489734|+|BMT81_RS06060|hydrolase|WP_000165876.1
input|c1|2810945-2811410|+|ctg1_3019|	NZ_MOZF01000001|c1|204834-205460|+|BMT76_RS01050|hydrolase|WP_000165876.1
input|c1|2810945-2811410|+|ctg1_3019|	NZ_MOZM01000001|c2|144466-145092|+|BMT96_RS00735|hydrolase|WP_000165876.1
input|c1|2810945-2811410|+|ctg1_3019|	NZ_MOZX01000003|c1|171007-171633|-|BMU03_RS06375|hydrolase|WP_000165876.1
input|c1|2810945-2811410|+|ctg1_3019|	NZ_MPGQ01000001|c2|1379722-1380348|-|BMT49_RS07300|hydrolase|WP_000165876.1
input|c1|2810945-2811410|+|ctg1_3019|	NZ_BDLM01000065|c3|33809-34435|+|BWO74_RS23935|hydrolase|WP_001625000.1
input|c1|2810945-2811410|+|ctg1_3019|	NZ_JYLP01000001|c5|162415-163032|-|TX25_RS00660|hydrolase|WP_003191905.1
input|c1|2810945-2811410|+|ctg1_3019|	NZ_KE699036|c1|277981-278607|+|G700_RS20970|hydrolase|WP_021515752.1
input|c1|2810945-2811410|+|ctg1_3019|	NZ_KE702482|c2|756258-756884|-|G985_RS17635|hydrolase|WP_001625000.1
input|c1|2810945-2811410|+|ctg1_3019|	NZ_CP027656|c8|3930795-3931421|-|C6Q18_RS17510|hydrolase|WP_106697832.1
input|c1|2810945-2811410|+|ctg1_3019|	NZ_CYBM01000008|c2|77593-78213|-|AOH30_RS10200|hydrolase|WP_053883556.1
input|c1|2810945-2811410|+|ctg1_3019|	NZ_KE702523|c2|933530-934156|-|G991_RS19000|hydrolase|WP_021575987.1
input|c1|2810945-2811410|+|ctg1_3019|	NZ_KI535406|c1|537711-538337|+|L474_RS18820|hydrolase|WP_023281793.1
input|c1|2810945-2811410|+|ctg1_3019|	NZ_AOXI01000023|c3|254707-255333|-|SEI61121_RS34825|hydrolase|WP_023184356.1
input|c1|2810945-2811410|+|ctg1_3019|	NZ_LLXO01000015|c3|61947-62570|-|AQ981_RS17770|hydrolase|WP_058913084.1
input|c1|2810945-2811410|+|ctg1_3019|	NZ_MSCT01000014|c5|197573-198199|-|BTN82_RS17340|hydrolase|WP_075120349.1
input|c1|2810945-2811410|+|ctg1_3019|	NC_009800|c2|1005275-1005901|-|ECHS_RS04910|hydrolase|WP_000165879.1
input|c1|2810945-2811410|+|ctg1_3019|	NC_010468|c1|2964801-2965427|+|ECOLC_RS14495|hydrolase|WP_000165879.1
input|c1|2810945-2811410|+|ctg1_3019|	NC_017633|c2|1048466-1049092|-|ETEC_RS05270|hydrolase|WP_000165879.1
input|c1|2810945-2811410|+|ctg1_3019|	NC_018661|c3|3489338-3489964|+|O3O_RS17900|hydrolase|WP_000165880.1
input|c1|2810945-2811410|+|ctg1_3019|	NZ_AAKB02000001|c1|346555-347181|+|EC53638_RS01980|hydrolase|WP_000165879.1
input|c1|2810945-2811410|+|ctg1_3019|	NZ_AEZP02000003|c2|1778942-1779568|+|EC970264_RS09275|hydrolase|WP_000165880.1
input|c1|2810945-2811410|+|ctg1_3019|	NZ_AP014862|c5|4748385-4749017|+|KF707C_RS21855|hydrolase|WP_003449372.1
input|c1|2810945-2811410|+|ctg1_3019|	NZ_APYC01000017|c2|87682-88308|-|ECP02994383_RS04850|hydrolase|WP_000165880.1
input|c1|2810945-2811410|+|ctg1_3019|	NZ_AQDU01000089|c2|65777-66403|-|EC2785200_RS06905|hydrolase|WP_000165879.1
input|c1|2810945-2811410|+|ctg1_3019|	NZ_AQEB01000086|c2|106176-106802|-|EC2731150_RS07110|hydrolase|WP_000165879.1
input|c1|2810945-2811410|+|ctg1_3019|	NZ_AQEJ01000008|c2|178578-179204|-|ECTHROOPD_RS05605|hydrolase|WP_000165880.1
input|c1|2810945-2811410|+|ctg1_3019|	NZ_AURX01000014|c2|52953-53579|+|M921_RS0105860|hydrolase|WP_000165879.1
input|c1|2810945-2811410|+|ctg1_3019|	NZ_CP006636|c2|937046-937672|-|PCN061_RS04710|hydrolase|WP_000165879.1
input|c1|2810945-2811410|+|ctg1_3019|	NZ_CP007025|c1|595371-595997|+|EAKF1_RS03015|hydrolase|WP_025237282.1
input|c1|2810945-2811410|+|ctg1_3019|	NZ_CP007391|c1|3005760-3006386|+|CF61_RS15040|hydrolase|WP_000165879.1
input|c1|2810945-2811410|+|ctg1_3019|	NZ_CP007442|c2|926691-927317|-|J444_RS04470|hydrolase|WP_000165880.1
input|c1|2810945-2811410|+|ctg1_3019|	NZ_CP009104|c2|1753934-1754560|-|HW42_RS08560|hydrolase|WP_000165880.1
input|c1|2810945-2811410|+|ctg1_3019|	NZ_CP009166|c2|1001594-1002220|-|EC1303_RS04730|hydrolase|WP_000165879.1
input|c1|2810945-2811410|+|ctg1_3019|	NZ_CP010122|c2|3742522-3743148|+|RG28_RS19890|hydrolase|WP_000165880.1
input|c1|2810945-2811410|+|ctg1_3019|	NZ_CP010129|c1|3080693-3081319|+|RG31_RS16625|hydrolase|WP_000165879.1
input|c1|2810945-2811410|+|ctg1_3019|	NZ_CP010133|c1|230396-231022|+|RG33_RS01160|hydrolase|WP_000165880.1
input|c1|2810945-2811410|+|ctg1_3019|	NZ_CP010133|c2|622376-623002|+|RG33_RS03145|hydrolase|WP_000165880.1
input|c1|2810945-2811410|+|ctg1_3019|	NZ_CP010140|c2|1483810-1484436|-|RG36_RS07860|hydrolase|WP_000165880.1
input|c1|2810945-2811410|+|ctg1_3019|	NZ_CP010145|c1|252191-252817|-|RG38_RS01380|hydrolase|WP_000165880.1
input|c1|2810945-2811410|+|ctg1_3019|	NZ_CP010169|c2|2951692-2952318|-|RG47_RS15205|hydrolase|WP_000165879.1
input|c1|2810945-2811410|+|ctg1_3019|	NZ_CP010171|c1|1131391-1132017|+|RG49_RS06250|hydrolase|WP_000165879.1
input|c1|2810945-2811410|+|ctg1_3019|	NZ_CP010219|c2|4588569-4589195|-|RG62_RS23855|hydrolase|WP_000165880.1
input|c1|2810945-2811410|+|ctg1_3019|	NZ_CP010226|c2|2533051-2533677|+|RG64_RS13860|hydrolase|WP_000165879.1
input|c1|2810945-2811410|+|ctg1_3019|	NZ_CP010231|c1|206314-206940|-|RG68_RS01050|hydrolase|WP_000165879.1
input|c1|2810945-2811410|+|ctg1_3019|	NZ_CP010237|c2|4862946-4863572|+|RG71_RS25465|hydrolase|WP_000165879.1
input|c1|2810945-2811410|+|ctg1_3019|	NZ_CP012380|c2|1000077-1000703|-|AKO64_RS05000|hydrolase|WP_000165880.1
input|c1|2810945-2811410|+|ctg1_3019|	NZ_CP013662|c3|1089436-1090062|-|CP48_RS06900|hydrolase|WP_000165880.1
input|c1|2810945-2811410|+|ctg1_3019|	NZ_CP015995|c1|3086738-3087364|+|A9K64_RS15720|hydrolase|WP_000165880.1
input|c1|2810945-2811410|+|ctg1_3019|	NZ_CP016404|c2|1684737-1685363|-|BBP24_RS08320|hydrolase|WP_000165879.1
input|c1|2810945-2811410|+|ctg1_3019|	NZ_CP017220|c2|1016004-1016630|-|BHT24_RS05310|hydrolase|WP_000165879.1
input|c1|2810945-2811410|+|ctg1_3019|	NZ_CP017631|c2|3374219-3374845|+|BJJ90_RS18305|hydrolase|WP_000165879.1
input|c1|2810945-2811410|+|ctg1_3019|	NZ_CP018962|c2|2906290-2906916|-|BE933_RS17805|hydrolase|WP_000165879.1
input|c1|2810945-2811410|+|ctg1_3019|	NZ_CP019005|c2|2297968-2298594|-|BE948_RS14310|hydrolase|WP_000165879.1
input|c1|2810945-2811410|+|ctg1_3019|	NZ_CP019558|c2|3200261-3200887|-|BZY74_RS16310|hydrolase|WP_000165880.1
input|c1|2810945-2811410|+|ctg1_3019|	NZ_CP020058|c1|1283152-1283778|+|AM440_RS06645|hydrolase|WP_000165879.1
input|c1|2810945-2811410|+|ctg1_3019|	NZ_CP020107|c1|3302214-3302840|+|EC767_RS17000|hydrolase|WP_000165880.1
input|c1|2810945-2811410|+|ctg1_3019|	NZ_CP021175|c3|4659472-4660098|+|CA593_RS24165|hydrolase|WP_000165879.1
input|c1|2810945-2811410|+|ctg1_3019|	NZ_CP023269|c7|3518552-3519169|-|CLM72_RS15935|hydrolase|WP_105227108.1
input|c1|2810945-2811410|+|ctg1_3019|	NZ_CP023377|c1|3074524-3075150|+|CNQ50_RS16495|hydrolase|WP_000165879.1
input|c1|2810945-2811410|+|ctg1_3019|	NZ_CP024131|c1|3222509-3223135|+|CR535_RS17375|hydrolase|WP_000165879.1
input|c1|2810945-2811410|+|ctg1_3019|	NZ_CP024134|c2|3358710-3359336|+|CR536_RS18285|hydrolase|WP_000165879.1
input|c1|2810945-2811410|+|ctg1_3019|	NZ_CP024232|c1|298704-299330|+|CNZ63_RS01585|hydrolase|WP_000165879.1
input|c1|2810945-2811410|+|ctg1_3019|	NZ_CP024239|c2|4632592-4633218|-|COG31_RS25940|hydrolase|WP_000165879.1
input|c1|2810945-2811410|+|ctg1_3019|	NZ_CP024243|c1|303978-304604|+|COG34_RS01610|hydrolase|WP_000165880.1
input|c1|2810945-2811410|+|ctg1_3019|	NZ_CP024245|c1|3816051-3816677|+|CQS47_RS19765|hydrolase|WP_099590302.1
input|c1|2810945-2811410|+|ctg1_3019|	NZ_CP024256|c2|2632324-2632950|-|CS032_RS15120|hydrolase|WP_000165879.1
input|c1|2810945-2811410|+|ctg1_3019|	NZ_CP024661|c1|2385382-2386008|+|COG30_RS12855|hydrolase|WP_000165879.1
input|c1|2810945-2811410|+|ctg1_3019|	NZ_CP025036|c2|2595603-2596229|-|CWO47_RS13235|hydrolase|WP_000165880.1
input|c1|2810945-2811410|+|ctg1_3019|	NZ_CP025048|c2|4397854-4398480|-|CWI33_RS22370|hydrolase|WP_000165879.1
input|c1|2810945-2811410|+|ctg1_3019|	NZ_CP025747|c2|1676773-1677399|-|C1I23_RS08785|hydrolase|WP_000165879.1
input|c1|2810945-2811410|+|ctg1_3019|	NZ_CP027105|c2|1708300-1708926|-|C5097_RS08975|hydrolase|WP_000165879.1
input|c1|2810945-2811410|+|ctg1_3019|	NZ_CP027140|c1|415679-416305|+|CSC06_RS04215|hydrolase|WP_000165879.1
input|c1|2810945-2811410|+|ctg1_3019|	NZ_CP027351|c2|2248770-2249396|-|ND05_RS11945|hydrolase|WP_000165880.1
input|c1|2810945-2811410|+|ctg1_3019|	NZ_CP027355|c1|1948393-1949019|+|C6P55_RS11010|hydrolase|WP_000165879.1
input|c1|2810945-2811410|+|ctg1_3019|	NZ_CP027584|c2|659068-659694|-|C7A02_RS03365|hydrolase|WP_000165880.1
input|c1|2810945-2811410|+|ctg1_3019|	NZ_CVTG01000035|c3|126897-127514|-|BFP91_RS24485|hydrolase|WP_065881774.1
input|c1|2810945-2811410|+|ctg1_3019|	NZ_CXXH01000007|c1|148213-148839|+|AMM29_RS11890|hydrolase|WP_000165879.1
input|c1|2810945-2811410|+|ctg1_3019|	NZ_CXZJ01000007|c1|147968-148594|+|AOG80_RS11110|hydrolase|WP_000165880.1
input|c1|2810945-2811410|+|ctg1_3019|	NZ_CYDE01000009|c1|22070-22696|-|AOH01_RS06765|hydrolase|WP_000165879.1
input|c1|2810945-2811410|+|ctg1_3019|	NZ_GL871772|c2|756305-756931|-|ERCG_RS19035|hydrolase|WP_000165879.1
input|c1|2810945-2811410|+|ctg1_3019|	NZ_GL872249|c2|681157-681783|-|ERGG_RS19430|hydrolase|WP_000165879.1
input|c1|2810945-2811410|+|ctg1_3019|	NZ_JASU01000003|c3|255791-256417|+|BU64_RS23980|hydrolase|WP_033885588.1
input|c1|2810945-2811410|+|ctg1_3019|	NZ_JASV01000001|c1|138925-139551|+|BU57_RS24540|hydrolase|WP_000165880.1
input|c1|2810945-2811410|+|ctg1_3019|	NZ_JH659574|c3|154790-155416|-|ESMG_RS02695|hydrolase|WP_000165879.1
input|c1|2810945-2811410|+|ctg1_3019|	NZ_JH953737|c2|19117-19743|-|EC3006_RS18770|hydrolase|WP_000165880.1
input|c1|2810945-2811410|+|ctg1_3019|	NZ_JHDG01000098|c3|19302-19928|-|AB98_RS18310|hydrolase|WP_000165879.1
input|c1|2810945-2811410|+|ctg1_3019|	NZ_JHDN01000024|c1|455-1081|-|AB97_RS20665|hydrolase|WP_000165879.1
input|c1|2810945-2811410|+|ctg1_3019|	NZ_JJLL01000108|c3|163529-164155|-|AD11_RS07770|hydrolase|WP_000165879.1
input|c1|2810945-2811410|+|ctg1_3019|	NZ_JJLT01000032|c2|453-1079|-|AC27_RS18535|hydrolase|WP_000165879.1
input|c1|2810945-2811410|+|ctg1_3019|	NZ_JNMX01000031|c1|52656-53282|+|AD18_RS09895|hydrolase|WP_032237504.1
input|c1|2810945-2811410|+|ctg1_3019|	NZ_JNPE01000028|c2|1363-1989|-|AB60_RS18735|hydrolase|WP_000165879.1
input|c1|2810945-2811410|+|ctg1_3019|	NZ_JNPJ01000072|c2|54715-55341|-|AC68_RS17615|hydrolase|WP_000165879.1
input|c1|2810945-2811410|+|ctg1_3019|	NZ_JNPQ01000004|c1|88596-89222|-|AB82_RS19110|hydrolase|WP_000165880.1
input|c1|2810945-2811410|+|ctg1_3019|	NZ_JNQP01000007|c1|59733-60359|-|AB89_RS15155|hydrolase|WP_032200620.1
input|c1|2810945-2811410|+|ctg1_3019|	NZ_JNRK01000003|c2|300593-301219|+|AB35_RS15775|hydrolase|WP_000165879.1
input|c1|2810945-2811410|+|ctg1_3019|	NZ_JNRT01000011|c1|40164-40790|+|AD41_RS12860|hydrolase|WP_000165880.1
input|c1|2810945-2811410|+|ctg1_3019|	NZ_JNRV01000002|c1|124457-125083|-|AB44_RS22980|hydrolase|WP_000165879.1
input|c1|2810945-2811410|+|ctg1_3019|	NZ_JOQO01000037|c2|25996-26622|-|AC51_RS07215|hydrolase|WP_000165879.1
input|c1|2810945-2811410|+|ctg1_3019|	NZ_JOQS01000001|c1|143199-143825|-|AB66_RS21865|hydrolase|WP_000165879.1
input|c1|2810945-2811410|+|ctg1_3019|	NZ_JORJ01000028|c2|70997-71623|-|AD47_RS20080|hydrolase|WP_000165879.1
input|c1|2810945-2811410|+|ctg1_3019|	NZ_JORW01000035|c2|158813-159439|-|AD06_RS16475|hydrolase|WP_000165880.1
input|c1|2810945-2811410|+|ctg1_3019|	NZ_JOSO01000029|c2|112510-113136|-|AC44_RS19410|hydrolase|WP_000165879.1
input|c1|2810945-2811410|+|ctg1_3019|	NZ_JPIF01000030|c2|104651-105277|+|GY32_RS10200|hydrolase|WP_000165879.1
input|c1|2810945-2811410|+|ctg1_3019|	NZ_JPKI01000003|c1|593338-593964|+|EL76_RS16115|hydrolase|WP_000165880.1
input|c1|2810945-2811410|+|ctg1_3019|	NZ_JSON01000033|c2|124312-124938|-|PR09_RS06210|hydrolase|WP_000165880.1
input|c1|2810945-2811410|+|ctg1_3019|	NZ_JSVQ01000014|c1|103921-104547|+|OO97_RS14655|hydrolase|WP_000165879.1
input|c1|2810945-2811410|+|ctg1_3019|	NZ_JUDH01000085|c2|47741-48367|+|PU15_RS21815|hydrolase|WP_000165879.1
input|c1|2810945-2811410|+|ctg1_3019|	NZ_JVNL01000078|c1|119750-120376|+|ADM95_RS10655|hydrolase|WP_000165879.1
input|c1|2810945-2811410|+|ctg1_3019|	NZ_JWKJ01000035|c2|44-670|-|RK29_RS10900|hydrolase|WP_000165879.1
input|c1|2810945-2811410|+|ctg1_3019|	NZ_JWZB01000008|c2|19524-20150|+|PU45_RS02140|hydrolase|WP_000165879.1
input|c1|2810945-2811410|+|ctg1_3019|	NZ_JXQY01000024|c5|266202-266831|+|RU10_RS19030|hydrolase|WP_016774235.1
input|c1|2810945-2811410|+|ctg1_3019|	NZ_JXQY01000024|c5|274727-275356|+|RU10_RS19085|hydrolase|WP_016774235.1
input|c1|2810945-2811410|+|ctg1_3019|	NZ_KB732238|c2|3009612-3010238|-|WCM_RS09460|hydrolase|WP_000165879.1
input|c1|2810945-2811410|+|ctg1_3019|	NZ_KB732522|c2|1470026-1470652|-|A15U_RS15460|hydrolase|WP_000165880.1
input|c1|2810945-2811410|+|ctg1_3019|	NZ_KB732580|c2|3661370-3661996|-|A191_RS06190|hydrolase|WP_000165880.1
input|c1|2810945-2811410|+|ctg1_3019|	NZ_KB733034|c2|1734958-1735584|-|A1S5_RS14575|hydrolase|WP_000165880.1
input|c1|2810945-2811410|+|ctg1_3019|	NZ_KB733130|c2|3755679-3756305|-|A317_RS17905|hydrolase|WP_000165879.1
input|c1|2810945-2811410|+|ctg1_3019|	NZ_KE136832|c3|109817-110443|-|WGA_RS08570|hydrolase|WP_000165879.1
input|c1|2810945-2811410|+|ctg1_3019|	NZ_KE136840|c2|419499-420125|-|WGC_RS15865|hydrolase|WP_000165879.1
input|c1|2810945-2811410|+|ctg1_3019|	NZ_KE137186|c2|1536876-1537502|-|A1WQ_RS16570|hydrolase|WP_000165879.1
input|c1|2810945-2811410|+|ctg1_3019|	NZ_KE137211|c2|2639217-2639843|-|A1WU_RS11380|hydrolase|WP_000165880.1
input|c1|2810945-2811410|+|ctg1_3019|	NZ_KE701198|c2|748918-749544|-|G879_RS16365|hydrolase|WP_000165879.1
input|c1|2810945-2811410|+|ctg1_3019|	NZ_KE701470|c3|157474-158100|-|G902_RS17675|hydrolase|WP_000165880.1
input|c1|2810945-2811410|+|ctg1_3019|	NZ_KE701683|c1|765256-765882|+|G919_RS18255|hydrolase|WP_000165879.1
input|c1|2810945-2811410|+|ctg1_3019|	NZ_KE702059|c2|196055-196681|-|G943_RS19505|hydrolase|WP_000165879.1
input|c1|2810945-2811410|+|ctg1_3019|	NZ_KE702490|c2|1034387-1035013|-|G986_RS17235|hydrolase|WP_000165879.1
input|c1|2810945-2811410|+|ctg1_3019|	NZ_KK736296|c2|1556164-1556790|-|AE34_RS14490|hydrolase|WP_000165880.1
input|c1|2810945-2811410|+|ctg1_3019|	NZ_KQ087962|c2|1010624-1011250|-|SK85_RS04955|hydrolase|WP_000165879.1
input|c1|2810945-2811410|+|ctg1_3019|	NZ_LDCY01000026|c3|57885-58511|+|WR24_RS11400|hydrolase|WP_000165879.1
input|c1|2810945-2811410|+|ctg1_3019|	NZ_LDYL01000007|c2|55000-55626|-|ACU58_RS01735|hydrolase|WP_000165879.1
input|c1|2810945-2811410|+|ctg1_3019|	NZ_LFZH01000010|c3|1125173-1125799|-|AC065_RS26695|hydrolase|WP_000165879.1
input|c1|2810945-2811410|+|ctg1_3019|	NZ_LGMF01000127|c2|257491-258117|+|ACN62_RS22045|hydrolase|WP_000165879.1
input|c1|2810945-2811410|+|ctg1_3019|	NZ_LGZP01000056|c3|87906-88532|-|WQ89_RS23655|hydrolase|WP_000165880.1
input|c1|2810945-2811410|+|ctg1_3019|	NZ_LHCM01000022|c1|38890-39516|+|AGA21_RS15405|hydrolase|WP_000165880.1
input|c1|2810945-2811410|+|ctg1_3019|	NZ_LHPA01000011|c1|493059-493688|-|AEQ63_RS04810|hydrolase|WP_016774235.1
input|c1|2810945-2811410|+|ctg1_3019|	NZ_LHPA01000011|c1|494939-495568|-|AEQ63_RS04825|hydrolase|WP_064361986.1
input|c1|2810945-2811410|+|ctg1_3019|	NZ_LIVB01000003|c1|102679-103305|+|AM263_RS03705|hydrolase|WP_000165879.1
input|c1|2810945-2811410|+|ctg1_3019|	NZ_LIVC01000004|c1|52237-52863|+|AM264_RS04265|hydrolase|WP_000165879.1
input|c1|2810945-2811410|+|ctg1_3019|	NZ_LIVH01000023|c1|18884-19510|+|AM269_RS15030|hydrolase|WP_000165879.1
input|c1|2810945-2811410|+|ctg1_3019|	NZ_LLYH01000176|c3|89716-90342|+|ARC95_RS20655|hydrolase|WP_000165879.1
input|c1|2810945-2811410|+|ctg1_3019|	NZ_LLYM01000163|c2|41743-42369|+|ARC99_RS16670|hydrolase|WP_000165880.1
input|c1|2810945-2811410|+|ctg1_3019|	NZ_LM995783|c2|220578-221204|-|VK60_RS09580|hydrolase|WP_044804003.1
input|c1|2810945-2811410|+|ctg1_3019|	NZ_LM996609|c2|112247-112873|+|VG21_RS04735|hydrolase|WP_044720646.1
input|c1|2810945-2811410|+|ctg1_3019|	NZ_LM997040|c2|1007671-1008297|+|VH02_RS22395|hydrolase|WP_000165880.1
input|c1|2810945-2811410|+|ctg1_3019|	NZ_LONL01000091|c4|18991-19617|-|AUQ08_RS21465|hydrolase|WP_000165879.1
input|c1|2810945-2811410|+|ctg1_3019|	NZ_LOOU01000004|c1|148153-148779|+|AUQ07_RS02780|hydrolase|WP_000165880.1
input|c1|2810945-2811410|+|ctg1_3019|	NZ_LPWV01000078|c1|87929-88555|+|AML29_RS08380|hydrolase|WP_000165880.1
input|c1|2810945-2811410|+|ctg1_3019|	NZ_LQTJ01000001|c1|114283-114909|-|AWF07_RS00520|hydrolase|WP_000165879.1
input|c1|2810945-2811410|+|ctg1_3019|	NZ_LQVS01000068|c1|45371-45997|-|AWF71_RS06785|hydrolase|WP_000165879.1
input|c1|2810945-2811410|+|ctg1_3019|	NZ_LRLC01000087|c1|56073-56699|+|AWP73_RS03270|hydrolase|WP_000165879.1
input|c1|2810945-2811410|+|ctg1_3019|	NZ_LRLF01000207|c3|109576-110202|+|AWP76_RS26500|hydrolase|WP_000165879.1
input|c1|2810945-2811410|+|ctg1_3019|	NZ_LRLI01000152|c1|129129-129755|+|AWP79_RS18585|hydrolase|WP_000165879.1
input|c1|2810945-2811410|+|ctg1_3019|	NZ_LT601384|c2|2103524-2104150|+|NCTC86EC_RS10345|hydrolase|WP_000165879.1
input|c1|2810945-2811410|+|ctg1_3019|	NZ_LT629788|c3|2438090-2438719|-|BLU71_RS10965|hydrolase|WP_016774235.1
input|c1|2810945-2811410|+|ctg1_3019|	NZ_LT629788|c3|2446615-2447244|-|BLU71_RS11020|hydrolase|WP_064361986.1
input|c1|2810945-2811410|+|ctg1_3019|	NZ_LT838196|c1|3045077-3045703|+|WI2_RS15710|hydrolase|WP_000165879.1
input|c1|2810945-2811410|+|ctg1_3019|	NZ_LT906474|c1|2940982-2941608|+|CKV98_RS14960|hydrolase|WP_000165879.1
input|c1|2810945-2811410|+|ctg1_3019|	NZ_LVNO01000121|c2|139358-139984|-|AVN31_RS21180|hydrolase|WP_000165879.1
input|c1|2810945-2811410|+|ctg1_3019|	NZ_LVNR01000096|c2|206322-206948|-|AVN34_RS19475|hydrolase|WP_000165879.1
input|c1|2810945-2811410|+|ctg1_3019|	NZ_LVNZ01000107|c2|37681-38307|-|AVN42_RS18375|hydrolase|AVN42_RS18375
input|c1|2810945-2811410|+|ctg1_3019|	NZ_LVPB01000050|c4|38963-39589|+|AVN70_RS07275|hydrolase|WP_000165880.1
input|c1|2810945-2811410|+|ctg1_3019|	NZ_LXPH01000002|c2|483594-484220|+|A5959_RS21900|hydrolase|WP_000165880.1
input|c1|2810945-2811410|+|ctg1_3019|	NZ_LXPV01000077|c2|102739-103365|+|A7J46_RS21520|hydrolase|WP_000165879.1
input|c1|2810945-2811410|+|ctg1_3019|	NZ_MAUI01000002|c1|576268-576894|+|ECO37_RS04925|hydrolase|WP_000165880.1
input|c1|2810945-2811410|+|ctg1_3019|	NZ_MAYQ01000007|c6|115604-116233|+|BBA88_RS22245|hydrolase|WP_016774235.1
input|c1|2810945-2811410|+|ctg1_3019|	NZ_MAYQ01000007|c6|124129-124758|+|BBA88_RS22295|hydrolase|WP_016774235.1
input|c1|2810945-2811410|+|ctg1_3019|	NZ_MIVX01000035|c2|87359-87985|-|BHF18_RS22175|hydrolase|WP_000165880.1
input|c1|2810945-2811410|+|ctg1_3019|	NZ_MIVZ01000029|c1|116491-117117|+|BHF20_RS17590|hydrolase|WP_000165880.1
input|c1|2810945-2811410|+|ctg1_3019|	NZ_MIWR01000001|c1|87504-88130|-|BHF39_RS00395|hydrolase|WP_000165880.1
input|c1|2810945-2811410|+|ctg1_3019|	NZ_MJAL01000161|c2|53342-53968|-|BHG39_RS14465|hydrolase|WP_000165879.1
input|c1|2810945-2811410|+|ctg1_3019|	NZ_MOFU01000072|c2|28948-29574|-|BK265_RS21630|hydrolase|WP_000165879.1
input|c1|2810945-2811410|+|ctg1_3019|	NZ_MOHY01000031|c4|68399-69025|-|BK321_RS15830|hydrolase|WP_000165879.1
input|c1|2810945-2811410|+|ctg1_3019|	NZ_MOIC01000003|c1|104642-105268|+|BK325_RS01585|hydrolase|WP_059040226.1
input|c1|2810945-2811410|+|ctg1_3019|	NZ_MOIT01000017|c2|64971-65597|-|BK342_RS07535|hydrolase|WP_000165879.1
input|c1|2810945-2811410|+|ctg1_3019|	NZ_MOIV01000008|c2|142977-143603|+|BK344_RS03805|hydrolase|WP_000165879.1
input|c1|2810945-2811410|+|ctg1_3019|	NZ_MOJD01000035|c1|65086-65712|-|BK352_RS13665|hydrolase|WP_000165879.1
input|c1|2810945-2811410|+|ctg1_3019|	NZ_MOKF01000014|c1|52119-52745|+|BK380_RS05910|hydrolase|WP_000165879.1
input|c1|2810945-2811410|+|ctg1_3019|	NZ_MOKP01000041|c3|141180-141806|+|BK390_RS17135|hydrolase|WP_000165879.1
input|c1|2810945-2811410|+|ctg1_3019|	NZ_MOKV01000026|c3|13432-14058|-|BK396_RS11485|hydrolase|WP_000165879.1
input|c1|2810945-2811410|+|ctg1_3019|	NZ_MQAG01000016|c1|29595-30221|-|BMT65_RS09360|hydrolase|WP_000165879.1
input|c1|2810945-2811410|+|ctg1_3019|	NZ_MTKE01000109|c1|19027-19653|-|BW691_RS10315|hydrolase|WP_000165879.1
input|c1|2810945-2811410|+|ctg1_3019|	NZ_MVNO01000009|c2|122824-123450|-|BT090_RS15420|hydrolase|WP_000165880.1
input|c1|2810945-2811410|+|ctg1_3019|	NC_013716|c2|1055829-1056455|-|ROD_RS04910|hydrolase|WP_012905285.1
input|c1|2810945-2811410|+|ctg1_3019|	NZ_AKJV01000051|c4|57254-57886|+|PMI19_RS19005|hydrolase|WP_007915995.1
input|c1|2810945-2811410|+|ctg1_3019|	NZ_AMZG01000046|c8|19946-20563|+|NG82_RS04455|hydrolase|WP_017530304.1
input|c1|2810945-2811410|+|ctg1_3019|	NZ_AOXE01000007|c1|45696-46322|+|SES60163_RS01775|hydrolase|WP_023176307.1
input|c1|2810945-2811410|+|ctg1_3019|	NZ_CAFD01000072|c2|97821-98447|+|SASAL_RS02605|hydrolase|WP_000113739.1
input|c1|2810945-2811410|+|ctg1_3019|	NZ_CM001471|c2|912783-913409|-|SEHO0A_RS11020|hydrolase|WP_000113739.1
input|c1|2810945-2811410|+|ctg1_3019|	NZ_CP022139|c2|3030046-3030672|+|LFZ47_RS15550|hydrolase|WP_080226184.1
input|c1|2810945-2811410|+|ctg1_3019|	NZ_CP022467|c1|2888589-2889215|+|LFZ92_RS14635|hydrolase|WP_000113739.1
input|c1|2810945-2811410|+|ctg1_3019|	NZ_CVTM01000040|c3|23223-23840|+|BFP86_RS16345|hydrolase|WP_017530304.1
input|c1|2810945-2811410|+|ctg1_3019|	NZ_FNJO01000013|c1|155399-156022|-|BLQ58_RS21720|hydrolase|WP_092602006.1
input|c1|2810945-2811410|+|ctg1_3019|	NZ_FOCU01000004|c3|84415-85047|+|BMY54_RS08280|hydrolase|WP_007916011.1
input|c1|2810945-2811410|+|ctg1_3019|	NZ_JNMR01000015|c2|88003-88629|-|AD16_RS12520|hydrolase|WP_032252302.1
input|c1|2810945-2811410|+|ctg1_3019|	NZ_JSAL01000026|c4|264238-264870|+|RY26_RS25205|hydrolase|WP_007916011.1
input|c1|2810945-2811410|+|ctg1_3019|	NZ_JSFK01000023|c4|106979-107611|-|NZ35_RS20895|hydrolase|WP_007915995.1
input|c1|2810945-2811410|+|ctg1_3019|	NZ_JXTT01000023|c1|250554-251180|+|TM63_RS07980|hydrolase|WP_023176307.1
input|c1|2810945-2811410|+|ctg1_3019|	NZ_LHPA01000011|c1|484534-485163|-|AEQ63_RS04760|hydrolase|WP_064361975.1
input|c1|2810945-2811410|+|ctg1_3019|	NZ_LHTH01000001|c1|319034-319660|-|LFZ48_RS01540|hydrolase|LFZ48_RS01540
input|c1|2810945-2811410|+|ctg1_3019|	NZ_LIGE01000025|c1|774687-775319|-|AK821_RS15305|hydrolase|WP_007916011.1
input|c1|2810945-2811410|+|ctg1_3019|	NZ_LT629756|c4|2905401-2906033|+|BLU24_RS13360|hydrolase|WP_093100931.1
input|c1|2810945-2811410|+|ctg1_3019|	NZ_LT629778|c5|3130616-3131248|-|BLU52_RS13825|hydrolase|WP_090284049.1
input|c1|2810945-2811410|+|ctg1_3019|	NZ_LT629788|c3|2447781-2448410|-|BLU71_RS11030|hydrolase|WP_083353079.1
input|c1|2810945-2811410|+|ctg1_3019|	NZ_MPLD01000005|c6|166113-166745|+|BOW65_RS11600|hydrolase|WP_007916011.1
input|c1|2810945-2811410|+|ctg1_3019|	NZ_MQNH01000007|c1|49648-50274|-|BW125_RS10935|hydrolase|WP_000113739.1
input|c1|2810945-2811410|+|ctg1_3019|	NC_011740|c1|1074847-1075473|-|EFER_RS05305|hydrolase|WP_000198078.1
input|c1|2810945-2811410|+|ctg1_3019|	NZ_AQET01000027|c2|215077-215703|-|ECP02989421_RS07770|hydrolase|WP_001400169.1
input|c1|2810945-2811410|+|ctg1_3019|	NZ_AZUR01000001|c3|2522769-2523392|+|PSEMAI1_RS0111710|hydrolase|WP_024303057.1
input|c1|2810945-2811410|+|ctg1_3019|	NZ_BBMX01000007|c4|49440-50066|+|CIFAM_RS08505|hydrolase|WP_042320243.1
input|c1|2810945-2811410|+|ctg1_3019|	NZ_CM001142|c1|1084796-1085422|-|ECD227_RS16155|hydrolase|WP_000198078.1
input|c1|2810945-2811410|+|ctg1_3019|	NZ_CP014015|c4|3686024-3686650|-|AL479_RS17760|hydrolase|WP_061077017.1
input|c1|2810945-2811410|+|ctg1_3019|	NZ_CP022695|c3|1823719-1824345|-|CI104_RS08955|hydrolase|WP_042320243.1
input|c1|2810945-2811410|+|ctg1_3019|	NZ_CP025757|c1|1999989-2000615|+|WM46_RS09905|hydrolase|WP_102602156.1
input|c1|2810945-2811410|+|ctg1_3019|	NZ_CP026216|c4|3176325-3176951|-|C2U53_RS18890|hydrolase|WP_043001201.1
input|c1|2810945-2811410|+|ctg1_3019|	NZ_FOIA01000015|c3|90502-91146|-|BMY62_RS08550|hydrolase|WP_090658632.1
input|c1|2810945-2811410|+|ctg1_3019|	NZ_FOJV01000011|c2|153941-154567|+|BM189_RS20360|hydrolase|WP_043001201.1
input|c1|2810945-2811410|+|ctg1_3019|	NZ_JAQB01000018|c1|74688-75314|+|AH63_RS10785|hydrolase|WP_043001201.1
input|c1|2810945-2811410|+|ctg1_3019|	NZ_JHJX01000057|c2|11391-12017|+|BY41_RS17425|hydrolase|WP_032329801.1
input|c1|2810945-2811410|+|ctg1_3019|	NZ_JHTG01000018|c2|88421-89047|-|EC401675_RS12085|hydrolase|WP_052912352.1
input|c1|2810945-2811410|+|ctg1_3019|	NZ_JMQQ01000026|c3|88212-88838|+|DQ02_RS11380|hydrolase|WP_043001201.1
input|c1|2810945-2811410|+|ctg1_3019|	NZ_JNMN01000001|c1|67868-68494|-|AB46_RS00320|hydrolase|WP_033869637.1
input|c1|2810945-2811410|+|ctg1_3019|	NZ_JSHF01000038|c2|191172-191798|-|PO82_RS22460|hydrolase|WP_042343503.1
input|c1|2810945-2811410|+|ctg1_3019|	NZ_JWSP02000004|c2|3033678-3034304|-|RK55_RS15350|hydrolase|WP_023186398.1
input|c1|2810945-2811410|+|ctg1_3019|	NZ_JZWN02000001|c1|771966-772592|+|VK87_RS03720|hydrolase|WP_000198078.1
input|c1|2810945-2811410|+|ctg1_3019|	NZ_JZWP02000023|c2|25938-26564|-|VL22_RS11695|hydrolase|WP_000198078.1
input|c1|2810945-2811410|+|ctg1_3019|	NZ_JZWQ02000001|c1|767913-768539|+|VP22_RS03695|hydrolase|WP_046077418.1
input|c1|2810945-2811410|+|ctg1_3019|	NZ_KK736183|c3|4398687-4399313|+|AF41_RS21265|hydrolase|WP_043001201.1
input|c1|2810945-2811410|+|ctg1_3019|	NZ_LCUL01000016|c1|82129-82755|+|AAY51_RS18550|hydrolase|WP_043001201.1
input|c1|2810945-2811410|+|ctg1_3019|	NZ_LIFT01000021|c3|76049-76675|+|AOY24_RS19720|hydrolase|WP_043001201.1
input|c1|2810945-2811410|+|ctg1_3019|	NZ_LORU02000001|c4|3637891-3638517|-|AL525_RS17755|hydrolase|WP_043001201.1
input|c1|2810945-2811410|+|ctg1_3019|	NZ_MEKC01000013|c1|243777-244403|+|APP86_RS11445|hydrolase|WP_071650946.1
input|c1|2810945-2811410|+|ctg1_3019|	NZ_ARWC01000001|c3|1687482-1688108|+|A3Q3_RS0108040|hydrolase|WP_020183074.1
input|c1|2810945-2811410|+|ctg1_3019|	NZ_CVTI01000046|c14|96475-97092|-|BFP98_RS28315|hydrolase|WP_049712843.1
input|c1|2810945-2811410|+|ctg1_3019|	NZ_JCKJ01000001|c3|2564493-2565119|+|METH11_RS14995|hydrolase|WP_020183074.1
input|c1|2810945-2811410|+|ctg1_3019|	NZ_JUCW01000029|c3|37613-38239|-|PU33_RS10470|hydrolase|WP_047624048.1
input|c1|2810945-2811410|+|ctg1_3019|	NZ_JUGE01000001|c3|2245938-2246564|+|FG11_RS10710|hydrolase|WP_020183074.1
input|c1|2810945-2811410|+|ctg1_3019|	NZ_CP010137|c1|3156375-3157001|+|RG35_RS16400|hydrolase|WP_073544308.1
input|c1|2810945-2811410|+|ctg1_3019|	NZ_CP027368|c2|1813371-1813997|+|C6P71_RS09680|hydrolase|WP_106889007.1
input|c1|2810945-2811410|+|ctg1_3019|	NZ_CP028166|c1|91585-92211|-|C6668_RS00515|hydrolase|WP_107147829.1
input|c1|2810945-2811410|+|ctg1_3019|	NZ_JNRY01000014|c1|88146-88772|-|AD14_RS10745|hydrolase|WP_000165881.1
input|c1|2810945-2811410|+|ctg1_3019|	NZ_LFZI01000007|c1|137238-137864|-|AC067_RS07730|hydrolase|WP_000165885.1
input|c1|2810945-2811410|+|ctg1_3019|	NZ_LGLZ01000118|c2|148405-149031|+|ACN56_RS13395|hydrolase|WP_000165881.1
input|c1|2810945-2811410|+|ctg1_3019|	NZ_LOOX01000029|c1|56949-57575|-|AUQ11_RS09610|hydrolase|WP_061354143.1
input|c1|2810945-2811410|+|ctg1_3019|	NZ_MIWE01000018|c2|38891-39517|+|BHF26_RS13905|hydrolase|WP_000165881.1
input|c1|2810945-2811410|+|ctg1_3019|	NZ_MTPL01000018|c1|35966-36592|+|BV389_RS07040|hydrolase|WP_078164918.1
input|c1|2810945-2811410|+|ctg1_3019|	NZ_LRLJ01000244|c1|104313-104939|+|AWP80_RS15980|hydrolase|WP_074579148.1
input|c1|2810945-2811410|+|ctg1_3019|	NC_017641|c2|1044946-1045572|-|UMNK88_RS05135|hydrolase|WP_000165869.1
input|c1|2810945-2811410|+|ctg1_3019|	NZ_AOMS01000026|c1|348541-349167|+|H262_RS04585|hydrolase|WP_003035746.1
input|c1|2810945-2811410|+|ctg1_3019|	NZ_BBMV01000025|c1|123895-124521|+|CIFRE_RS18855|hydrolase|WP_003035746.1
input|c1|2810945-2811410|+|ctg1_3019|	NZ_CP010160|c2|4087486-4088112|-|RG44_RS21975|hydrolase|WP_073544973.1
input|c1|2810945-2811410|+|ctg1_3019|	NZ_CP012554|c1|1112039-1112665|+|P10159_RS05410|hydrolase|WP_060682476.1
input|c1|2810945-2811410|+|ctg1_3019|	NZ_CP014070|c3|3744785-3745411|+|AL524_RS44140|hydrolase|WP_061070322.1
input|c1|2810945-2811410|+|ctg1_3019|	NZ_CP014546|c6|4166863-4167477|+|AYR47_RS19290|hydrolase|WP_016980087.1
input|c1|2810945-2811410|+|ctg1_3019|	NZ_CP016762|c1|3353880-3354506|+|CfB38_RS16655|hydrolase|WP_003035746.1
input|c1|2810945-2811410|+|ctg1_3019|	NZ_CP016952|c1|4335888-4336514|+|BFQ28_RS20555|hydrolase|WP_003035746.1
input|c1|2810945-2811410|+|ctg1_3019|	NZ_CP022135|c4|3187918-3188544|+|LFZ55_RS15795|hydrolase|WP_023247072.1
input|c1|2810945-2811410|+|ctg1_3019|	NZ_CP022142|c4|3374567-3375193|+|LFZ53_RS16800|hydrolase|WP_023247072.1
input|c1|2810945-2811410|+|ctg1_3019|	NZ_CP022151|c1|3271616-3272242|+|CES93_RS16755|hydrolase|WP_003035746.1
input|c1|2810945-2811410|+|ctg1_3019|	NZ_CP022273|c1|1358001-1358627|+|CFA70_RS07110|hydrolase|WP_003035746.1
input|c1|2810945-2811410|+|ctg1_3019|	NZ_CP023345|c4|2616687-2617313|+|CNQ75_RS13210|hydrolase|WP_023247072.1
input|c1|2810945-2811410|+|ctg1_3019|	NZ_CP024898|c2|4197437-4198063|+|AM348_RS20810|hydrolase|WP_003035746.1
input|c1|2810945-2811410|+|ctg1_3019|	NZ_CP026056|c2|1087007-1087633|-|MC62_RS05150|hydrolase|WP_003035746.1
input|c1|2810945-2811410|+|ctg1_3019|	NZ_CP026231|c2|1051544-1052170|-|C2U41_RS05315|hydrolase|WP_003035746.1
input|c1|2810945-2811410|+|ctg1_3019|	NZ_CP026238|c2|1694550-1695176|-|C2U43_RS08510|hydrolase|WP_003035746.1
input|c1|2810945-2811410|+|ctg1_3019|	NZ_CXYB01000004|c1|221033-221659|-|AMM34_RS12385|hydrolase|WP_053286747.1
input|c1|2810945-2811410|+|ctg1_3019|	NZ_FUYI01000008|c2|55430-56047|+|B5D64_RS08605|hydrolase|WP_010564307.1
input|c1|2810945-2811410|+|ctg1_3019|	NZ_JH414886|c3|734295-734921|-|HMPREF9428_RS08805|hydrolase|WP_003035746.1
input|c1|2810945-2811410|+|ctg1_3019|	NZ_JMJD01000003|c2|3275674-3276300|+|EH62_RS06610|hydrolase|WP_021545499.1
input|c1|2810945-2811410|+|ctg1_3019|	NZ_JOQX01000001|c1|1123823-1124434|+|AB07_RS17525|hydrolase|WP_032936352.1
input|c1|2810945-2811410|+|ctg1_3019|	NZ_JRST01000028|c2|23433-24059|+|GS23_RS23345|hydrolase|WP_003035746.1
input|c1|2810945-2811410|+|ctg1_3019|	NZ_JUPT01000020|c2|6732-7358|-|ADJ04_RS02325|hydrolase|WP_003035746.1
input|c1|2810945-2811410|+|ctg1_3019|	NZ_JVDC01000076|c1|118980-119606|+|ADB00_RS16675|hydrolase|WP_003035746.1
input|c1|2810945-2811410|+|ctg1_3019|	NZ_JYFZ02000001|c2|1496767-1497393|-|TO64_RS06970|hydrolase|WP_003035746.1
input|c1|2810945-2811410|+|ctg1_3019|	NZ_KI391991|c2|913832-914458|+|CSAG_RS07230|hydrolase|WP_020996517.1
input|c1|2810945-2811410|+|ctg1_3019|	NZ_KQ089810|c1|604224-604850|+|SK33_RS15305|hydrolase|WP_003035746.1
input|c1|2810945-2811410|+|ctg1_3019|	NZ_KQ089818|c2|3241831-3242457|-|SK34_RS15220|hydrolase|WP_003035746.1
input|c1|2810945-2811410|+|ctg1_3019|	NZ_KQ089824|c1|845374-846000|+|SK35_RS04205|hydrolase|WP_003035746.1
input|c1|2810945-2811410|+|ctg1_3019|	NZ_KQ089848|c1|711094-711720|+|SK39_RS03460|hydrolase|WP_003035746.1
input|c1|2810945-2811410|+|ctg1_3019|	NZ_KQ089863|c1|41305-41931|+|SK40_RS08905|hydrolase|WP_003035746.1
input|c1|2810945-2811410|+|ctg1_3019|	NZ_KQ464178|c2|1611883-1612509|-|APB78_RS07295|hydrolase|WP_003035746.1
input|c1|2810945-2811410|+|ctg1_3019|	NZ_KQ956015|c1|21540-22166|-|HMPREF3212_RS01200|hydrolase|WP_003035746.1
input|c1|2810945-2811410|+|ctg1_3019|	NZ_LLJO01000004|c1|189488-190114|+|AVL39_RS09100|hydrolase|WP_003035746.1
input|c1|2810945-2811410|+|ctg1_3019|	NZ_LT629689|c2|2135174-2135791|-|BLR63_RS09915|hydrolase|WP_010564307.1
input|c1|2810945-2811410|+|ctg1_3019|	NZ_LT629753|c2|1627481-1628098|+|BLU91_RS07430|hydrolase|WP_076952557.1
input|c1|2810945-2811410|+|ctg1_3019|	NZ_LUGC01000012|c1|34308-34934|-|WM44_RS07645|hydrolase|WP_003035746.1
input|c1|2810945-2811410|+|ctg1_3019|	NZ_MCJD01000109|c1|139860-140486|+|BED30_RS06715|hydrolase|WP_071444997.1
input|c1|2810945-2811410|+|ctg1_3019|	NZ_MCOO01000109|c1|228534-229160|+|BED44_RS06875|hydrolase|WP_003035746.1
input|c1|2810945-2811410|+|ctg1_3019|	NZ_MCOQ01000159|c2|99284-99910|-|BEH69_RS19290|hydrolase|WP_003035746.1
input|c1|2810945-2811410|+|ctg1_3019|	NZ_MDCW01000225|c2|21674-22300|-|BEH70_RS27525|hydrolase|WP_003035746.1
input|c1|2810945-2811410|+|ctg1_3019|	NZ_MDCX01000198|c1|21562-22188|-|BEH71_RS12085|hydrolase|WP_003035746.1
input|c1|2810945-2811410|+|ctg1_3019|	NZ_MDCY01000074|c1|101321-101947|-|BEH73_RS23225|hydrolase|WP_003035746.1
input|c1|2810945-2811410|+|ctg1_3019|	NZ_MDDA01000125|c2|220327-220953|+|BEH75_RS19495|hydrolase|WP_003035746.1
input|c1|2810945-2811410|+|ctg1_3019|	NZ_MLRB01000010|c4|184586-185212|+|A7R87_RS16675|hydrolase|WP_023247072.1
input|c1|2810945-2811410|+|ctg1_3019|	NZ_MLXO01000012|c1|51622-52248|-|A7S32_RS14620|hydrolase|WP_023247072.1
input|c1|2810945-2811410|+|ctg1_3019|	NZ_BBNB01000007|c3|172194-172820|+|CSE01S_RS11185|hydrolase|WP_042288161.1
input|c1|2810945-2811410|+|ctg1_3019|	NZ_CP019856|c5|2580724-2581341|+|B1R45_RS11700|hydrolase|WP_078047986.1
input|c1|2810945-2811410|+|ctg1_3019|	NZ_JZTQ01000024|c1|51934-52560|-|UB11_RS21035|hydrolase|WP_053509607.1
input|c1|2810945-2811410|+|ctg1_3019|	NZ_JZTR01000017|c1|19695-20321|-|UB12_RS14550|hydrolase|WP_053509607.1
input|c1|2810945-2811410|+|ctg1_3019|	NZ_KQ089830|c1|1995085-1995711|+|SK38_RS09585|hydrolase|WP_048235721.1
input|c1|2810945-2811410|+|ctg1_3019|	NZ_KQ089837|c1|2427239-2427865|+|SK37_RS11530|hydrolase|WP_048241326.1
input|c1|2810945-2811410|+|ctg1_3019|	NZ_LNHZ01000027|c3|21529-22155|-|APU02_RS05865|hydrolase|WP_060569525.1
input|c1|2810945-2811410|+|ctg1_3019|	NZ_MLYI01000009|c4|42489-43112|-|A7T60_RS26890|hydrolase|A7T60_RS26890
input|c1|2810945-2811410|+|ctg1_3019|	NZ_CP027544|c2|4872243-4872869|-|MJ68_RS26270|hydrolase|WP_000165884.1
input|c1|2810945-2811410|+|ctg1_3019|	NZ_LGLX01000139|c2|95057-95683|-|ACN54_RS14900|hydrolase|WP_074524239.1
input|c1|2810945-2811410|+|ctg1_3019|	NZ_CP025263|c4|2646423-2647040|+|CXQ82_RS11880|hydrolase|WP_101269087.1
input|c1|2810945-2811410|+|ctg1_3019|	NZ_LM996880|c2|129300-129926|+|VG97_RS18230|hydrolase|WP_044707071.1
input|c1|2810945-2811410|+|ctg1_3019|	NZ_FKED01000002|c1|83603-84229|+|A7U92_RS02590|hydrolase|WP_063940623.1
input|c1|2810945-2811410|+|ctg1_3019|	NZ_JNCR01000002|c3|71349-71975|+|LZ4_RS02105|hydrolase|WP_047225933.1
input|c1|2810945-2811410|+|ctg1_3019|	NZ_LHVJ01000024|c5|134145-134771|+|AD664_RS18535|hydrolase|WP_053148476.1
input|c1|2810945-2811410|+|ctg1_3019|	NZ_LT707062|c1|246385-247011|+|BW979_RS01025|hydrolase|WP_047225933.1
input|c1|2810945-2811410|+|ctg1_3019|	NZ_MOIY01000024|c1|140836-141462|+|BK347_RS13685|hydrolase|WP_072663548.1
input|c1|2810945-2811410|+|ctg1_3019|	NZ_BBMW01000009|c1|55312-55938|+|CIWKM_RS08925|hydrolase|WP_042309482.1
input|c1|2810945-2811410|+|ctg1_3019|	NZ_BCPM01000158|c2|765986-766612|-|AW156_RS22715|hydrolase|WP_016152433.1
input|c1|2810945-2811410|+|ctg1_3019|	NZ_CACD01000016|c2|9776-10402|-|CFB_RS03330|hydrolase|WP_016152433.1
input|c1|2810945-2811410|+|ctg1_3019|	NZ_CP007557|c2|3031280-3031906|-|CFNIH1_RS14330|hydrolase|WP_016152433.1
input|c1|2810945-2811410|+|ctg1_3019|	NZ_CP018810|c1|253828-254454|+|BTW28_RS01280|hydrolase|WP_043015748.1
input|c1|2810945-2811410|+|ctg1_3019|	NZ_CP019986|c1|2003120-2003746|+|B2G73_RS10065|hydrolase|WP_016152433.1
input|c1|2810945-2811410|+|ctg1_3019|	NZ_CP020448|c1|1667873-1668499|+|A6J81_RS08350|hydrolase|WP_016152433.1
input|c1|2810945-2811410|+|ctg1_3019|	NZ_CP022049|c3|4423174-4423800|-|CEP69_RS21555|hydrolase|WP_016152433.1
input|c1|2810945-2811410|+|ctg1_3019|	NZ_CP024819|c2|2528610-2529236|-|CU079_RS12200|hydrolase|WP_016152433.1
input|c1|2810945-2811410|+|ctg1_3019|	NZ_CP026045|c1|4494254-4494880|+|MC47_RS21985|hydrolase|WP_043015748.1
input|c1|2810945-2811410|+|ctg1_3019|	NZ_CP026235|c3|1713466-1714092|-|C2U38_RS08570|hydrolase|WP_103283674.1
input|c1|2810945-2811410|+|ctg1_3019|	NZ_FOIH01000012|c8|153541-154155|+|BMX59_RS24710|hydrolase|WP_071490108.1
input|c1|2810945-2811410|+|ctg1_3019|	NZ_FOKD01000005|c8|85199-85813|-|BM026_RS12255|hydrolase|WP_071490108.1
input|c1|2810945-2811410|+|ctg1_3019|	NZ_FORB01000006|c7|86668-87282|-|BM301_RS13420|hydrolase|WP_071490108.1
input|c1|2810945-2811410|+|ctg1_3019|	NZ_FOWT01000005|c3|85753-86367|-|BM110_RS14410|hydrolase|WP_071490108.1
input|c1|2810945-2811410|+|ctg1_3019|	NZ_JRHK01000002|c1|2527482-2528108|+|IB70_RS18440|hydrolase|WP_016152433.1
input|c1|2810945-2811410|+|ctg1_3019|	NZ_JRHL01000001|c1|452494-453120|-|LH87_RS02055|hydrolase|WP_016152433.1
input|c1|2810945-2811410|+|ctg1_3019|	NZ_JULD01000080|c2|9344-9970|-|ADF72_RS18590|hydrolase|WP_016152433.1
input|c1|2810945-2811410|+|ctg1_3019|	NZ_JUYY01000052|c1|32580-33206|+|ADE55_RS11230|hydrolase|WP_016152433.1
input|c1|2810945-2811410|+|ctg1_3019|	NZ_KB976063|c2|808947-809573|-|WC7_RS17565|hydrolase|WP_016152433.1
input|c1|2810945-2811410|+|ctg1_3019|	NZ_KB976071|c2|1388412-1389038|-|WEU_RS16385|hydrolase|WP_016152433.1
input|c1|2810945-2811410|+|ctg1_3019|	NZ_KK736165|c2|791871-792497|-|AF42_RS03580|hydrolase|WP_043015748.1
input|c1|2810945-2811410|+|ctg1_3019|	NZ_KV744707|c2|200834-201460|+|AS299_RS12815|hydrolase|WP_016152433.1
input|c1|2810945-2811410|+|ctg1_3019|	NZ_LEDM01000126|c1|255439-256065|+|ABR34_RS24525|hydrolase|WP_016152433.1
input|c1|2810945-2811410|+|ctg1_3019|	NZ_LIDR01000010|c2|84712-85338|+|C5F66_RS07595|hydrolase|WP_016152433.1
input|c1|2810945-2811410|+|ctg1_3019|	NZ_LRMR01000023|c4|14554-15171|-|AWV77_RS16795|hydrolase|WP_060755310.1
input|c1|2810945-2811410|+|ctg1_3019|	NZ_LT629702|c2|766466-767083|+|BLR69_RS03305|hydrolase|WP_058425558.1
input|c1|2810945-2811410|+|ctg1_3019|	NZ_LT629708|c11|6349798-6350412|+|BLT33_RS28905|hydrolase|WP_071490108.1
input|c1|2810945-2811410|+|ctg1_3019|	NZ_LT963391|c6|4461442-4462068|+|C6H44_RS21390|hydrolase|WP_005733950.1
input|c1|2810945-2811410|+|ctg1_3019|	NZ_MIEG01000001|c2|359349-359975|-|BAY56_RS01695|hydrolase|WP_016152433.1
input|c1|2810945-2811410|+|ctg1_3019|	NZ_MTCP01000001|c2|751666-752292|-|BWD41_RS03905|hydrolase|WP_016152433.1
input|c1|2810945-2811410|+|ctg1_3019|	NZ_JQGJ02000010|c8|154685-155311|+|JZ00_RS19085|hydrolase|WP_039592467.1
input|c1|2810945-2811410|+|ctg1_3019|	NZ_JYHW01000010|c12|27561-28187|-|UG46_RS03260|hydrolase|WP_039592467.1
input|c1|2810945-2811410|+|ctg1_3019|	NZ_BCQA01000001|c3|4451693-4452319|+|BIWAKO_RS20875|hydrolase|WP_069880274.1
input|c1|2810945-2811410|+|ctg1_3019|	NZ_CP026881|c9|6102703-6103329|-|C5F71_RS27925|hydrolase|WP_029300559.1
input|c1|2810945-2811410|+|ctg1_3019|	NZ_FNKR01000003|c1|269797-270423|+|BLQ94_RS02290|hydrolase|WP_029300559.1
input|c1|2810945-2811410|+|ctg1_3019|	NZ_JENC01000043|c7|5455-6081|+|BG51_RS27090|hydrolase|WP_029300559.1
input|c1|2810945-2811410|+|ctg1_3019|	NZ_JJOE01000029|c4|114949-115575|+|DT89_RS11705|hydrolase|WP_032861405.1
input|c1|2810945-2811410|+|ctg1_3019|	NZ_MIFU01000095|c4|27643-28269|+|BHC62_RS17930|hydrolase|WP_029300559.1
input|c1|2810945-2811410|+|ctg1_3019|	NC_015379|c2|565869-566495|-|PSEBR_RS02505|hydrolase|WP_003197053.1
input|c1|2810945-2811410|+|ctg1_3019|	NC_016830|c2|567429-568055|-|PSF113_RS32730|hydrolase|WP_014336221.1
input|c1|2810945-2811410|+|ctg1_3019|	NZ_AZVP01000029|c6|25566-26192|+|H032_RS0110030|hydrolase|WP_003197053.1
input|c1|2810945-2811410|+|ctg1_3019|	NZ_CP008896|c4|1150538-1151164|-|HZ99_RS04755|hydrolase|WP_038441626.1
input|c1|2810945-2811410|+|ctg1_3019|	NZ_CP011020|c4|1340694-1341320|+|VM99_RS05735|hydrolase|WP_042727920.1
input|c1|2810945-2811410|+|ctg1_3019|	NZ_CP012680|c2|725237-725863|-|AK973_RS03060|hydrolase|WP_003197053.1
input|c1|2810945-2811410|+|ctg1_3019|	NZ_CP014693|c6|3216570-3217196|+|A0U95_RS13825|hydrolase|WP_003197053.1
input|c1|2810945-2811410|+|ctg1_3019|	NZ_FODL01000002|c6|335324-335950|-|BMY45_RS05865|hydrolase|WP_092395616.1
input|c1|2810945-2811410|+|ctg1_3019|	NZ_FOPO01000001|c3|264353-264979|+|BM132_RS01130|hydrolase|WP_092395616.1
input|c1|2810945-2811410|+|ctg1_3019|	NZ_JXOE01000060|c6|12308-12934|+|PFLU4_RS24445|hydrolase|WP_003197053.1
input|c1|2810945-2811410|+|ctg1_3019|	NZ_JZXC01000029|c5|74488-75114|-|VP02_RS24225|hydrolase|WP_014336221.1
input|c1|2810945-2811410|+|ctg1_3019|	NZ_KI783323|c1|79116-79742|-|PSBVI21_RS0123000|hydrolase|WP_003197053.1
input|c1|2810945-2811410|+|ctg1_3019|	NZ_KN639170|c8|382099-382725|-|AW28_RS23065|hydrolase|WP_003197053.1
input|c1|2810945-2811410|+|ctg1_3019|	NZ_LHVD01000005|c3|273154-273780|-|AD658_RS02910|hydrolase|WP_003197053.1
input|c1|2810945-2811410|+|ctg1_3019|	NZ_LMDO01000006|c5|80810-81436|+|ASC85_RS06640|hydrolase|WP_057448721.1
input|c1|2810945-2811410|+|ctg1_3019|	NZ_LNAB02000008|c24|11764-12390|+|AU249_RS15600|hydrolase|WP_058545530.1
input|c1|2810945-2811410|+|ctg1_3019|	NZ_LT629713|c7|5511891-5512517|-|BLR28_RS24995|hydrolase|WP_003197053.1
input|c1|2810945-2811410|+|ctg1_3019|	NZ_ATLN01000036|c5|1235-1861|+|CFII68_RS20335|hydrolase|WP_018603387.1
input|c1|2810945-2811410|+|ctg1_3019|	NZ_CM001558|c11|5798891-5799517|+|PFLQ2_RS02315|hydrolase|WP_003186555.1
input|c1|2810945-2811410|+|ctg1_3019|	NZ_FMTR01000003|c6|313034-313660|-|BLO97_RS07765|hydrolase|WP_025211469.1
input|c1|2810945-2811410|+|ctg1_3019|	NZ_FMUZ01000029|c16|37476-38102|+|BLP82_RS23505|hydrolase|WP_025211469.1
input|c1|2810945-2811410|+|ctg1_3019|	NZ_FMXH01000006|c3|111673-112299|-|BLT00_RS14040|hydrolase|WP_092146728.1
input|c1|2810945-2811410|+|ctg1_3019|	NZ_FNNL01000003|c6|311982-312608|-|BLU76_RS08500|hydrolase|WP_025211469.1
input|c1|2810945-2811410|+|ctg1_3019|	NZ_FNTT01000001|c12|392658-393284|-|BLU72_RS01770|hydrolase|WP_018603387.1
input|c1|2810945-2811410|+|ctg1_3019|	NZ_FOTH01000012|c1|89593-90219|-|BM300_RS14365|hydrolase|WP_025211469.1
input|c1|2810945-2811410|+|ctg1_3019|	NZ_FPIX01000002|c6|20738-21364|-|BT116_RS03245|hydrolase|WP_018603387.1
input|c1|2810945-2811410|+|ctg1_3019|	NZ_JWAG01000096|c2|21419-22045|-|ADM14_RS21710|hydrolase|WP_049283210.1
input|c1|2810945-2811410|+|ctg1_3019|	NZ_KB644331|c4|35011-35637|+|IC61_RS0118275|hydrolase|WP_030140945.1
input|c1|2810945-2811410|+|ctg1_3019|	NZ_LHVF01000003|c9|169778-170404|-|AD660_RS01635|hydrolase|WP_018603387.1
input|c1|2810945-2811410|+|ctg1_3019|	NZ_LHVG01000004|c11|168479-169105|-|AD661_RS02510|hydrolase|WP_018603387.1
input|c1|2810945-2811410|+|ctg1_3019|	NZ_LHVI01000035|c10|14155-14781|+|AD663_RS25600|hydrolase|WP_003186555.1
input|c1|2810945-2811410|+|ctg1_3019|	NZ_LT629691|c9|3946541-3947167|+|BLS29_RS17135|hydrolase|WP_030140945.1
input|c1|2810945-2811410|+|ctg1_3019|	NZ_MUOA01000068|c12|1429-2055|+|B0E42_RS16315|hydrolase|WP_018603387.1
input|c1|2810945-2811410|+|ctg1_3019|	NZ_FOVS01000022|c22|74620-75246|+|BM317_RS20005|hydrolase|WP_092475868.1
input|c1|2810945-2811410|+|ctg1_3019|	NZ_JPKG01000013|c1|62284-62910|+|FG93_RS06175|hydrolase|WP_043233001.1
input|c1|2810945-2811410|+|ctg1_3019|	NZ_KB900539|c1|342272-342892|-|METUNV2_RS0101545|hydrolase|WP_018227759.1
input|c1|2810945-2811410|+|ctg1_3019|	NZ_JTQK01000036|c10|24050-24694|+|NS73_RS20835|hydrolase|WP_052151902.1
input|c1|2810945-2811410|+|ctg1_3019|	NZ_BAUS01000004|c3|186326-186952|-|OH31_RS07455|hydrolase|WP_024930236.1
input|c1|2810945-2811410|+|ctg1_3019|	NZ_ARVV01000001|c1|355282-355905|-|METRZ18153_RS0101685|hydrolase|WP_020163107.1
input|c1|2810945-2811410|+|ctg1_3019|	NZ_ARWH01000001|c7|2880226-2880849|+|METUNV3_RS12980|hydrolase|WP_008064061.1
input|c1|2810945-2811410|+|ctg1_3019|	NZ_KI911560|c1|1308807-1309433|-|METH5_RS0106170|hydrolase|WP_029147682.1
input|c1|2810945-2811410|+|ctg1_3019|	NC_007954|c9|4511528-4512154|-|SDEN_RS19480|hydrolase|WP_011498156.1
input|c1|2810945-2811410|+|ctg1_3019|	NZ_AZUP01000001|c4|2713690-2714313|+|METFAM1_RS0112640|hydrolase|WP_019915665.1
input|c1|2810945-2811410|+|ctg1_3019|	NZ_FOCT01000005|c3|39374-40000|+|BMY01_RS07020|hydrolase|WP_074704320.1
input|c1|2810945-2811410|+|ctg1_3019|	NZ_FOHI01000001|c7|627972-628598|-|BMW46_RS02935|hydrolase|WP_074704320.1
input|c1|2810945-2811410|+|ctg1_3019|	NZ_AUHS01000011|c4|3391-4023|-|G543_RS0102510|hydrolase|WP_028383126.1
input|c1|2810945-2811410|+|ctg1_3019|	NC_020064|c5|2102985-2103608|-|D781_RS09610|hydrolase|WP_015672128.1
input|c1|2810945-2811410|+|ctg1_3019|	NZ_CP014474|c10|3371340-3371963|+|AXX16_RS15500|hydrolase|WP_015672128.1
input|c1|2810945-2811410|+|ctg1_3019|	NC_011993|c2|907181-907789|-|LF82_RS04325|hydrolase|WP_015912478.1
input|c1|2810945-2811410|+|ctg1_3019|	NZ_MOFX01000054|c1|149815-150396|+|BK268_RS19705|hydrolase|WP_072971989.1
input|c1|2810945-2811410|+|ctg1_3019|	NZ_BDCX01000013|c19|192279-192920|-|A9J22_RS25125|hydrolase|WP_068901032.1
input|c1|2810945-2811410|+|ctg1_3019|	NZ_MOIX01000034|c2|141153-141473|+|BK346_RS15490|hypothetical_protein|BK346_RS15490
input|c1|2810945-2811410|+|ctg1_3019|	NZ_BBVR01000004|c1|132640-133265|-|AST71_RS04555|hydrolase|AST71_RS04555
input|c1|2810945-2811410|+|ctg1_3019|	NZ_AQFI01000014|c2|241585-242211|-|ECBCE008MS13_RS0123985|hydrolase|ECBCE008MS13_RS0123985
input|c1|2810945-2811410|+|ctg1_3019|	NZ_JEVZ02000001|c5|3191075-3191755|-|J547_RS15100|hydrolase|WP_031961040.1
input|c1|2810945-2811410|+|ctg1_3019|	NC_023028|c2|1070240-1070920|-|P795_RS04995|hydrolase|WP_000106450.1
input|c1|2810945-2811410|+|ctg1_3019|	NZ_AMFL01000040|c6|223380-224060|-|ACIN5110_RS18995|hydrolase|WP_000106451.1
input|c1|2810945-2811410|+|ctg1_3019|	NZ_AOLU01000001|c1|47185-47865|+|B821_RS0100200|hydrolase|WP_000106450.1
input|c1|2810945-2811410|+|ctg1_3019|	NZ_AP014649|c2|1155174-1155854|-|IOMTU433_RS05480|hydrolase|WP_000106452.1
input|c1|2810945-2811410|+|ctg1_3019|	NZ_ASER01000054|c4|195579-196259|+|K593_RS0118000|hydrolase|WP_000106450.1
input|c1|2810945-2811410|+|ctg1_3019|	NZ_AVST01000072|c3|85129-85809|+|N173_RS11645|hydrolase|WP_000106450.1
input|c1|2810945-2811410|+|ctg1_3019|	NZ_CP018664|c1|204346-205026|+|AUO97_RS00945|hydrolase|WP_000106451.1
input|c1|2810945-2811410|+|ctg1_3019|	NZ_CP021345|c3|2127575-2128255|+|AB994_RS11730|hydrolase|WP_000106452.1
input|c1|2810945-2811410|+|ctg1_3019|	NZ_JEYH01000001|c1|515824-516504|+|J591_RS07095|hydrolase|WP_032033394.1
input|c1|2810945-2811410|+|ctg1_3019|	NZ_JEZJ01000005|c3|49300-49980|+|J479_RS13005|hydrolase|WP_000106450.1
input|c1|2810945-2811410|+|ctg1_3019|	NZ_JFEF01000001|c1|211776-212456|+|J605_RS05270|hydrolase|WP_032033394.1
input|c1|2810945-2811410|+|ctg1_3019|	NZ_JFEQ01000001|c2|1398221-1398901|+|J606_RS11275|hydrolase|WP_000106450.1
input|c1|2810945-2811410|+|ctg1_3019|	NZ_JFXQ01000003|c1|3099-3779|-|J685_RS02925|hydrolase|WP_000106450.1
input|c1|2810945-2811410|+|ctg1_3019|	NZ_JH815571|c2|334207-334887|-|W9K_RS09435|hydrolase|WP_000106450.1
input|c1|2810945-2811410|+|ctg1_3019|	NZ_JNOT01000044|c4|94935-95615|-|GJ27_RS0111370|hydrolase|WP_000106452.1
input|c1|2810945-2811410|+|ctg1_3019|	NZ_KB849325|c2|305553-306233|-|F976_RS10005|hydrolase|WP_000106451.1
input|c1|2810945-2811410|+|ctg1_3019|	NZ_KB849842|c2|1076618-1077298|-|F922_RS09640|hydrolase|WP_000106451.1
input|c1|2810945-2811410|+|ctg1_3019|	NZ_KN708409|c5|286254-286934|-|LJ27_RS12945|hydrolase|WP_000106450.1
input|c1|2810945-2811410|+|ctg1_3019|	NZ_LFYW01000001|c1|119684-120364|+|AB988_RS00525|hydrolase|WP_000106452.1
input|c1|2810945-2811410|+|ctg1_3019|	NZ_LN868200|c2|1102881-1103561|-|ABR2090_RS05275|hydrolase|WP_000106450.1
input|c1|2810945-2811410|+|ctg1_3019|	NZ_LYKH01000001|c2|302230-302910|-|A7M66_RS01310|hydrolase|WP_000106450.1
input|c1|2810945-2811410|+|ctg1_3019|	NZ_MABY01000014|c3|291062-291742|-|BEE68_RS09150|hydrolase|WP_065709304.1
input|c1|2810945-2811410|+|ctg1_3019|	NZ_MABZ01000005|c3|315368-316048|-|BEE71_RS01900|hydrolase|WP_000106452.1
input|c1|2810945-2811410|+|ctg1_3019|	NZ_MACB01000001|c2|294869-295549|-|BEE73_RS01295|hydrolase|WP_065708197.1
input|c1|2810945-2811410|+|ctg1_3019|	NZ_MPPK01000001|c2|319947-320627|-|BRY75_RS01410|hydrolase|WP_000106450.1
input|c1|2810945-2811410|+|ctg1_3019|	NZ_MSPL01000018|c3|284930-285610|-|BTG83_RS06270|hydrolase|WP_000106452.1
input|c1|2810945-2811410|+|ctg1_3019|	NZ_JFFD01000001|c1|405236-405916|+|J647_RS06440|hydrolase|WP_032058176.1
input|c1|2810945-2811410|+|ctg1_3019|	NZ_KI519271|c7|2095035-2095715|-|Q004_RS16190|hydrolase|WP_023129790.1
input|c1|2810945-2811410|+|ctg1_3019|	NZ_CP008864|c7|3604547-3605227|-|HV95_RS17325|hydrolase|WP_031690555.1
input|c1|2810945-2811410|+|ctg1_3019|	NZ_CP008896|c4|1151228-1151917|-|HZ99_RS04760|nicotinamidase|WP_038447913.1
input|c1|2810945-2811410|+|ctg1_3019|	NZ_CP026881|c9|6103393-6104082|-|C5F71_RS27930|amidohydrolase|WP_104912539.1
input|c1|2810945-2811410|+|ctg1_3019|	NZ_FNKR01000003|c1|269045-269734|+|BLQ94_RS02285|hydrolase|WP_076963733.1
input|c1|2810945-2811410|+|ctg1_3019|	NZ_JENC01000043|c7|4702-5391|+|BG51_RS27085|nicotinamidase|WP_029300558.1
input|c1|2810945-2811410|+|ctg1_3019|	NZ_MIFU01000095|c4|26890-27579|+|BHC62_RS17925|hydrolase|WP_070995694.1
input|c1|2810945-2811410|+|ctg1_3019|	NZ_JPKG01000013|c1|62955-63644|+|FG93_RS06180|nicotinamidase|WP_043233002.1
input|c1|2810945-2811410|+|ctg1_3019|	NZ_FOCT01000005|c3|38628-39263|+|BMY01_RS07015|hydrolase|WP_074745657.1
input|c1|2810945-2811410|+|ctg1_3019|	NZ_KL647100|c3|234086-234772|+|FG99_RS24605|hydrolase|WP_043272750.1
input|c1|2810945-2811410|+|ctg1_3019|	NC_009656|c7|2892518-2893198|-|PSPA7_RS13520|hydrolase|WP_003089647.1
input|c1|2810945-2811410|+|ctg1_3019|	NC_011770|c8|3132445-3133125|-|PLES_RS14950|hydrolase|WP_003111283.1
input|c1|2810945-2811410|+|ctg1_3019|	NC_018080|c7|2809337-2810017|-|PADK2_RS13220|hydrolase|WP_003111283.1
input|c1|2810945-2811410|+|ctg1_3019|	NC_020912|c6|2815901-2816581|-|G655_RS13010|hydrolase|WP_003111283.1
input|c1|2810945-2811410|+|ctg1_3019|	NC_022360|c6|2700672-2701352|+|M802_RS12470|hydrolase|WP_003111283.1
input|c1|2810945-2811410|+|ctg1_3019|	NC_023019|c6|2829994-2830674|-|U769_RS13090|hydrolase|WP_003111283.1
input|c1|2810945-2811410|+|ctg1_3019|	NC_023149|c7|3049091-3049771|-|SCV20265_RS14415|hydrolase|WP_003111283.1
input|c1|2810945-2811410|+|ctg1_3019|	NZ_AAQW01000001|c6|3276763-3277443|+|A0K_RS15290|hydrolase|WP_003139235.1
input|c1|2810945-2811410|+|ctg1_3019|	NZ_AJXX01000060|c6|54746-55426|-|W9W_RS0108095|hydrolase|WP_003111283.1
input|c1|2810945-2811410|+|ctg1_3019|	NZ_AP014651|c6|3208526-3209206|-|PA257_RS15380|hydrolase|WP_003111283.1
input|c1|2810945-2811410|+|ctg1_3019|	NZ_AP014839|c7|3057792-3058472|-|PA8380_RS14375|hydrolase|WP_003089647.1
input|c1|2810945-2811410|+|ctg1_3019|	NZ_AP017302|c6|3193554-3194234|-|IOMTU133_RS14805|hydrolase|WP_060853172.1
input|c1|2810945-2811410|+|ctg1_3019|	NZ_ATAH01000019|c2|16350-17030|+|M003_RS36650|hydrolase|WP_003111283.1
input|c1|2810945-2811410|+|ctg1_3019|	NZ_BBQK01000025|c5|64133-64813|-|KF702C_RS22030|hydrolase|WP_003111283.1
input|c1|2810945-2811410|+|ctg1_3019|	NZ_CP007147|c7|4410752-4411432|+|AI22_RS20180|hydrolase|WP_003111283.1
input|c1|2810945-2811410|+|ctg1_3019|	NZ_CP007224|c8|2817653-2818333|-|PA96_RS13015|hydrolase|WP_038405013.1
input|c1|2810945-2811410|+|ctg1_3019|	NZ_CP007399|c9|5480236-5480916|-|F22031_RS25420|hydrolase|WP_003111283.1
input|c1|2810945-2811410|+|ctg1_3019|	NZ_CP008739|c6|3894093-3894773|+|P797_RS17770|hydrolase|WP_003111283.1
input|c1|2810945-2811410|+|ctg1_3019|	NZ_CP008856|c6|2861938-2862618|-|HW10_RS13620|hydrolase|WP_003111283.1
input|c1|2810945-2811410|+|ctg1_3019|	NZ_CP008858|c7|2917656-2918336|-|HW08_RS14165|hydrolase|WP_003111283.1
input|c1|2810945-2811410|+|ctg1_3019|	NZ_CP008859|c7|2871921-2872601|-|HW07_RS13700|hydrolase|WP_003111283.1
input|c1|2810945-2811410|+|ctg1_3019|	NZ_CP008861|c3|702024-702704|+|HW05_RS03145|hydrolase|WP_003111283.1
input|c1|2810945-2811410|+|ctg1_3019|	NZ_CP008863|c3|523267-523947|+|HW03_RS02430|hydrolase|WP_003139235.1
input|c1|2810945-2811410|+|ctg1_3019|	NZ_CP008867|c10|5317234-5317914|-|HW00_RS24375|hydrolase|WP_004349911.1
input|c1|2810945-2811410|+|ctg1_3019|	NZ_CP008868|c7|4530900-4531580|-|HV99_RS20970|hydrolase|WP_003111283.1
input|c1|2810945-2811410|+|ctg1_3019|	NZ_CP008869|c7|3091301-3091981|-|HV98_RS14860|hydrolase|WP_003089647.1
input|c1|2810945-2811410|+|ctg1_3019|	NZ_CP008872|c7|2823489-2824169|-|HV94_RS13320|hydrolase|WP_003111283.1
input|c1|2810945-2811410|+|ctg1_3019|	NZ_CP011317|c7|3422496-3423176|-|YQ19_RS16330|hydrolase|WP_003111283.1
input|c1|2810945-2811410|+|ctg1_3019|	NZ_CP011369|c6|3143522-3144202|-|YH69_RS15060|hydrolase|WP_003111283.1
input|c1|2810945-2811410|+|ctg1_3019|	NZ_CP012001|c7|2787985-2788665|-|PA50071_RS12925|hydrolase|WP_003111283.1
input|c1|2810945-2811410|+|ctg1_3019|	NZ_CP012066|c6|3063931-3064611|+|ADJ52_RS13840|hydrolase|WP_003111283.1
input|c1|2810945-2811410|+|ctg1_3019|	NZ_CP012584|c6|2949673-2950353|-|A6704_RS13860|hydrolase|WP_003111283.1
input|c1|2810945-2811410|+|ctg1_3019|	NZ_CP012679|c7|2869658-2870338|-|AOD73_RS13510|hydrolase|WP_003089647.1
input|c1|2810945-2811410|+|ctg1_3019|	NZ_CP013113|c8|2995046-2995726|-|AQ622_RS14370|hydrolase|WP_003111283.1
input|c1|2810945-2811410|+|ctg1_3019|	NZ_CP013245|c12|5798237-5798917|+|ATC05_RS26600|hydrolase|WP_003111283.1
input|c1|2810945-2811410|+|ctg1_3019|	NZ_CP013479|c6|3126271-3126951|+|NHmuc_RS14750|hydrolase|WP_003111283.1
input|c1|2810945-2811410|+|ctg1_3019|	NZ_CP013696|c7|4472360-4473040|-|AU380_RS20655|hydrolase|WP_003111283.1
input|c1|2810945-2811410|+|ctg1_3019|	NZ_CP013989|c7|2884297-2884977|-|APT60_RS13420|hydrolase|WP_003111283.1
input|c1|2810945-2811410|+|ctg1_3019|	NZ_CP013993|c7|3171459-3172139|-|DPADHS01_RS15055|hydrolase|WP_003111283.1
input|c1|2810945-2811410|+|ctg1_3019|	NZ_CP014866|c8|2927704-2928384|-|AXW93_RS14075|hydrolase|WP_003111283.1
input|c1|2810945-2811410|+|ctg1_3019|	NZ_CP014948|c7|2843260-2843940|-|OB07_RS13275|hydrolase|WP_003089647.1
input|c1|2810945-2811410|+|ctg1_3019|	NZ_CP014999|c6|3110219-3110899|-|PA7790_RS14555|hydrolase|WP_003111283.1
input|c1|2810945-2811410|+|ctg1_3019|	NZ_CP015377|c6|5193049-5193729|-|A6R75_RS24555|hydrolase|WP_003111283.1
input|c1|2810945-2811410|+|ctg1_3019|	NZ_CP015647|c8|2840624-2841304|-|A6746_RS13790|hydrolase|WP_003111283.1
input|c1|2810945-2811410|+|ctg1_3019|	NZ_CP015648|c6|3378586-3379266|+|A6747_RS15825|hydrolase|WP_003139235.1
input|c1|2810945-2811410|+|ctg1_3019|	NZ_CP015649|c9|6240729-6241409|-|A6752_RS29820|hydrolase|WP_003111283.1
input|c1|2810945-2811410|+|ctg1_3019|	NZ_CP015650|c1|850895-851575|-|A6748_RS04205|hydrolase|WP_003139235.1
input|c1|2810945-2811410|+|ctg1_3019|	NZ_CP017306|c8|2898952-2899632|-|AXX03_RS13925|hydrolase|WP_003111283.1
input|c1|2810945-2811410|+|ctg1_3019|	NZ_CP017353|c9|5758512-5759192|-|BHE76_RS26945|hydrolase|WP_003111283.1
input|c1|2810945-2811410|+|ctg1_3019|	NZ_CP020560|c7|2743425-2744105|-|B7D75_RS13120|hydrolase|WP_003089647.1
input|c1|2810945-2811410|+|ctg1_3019|	NZ_CP020659|c4|1999397-2000077|+|Y880_RS09445|hydrolase|WP_003111283.1
input|c1|2810945-2811410|+|ctg1_3019|	NZ_CP021775|c6|3314027-3314707|-|CDL16_RS16225|hydrolase|WP_003111283.1
input|c1|2810945-2811410|+|ctg1_3019|	NZ_CP021999|c7|2908179-2908859|-|CD796_RS14155|hydrolase|WP_003111283.1
input|c1|2810945-2811410|+|ctg1_3019|	NZ_CP022000|c6|3132506-3133186|-|CD797_RS14990|hydrolase|WP_003111283.1
input|c1|2810945-2811410|+|ctg1_3019|	NZ_CP022001|c6|4299880-4300560|+|CD800_RS20545|hydrolase|WP_003111283.1
input|c1|2810945-2811410|+|ctg1_3019|	NZ_CP022002|c6|4254064-4254744|+|CD799_RS20370|hydrolase|WP_003111283.1
input|c1|2810945-2811410|+|ctg1_3019|	NZ_CP022526|c2|248249-248929|+|CGU45_RS01000|hydrolase|WP_003111283.1
input|c1|2810945-2811410|+|ctg1_3019|	NZ_CP024477|c7|2846363-2847043|-|CS058_RS13680|hydrolase|WP_004349911.1
input|c1|2810945-2811410|+|ctg1_3019|	NZ_CP025051|c7|2896674-2897354|-|CWI23_RS13915|hydrolase|WP_003111283.1
input|c1|2810945-2811410|+|ctg1_3019|	NZ_CP027166|c8|5694044-5694724|+|CSB94_RS27405|hydrolase|WP_003089647.1
input|c1|2810945-2811410|+|ctg1_3019|	NZ_CP027169|c7|4153681-4154361|-|CSB93_RS21295|hydrolase|WP_003089647.1
input|c1|2810945-2811410|+|ctg1_3019|	NZ_CP027174|c6|1708722-1709402|-|CSB85_RS08275|hydrolase|WP_003139235.1
input|c1|2810945-2811410|+|ctg1_3019|	NZ_CTFF01000055|c10|23886-24566|+|AYU20_RS25685|hydrolase|WP_003111283.1
input|c1|2810945-2811410|+|ctg1_3019|	NZ_CTFI01000001|c1|40765-41445|-|AQT00_RS00140|hydrolase|WP_004349911.1
input|c1|2810945-2811410|+|ctg1_3019|	NZ_CTFL01000105|c9|27566-28246|-|AQR72_RS25605|hydrolase|WP_003111283.1
input|c1|2810945-2811410|+|ctg1_3019|	NZ_CTFM01000043|c8|2550-3230|-|AQT41_RS20135|hydrolase|WP_003111283.1
input|c1|2810945-2811410|+|ctg1_3019|	NZ_CUXX01000084|c8|42679-43359|-|AQR70_RS20890|hydrolase|WP_004349911.1
input|c1|2810945-2811410|+|ctg1_3019|	NZ_CUXZ01000075|c10|2829-3509|-|AQR62_RS22655|hydrolase|WP_003111283.1
input|c1|2810945-2811410|+|ctg1_3019|	NZ_CUYA01000016|c4|3549-4229|-|AQR76_RS03675|hydrolase|WP_004349911.1
input|c1|2810945-2811410|+|ctg1_3019|	NZ_DF396804|c1|41671-42351|-|RBRAMI_RS12000|hydrolase|WP_003111283.1
input|c1|2810945-2811410|+|ctg1_3019|	NZ_FRFT01000087|c4|28619-29299|+|BUI09_RS29085|hydrolase|WP_003111283.1
input|c1|2810945-2811410|+|ctg1_3019|	NZ_FRGP01000013|c5|3372-4052|-|BUI47_RS08840|hydrolase|WP_003089647.1
input|c1|2810945-2811410|+|ctg1_3019|	NZ_FRHL01000053|c11|68858-69538|+|BUR69_RS20975|hydrolase|WP_003111283.1
input|c1|2810945-2811410|+|ctg1_3019|	NZ_FRHM01000016|c7|50778-51458|-|BUR23_RS11310|hydrolase|WP_004349911.1
input|c1|2810945-2811410|+|ctg1_3019|	NZ_FRKU01000001|c10|154418-155098|+|BUG99_RS00630|hydrolase|WP_003111283.1
input|c1|2810945-2811410|+|ctg1_3019|	NZ_FRKV01000012|c14|3325-4005|-|BUH33_RS03065|hydrolase|WP_003111283.1
input|c1|2810945-2811410|+|ctg1_3019|	NZ_FRKW01000077|c12|41507-42187|-|BUG94_RS24545|hydrolase|WP_003111283.1
input|c1|2810945-2811410|+|ctg1_3019|	NZ_FRLI01000119|c1|23819-24499|+|BUH22_RS28350|hydrolase|WP_003111283.1
input|c1|2810945-2811410|+|ctg1_3019|	NZ_FRLY01000041|c1|51031-51711|-|BUI18_RS21315|hydrolase|WP_003089647.1
input|c1|2810945-2811410|+|ctg1_3019|	NZ_FROV01000032|c9|2620-3300|-|BUI38_RS15510|hydrolase|WP_003111283.1
input|c1|2810945-2811410|+|ctg1_3019|	NZ_FRQL01000015|c11|41588-42268|-|BUJ78_RS10205|hydrolase|WP_003111283.1
input|c1|2810945-2811410|+|ctg1_3019|	NZ_FRQO01000015|c9|17077-17757|+|BUI70_RS11130|hydrolase|WP_003111283.1
input|c1|2810945-2811410|+|ctg1_3019|	NZ_FRQY01000033|c12|24295-24975|+|BUJ46_RS22355|hydrolase|WP_003111283.1
input|c1|2810945-2811410|+|ctg1_3019|	NZ_FRRC01000058|c10|28898-29578|+|BUJ98_RS25350|hydrolase|WP_003089647.1
input|c1|2810945-2811410|+|ctg1_3019|	NZ_FRRJ01000012|c3|41470-42150|-|BUJ83_RS15900|hydrolase|WP_003111283.1
input|c1|2810945-2811410|+|ctg1_3019|	NZ_FRSH01000009|c7|61669-62349|-|BUK54_RS04405|hydrolase|WP_004349911.1
input|c1|2810945-2811410|+|ctg1_3019|	NZ_FRSI01000042|c8|17330-18010|+|BUK01_RS16335|hydrolase|WP_003111283.1
input|c1|2810945-2811410|+|ctg1_3019|	NZ_FRSP01000015|c12|69660-70340|+|BUJ70_RS03945|hydrolase|WP_003111283.1
input|c1|2810945-2811410|+|ctg1_3019|	NZ_FRSZ01000127|c12|28708-29388|-|BUK11_RS21675|hydrolase|WP_003111283.1
input|c1|2810945-2811410|+|ctg1_3019|	NZ_FRUV01000012|c3|109552-110232|+|BUH05_RS06545|hydrolase|WP_003111283.1
input|c1|2810945-2811410|+|ctg1_3019|	NZ_FRVO01000099|c17|17303-17983|+|BUR26_RS23375|hydrolase|WP_003111283.1
input|c1|2810945-2811410|+|ctg1_3019|	NZ_FRVW01000074|c14|52253-52933|-|BUR86_RS22970|hydrolase|WP_004349911.1
input|c1|2810945-2811410|+|ctg1_3019|	NZ_JAQK01000087|c6|16846-17526|+|AK48_RS0124695|hydrolase|WP_003111283.1
input|c1|2810945-2811410|+|ctg1_3019|	NZ_JDVE01000025|c7|53066-53746|-|AX20_RS19155|hydrolase|WP_003111283.1
input|c1|2810945-2811410|+|ctg1_3019|	NZ_JGYF01000055|c4|23851-24531|+|CR65_RS0102470|hydrolase|WP_003111283.1
input|c1|2810945-2811410|+|ctg1_3019|	NZ_JH376469|c10|181818-182498|+|HMPREF1030_RS34700|hydrolase|WP_003139235.1
input|c1|2810945-2811410|+|ctg1_3019|	NZ_JMQH01000023|c8|3578-4258|-|RLJV_RS43930|hydrolase|WP_003111283.1
input|c1|2810945-2811410|+|ctg1_3019|	NZ_JPYP01000006|c1|39259-39939|-|JL38_RS01825|hydrolase|WP_003111283.1
input|c1|2810945-2811410|+|ctg1_3019|	NZ_JTMI01000005|c11|34352-35032|+|NT80_RS02640|hydrolase|WP_003111283.1
input|c1|2810945-2811410|+|ctg1_3019|	NZ_JTMR01000054|c11|2630-3310|-|NT71_RS28970|hydrolase|WP_003111283.1
input|c1|2810945-2811410|+|ctg1_3019|	NZ_JTMU01000008|c16|25268-25948|+|NT68_RS03650|hydrolase|WP_003111283.1
input|c1|2810945-2811410|+|ctg1_3019|	NZ_JTMY01000030|c8|25322-26002|+|NT64_RS17325|hydrolase|WP_003111283.1
input|c1|2810945-2811410|+|ctg1_3019|	NZ_JTNE01000025|c4|46773-47453|-|NT58_RS16375|hydrolase|WP_003089647.1
input|c1|2810945-2811410|+|ctg1_3019|	NZ_JTNK01000047|c13|3240-3920|-|NT52_RS29070|hydrolase|WP_003089647.1
input|c1|2810945-2811410|+|ctg1_3019|	NZ_JTNT01000009|c13|37699-38379|+|NT43_RS12820|hydrolase|WP_003111283.1
input|c1|2810945-2811410|+|ctg1_3019|	NZ_JTNU01000004|c10|29119-29799|+|NT42_RS03455|hydrolase|WP_003111283.1
input|c1|2810945-2811410|+|ctg1_3019|	NZ_JTOQ01000015|c3|2625-3305|-|NT19_RS12740|hydrolase|WP_003111283.1
input|c1|2810945-2811410|+|ctg1_3019|	NZ_JTOT01000008|c14|63009-63689|-|NT16_RS05235|hydrolase|WP_003111283.1
input|c1|2810945-2811410|+|ctg1_3019|	NZ_JTOV01000021|c4|131792-132472|+|NT14_RS17875|hydrolase|WP_003139235.1
input|c1|2810945-2811410|+|ctg1_3019|	NZ_JTPC01000021|c6|24562-25242|+|NT07_RS13465|hydrolase|WP_003089647.1
input|c1|2810945-2811410|+|ctg1_3019|	NZ_JTPM01000012|c2|16085-16765|-|NS97_RS11690|hydrolase|WP_004349911.1
input|c1|2810945-2811410|+|ctg1_3019|	NZ_JTPR01000058|c13|17048-17728|+|NS92_RS27440|hydrolase|WP_003111283.1
input|c1|2810945-2811410|+|ctg1_3019|	NZ_JTQB01000014|c3|12901-13581|-|NS82_RS08605|hydrolase|WP_003139235.1
input|c1|2810945-2811410|+|ctg1_3019|	NZ_JTQE01000012|c1|58884-59564|-|NS79_RS11650|hydrolase|WP_003089647.1
input|c1|2810945-2811410|+|ctg1_3019|	NZ_JTQH01000014|c4|22318-22998|+|NS76_RS18130|hydrolase|WP_003111283.1
input|c1|2810945-2811410|+|ctg1_3019|	NZ_JTQN01000022|c6|35752-36432|+|NS70_RS15515|hydrolase|WP_003111283.1
input|c1|2810945-2811410|+|ctg1_3019|	NZ_JTRC01000037|c11|3148-3828|-|NS55_RS20250|hydrolase|WP_003111283.1
input|c1|2810945-2811410|+|ctg1_3019|	NZ_JTRF01000061|c10|23795-24475|+|NS52_RS22705|hydrolase|WP_003111283.1
input|c1|2810945-2811410|+|ctg1_3019|	NZ_JTRH01000022|c6|24370-25050|+|NS50_RS23295|hydrolase|WP_003089647.1
input|c1|2810945-2811410|+|ctg1_3019|	NZ_JTRK01000023|c11|17448-18128|+|NS47_RS26165|hydrolase|WP_003089647.1
input|c1|2810945-2811410|+|ctg1_3019|	NZ_JTRN01000023|c11|38574-39254|+|NS44_RS24490|hydrolase|WP_003111283.1
input|c1|2810945-2811410|+|ctg1_3019|	NZ_JTRU01000024|c3|116931-117611|+|NS37_RS11410|hydrolase|WP_003111283.1
input|c1|2810945-2811410|+|ctg1_3019|	NZ_JTRW01000003|c10|42467-43147|-|NS35_RS06630|hydrolase|WP_004349911.1
input|c1|2810945-2811410|+|ctg1_3019|	NZ_JTRX01000001|c1|57887-58567|-|NS34_RS00200|hydrolase|WP_003111283.1
input|c1|2810945-2811410|+|ctg1_3019|	NZ_JTRY01000005|c13|29911-30591|+|NS33_RS05970|hydrolase|WP_003111283.1
input|c1|2810945-2811410|+|ctg1_3019|	NZ_JTSI01000016|c1|53632-54312|-|NS23_RS13820|hydrolase|WP_004349911.1
input|c1|2810945-2811410|+|ctg1_3019|	NZ_JTSM01000125|c5|3192-3872|-|NS19_RS29725|hydrolase|WP_004349911.1
input|c1|2810945-2811410|+|ctg1_3019|	NZ_JTTE01000009|c13|133227-133907|+|NS00_RS08655|hydrolase|WP_003139235.1
input|c1|2810945-2811410|+|ctg1_3019|	NZ_JTTF01000040|c9|68314-68994|-|NR99_RS25275|hydrolase|WP_004349911.1
input|c1|2810945-2811410|+|ctg1_3019|	NZ_JTTM01000016|c3|51671-52351|-|NR92_RS16220|hydrolase|WP_033952073.1
input|c1|2810945-2811410|+|ctg1_3019|	NZ_JTTR01000038|c5|134294-134974|+|NR87_RS16965|hydrolase|WP_003111283.1
input|c1|2810945-2811410|+|ctg1_3019|	NZ_JTUG01000013|c3|131615-132295|+|NR72_RS09190|hydrolase|WP_004349911.1
input|c1|2810945-2811410|+|ctg1_3019|	NZ_JTUJ01000024|c6|3112-3792|+|NR69_RS13415|hydrolase|WP_003111283.1
input|c1|2810945-2811410|+|ctg1_3019|	NZ_JTUN01000039|c9|52289-52969|-|NR65_RS24985|hydrolase|WP_003111283.1
input|c1|2810945-2811410|+|ctg1_3019|	NZ_JTUU01000039|c12|23885-24565|+|NR58_RS31475|hydrolase|WP_004349911.1
input|c1|2810945-2811410|+|ctg1_3019|	NZ_JTVG01000028|c6|40017-40697|-|NR46_RS19065|hydrolase|WP_003111283.1
input|c1|2810945-2811410|+|ctg1_3019|	NZ_JTVJ01000027|c5|14746-15426|-|NR43_RS23315|hydrolase|WP_003111283.1
input|c1|2810945-2811410|+|ctg1_3019|	NZ_JTVO01000044|c11|16578-17258|+|NP78_RS28320|hydrolase|WP_003139235.1
input|c1|2810945-2811410|+|ctg1_3019|	NZ_JTXZ01000001|c1|16345-17025|+|NQ76_RS00090|hydrolase|WP_003111283.1
input|c1|2810945-2811410|+|ctg1_3019|	NZ_JTYM01000026|c11|40420-41100|-|NQ63_RS24880|hydrolase|WP_003111283.1
input|c1|2810945-2811410|+|ctg1_3019|	NZ_JTYN01000018|c6|17089-17769|+|NQ62_RS26910|hydrolase|WP_003111283.1
input|c1|2810945-2811410|+|ctg1_3019|	NZ_JTYP01000024|c8|28868-29548|+|NQ60_RS25270|hydrolase|WP_003111283.1
input|c1|2810945-2811410|+|ctg1_3019|	NZ_JTYR01000014|c1|41340-42020|-|NQ58_RS18915|hydrolase|WP_004349911.1
input|c1|2810945-2811410|+|ctg1_3019|	NZ_JTYW01000036|c13|17343-18023|+|NQ53_RS28710|hydrolase|WP_003111283.1
input|c1|2810945-2811410|+|ctg1_3019|	NZ_JTYX01000026|c8|22756-23436|+|NQ52_RS27220|hydrolase|WP_004349911.1
input|c1|2810945-2811410|+|ctg1_3019|	NZ_JTZB01000046|c12|3483-4163|-|NQ48_RS29670|hydrolase|WP_003111283.1
input|c1|2810945-2811410|+|ctg1_3019|	NZ_JTZH01000072|c15|22842-23522|+|NQ42_RS32345|hydrolase|WP_003089647.1
input|c1|2810945-2811410|+|ctg1_3019|	NZ_JTZS01000021|c7|29243-29923|+|NQ31_RS14095|hydrolase|WP_003111283.1
input|c1|2810945-2811410|+|ctg1_3019|	NZ_JTZV01000042|c8|40784-41464|-|NQ28_RS26745|hydrolase|WP_003111283.1
input|c1|2810945-2811410|+|ctg1_3019|	NZ_JTZW01000055|c14|2676-3356|-|NQ27_RS30230|hydrolase|WP_003111283.1
input|c1|2810945-2811410|+|ctg1_3019|	NZ_JTZX01000028|c6|41025-41705|-|NQ26_RS22005|hydrolase|WP_003111283.1
input|c1|2810945-2811410|+|ctg1_3019|	NZ_JUAD01000005|c11|38375-39055|+|NQ20_RS04910|hydrolase|WP_003111283.1
input|c1|2810945-2811410|+|ctg1_3019|	NZ_JUAK01000036|c5|65781-66461|-|NQ13_RS16165|hydrolase|WP_003111283.1
input|c1|2810945-2811410|+|ctg1_3019|	NZ_JUAQ01000013|c1|16971-17651|+|NQ07_RS14355|hydrolase|WP_003111283.1
input|c1|2810945-2811410|+|ctg1_3019|	NZ_JUAR01000006|c11|17684-18364|+|NQ06_RS07320|hydrolase|WP_003111283.1
input|c1|2810945-2811410|+|ctg1_3019|	NZ_JUAT01000025|c11|41103-41783|-|NQ04_RS20250|hydrolase|WP_003111283.1
input|c1|2810945-2811410|+|ctg1_3019|	NZ_JUAU01000050|c11|62232-62912|-|NQ03_RS26545|hydrolase|WP_003111283.1
input|c1|2810945-2811410|+|ctg1_3019|	NZ_JUAX01000001|c2|177592-178272|+|NQ00_RS00635|hydrolase|WP_003089647.1
input|c1|2810945-2811410|+|ctg1_3019|	NZ_JVTD01000008|c1|16779-17459|+|ADN04_RS00770|hydrolase|WP_003089647.1
input|c1|2810945-2811410|+|ctg1_3019|	NZ_JWEW01000217|c7|16548-17228|+|ADL53_RS21560|hydrolase|WP_003111283.1
input|c1|2810945-2811410|+|ctg1_3019|	NZ_JWJU01000040|c4|24066-24746|+|RP27_RS18530|hydrolase|WP_039027713.1
input|c1|2810945-2811410|+|ctg1_3019|	NZ_JZUC01000206|c9|16504-17184|+|VM97_RS31315|hydrolase|WP_003111283.1
input|c1|2810945-2811410|+|ctg1_3019|	NZ_KI518703|c7|2811083-2811763|-|Q089_RS19295|hydrolase|WP_003111283.1
input|c1|2810945-2811410|+|ctg1_3019|	NZ_KI518709|c6|2691989-2692669|+|Q088_RS19330|hydrolase|WP_003111283.1
input|c1|2810945-2811410|+|ctg1_3019|	NZ_KI518722|c8|2523416-2524096|-|Q084_RS18065|hydrolase|WP_003111283.1
input|c1|2810945-2811410|+|ctg1_3019|	NZ_KI518732|c6|2008546-2009226|+|Q083_RS15450|hydrolase|WP_003111283.1
input|c1|2810945-2811410|+|ctg1_3019|	NZ_KI518741|c7|2023910-2024590|-|Q081_RS15695|hydrolase|WP_003139235.1
input|c1|2810945-2811410|+|ctg1_3019|	NZ_KI518774|c7|792649-793329|-|Q077_RS23650|hydrolase|WP_003111283.1
input|c1|2810945-2811410|+|ctg1_3019|	NZ_KI518796|c6|2989921-2990601|-|Q074_RS20515|hydrolase|WP_003111283.1
input|c1|2810945-2811410|+|ctg1_3019|	NZ_KI518814|c6|2189168-2189848|-|Q073_RS16475|hydrolase|WP_003089647.1
input|c1|2810945-2811410|+|ctg1_3019|	NZ_KI518819|c6|2152887-2153567|-|Q072_RS16765|hydrolase|WP_003111283.1
input|c1|2810945-2811410|+|ctg1_3019|	NZ_KI518841|c11|90842-91522|-|Q069_RS34800|hydrolase|WP_003139235.1
input|c1|2810945-2811410|+|ctg1_3019|	NZ_KI518868|c6|62018-62698|-|Q066_RS19130|hydrolase|WP_003139235.1
input|c1|2810945-2811410|+|ctg1_3019|	NZ_KI518883|c8|2917218-2917898|-|Q064_RS19985|hydrolase|WP_004349911.1
input|c1|2810945-2811410|+|ctg1_3019|	NZ_KI518906|c6|1692579-1693259|+|Q061_RS14370|hydrolase|WP_003111283.1
input|c1|2810945-2811410|+|ctg1_3019|	NZ_KI518939|c9|70842-71522|-|Q058_RS38145|hydrolase|WP_004349911.1
input|c1|2810945-2811410|+|ctg1_3019|	NZ_KI518942|c2|247516-248196|+|Q057_RS08525|hydrolase|WP_003111283.1
input|c1|2810945-2811410|+|ctg1_3019|	NZ_KI518955|c7|2845062-2845742|-|Q055_RS19665|hydrolase|WP_023109994.1
input|c1|2810945-2811410|+|ctg1_3019|	NZ_KI518959|c7|2270296-2270976|-|Q041_RS10605|hydrolase|WP_004349911.1
input|c1|2810945-2811410|+|ctg1_3019|	NZ_KI518992|c6|2031824-2032504|+|Q038_RS15490|hydrolase|WP_003111283.1
input|c1|2810945-2811410|+|ctg1_3019|	NZ_KI519033|c5|67711-68391|-|Q033_RS15725|hydrolase|WP_004349911.1
input|c1|2810945-2811410|+|ctg1_3019|	NZ_KI519052|c6|252613-253293|+|Q032_RS22540|hydrolase|WP_003111283.1
input|c1|2810945-2811410|+|ctg1_3019|	NZ_KI519054|c1|339249-339929|-|Q031_RS08495|hydrolase|WP_003111283.1
input|c1|2810945-2811410|+|ctg1_3019|	NZ_KI519068|c6|1980604-1981284|+|Q029_RS15740|hydrolase|WP_003111283.1
input|c1|2810945-2811410|+|ctg1_3019|	NZ_KI519078|c7|3154120-3154800|-|Q026_RS21430|hydrolase|WP_003111283.1
input|c1|2810945-2811410|+|ctg1_3019|	NZ_KI519080|c7|2875364-2876044|-|Q025_RS19755|hydrolase|WP_004349911.1
input|c1|2810945-2811410|+|ctg1_3019|	NZ_KI519229|c7|2208707-2209387|-|Q010_RS17395|hydrolase|WP_003139235.1
input|c1|2810945-2811410|+|ctg1_3019|	NZ_KI519264|c6|2004022-2004702|+|Q006_RS15285|hydrolase|WP_003111283.1
input|c1|2810945-2811410|+|ctg1_3019|	NZ_KI519266|c7|2136141-2136821|-|Q005_RS16465|hydrolase|WP_003111283.1
input|c1|2810945-2811410|+|ctg1_3019|	NZ_KI519298|c6|2612630-2613310|+|P999_RS18355|hydrolase|WP_003111283.1
input|c1|2810945-2811410|+|ctg1_3019|	NZ_KI519305|c8|2130916-2131596|-|P998_RS16100|hydrolase|WP_003111283.1
input|c1|2810945-2811410|+|ctg1_3019|	NZ_KI519315|c1|63508-64188|-|P997_RS07120|hydrolase|WP_003111283.1
input|c1|2810945-2811410|+|ctg1_3019|	NZ_KI914433|c6|3138299-3138979|-|Q095_RS21495|hydrolase|WP_003111283.1
input|c1|2810945-2811410|+|ctg1_3019|	NZ_KI914437|c8|2349487-2350167|-|Q094_RS11100|hydrolase|WP_003111283.1
input|c1|2810945-2811410|+|ctg1_3019|	NZ_KI914463|c6|2060855-2061535|+|Q052_RS16080|hydrolase|WP_003111283.1
input|c1|2810945-2811410|+|ctg1_3019|	NZ_KI914466|c1|325134-325814|-|Q051_RS08930|hydrolase|WP_003089647.1
input|c1|2810945-2811410|+|ctg1_3019|	NZ_KI914505|c11|768014-768694|-|Q048_RS28210|hydrolase|WP_031639353.1
input|c1|2810945-2811410|+|ctg1_3019|	NZ_KI914540|c6|2623087-2623767|-|Q043_RS18890|hydrolase|WP_003111283.1
input|c1|2810945-2811410|+|ctg1_3019|	NZ_KI914578|c14|313253-313933|-|Q042_RS30470|hydrolase|WP_003111283.1
input|c1|2810945-2811410|+|ctg1_3019|	NZ_KK212801|c15|3286-3966|-|AJ64_RS35575|hydrolase|WP_003089647.1
input|c1|2810945-2811410|+|ctg1_3019|	NZ_KK212944|c12|7137-7817|-|AJ62_RS37070|hydrolase|WP_003111283.1
input|c1|2810945-2811410|+|ctg1_3019|	NZ_KK213160|c8|2127790-2128470|-|V562_RS16210|hydrolase|WP_003111283.1
input|c1|2810945-2811410|+|ctg1_3019|	NZ_KK213202|c7|2326168-2326848|-|V557_RS18010|hydrolase|WP_003111283.1
input|c1|2810945-2811410|+|ctg1_3019|	NZ_KK213219|c7|2038801-2039481|-|V556_RS15920|hydrolase|WP_003111283.1
input|c1|2810945-2811410|+|ctg1_3019|	NZ_KK213223|c8|2482813-2483493|-|V555_RS19215|hydrolase|WP_004349911.1
input|c1|2810945-2811410|+|ctg1_3019|	NZ_KK213288|c11|75981-76661|-|V550_RS34480|hydrolase|WP_003111283.1
input|c1|2810945-2811410|+|ctg1_3019|	NZ_KN360891|c10|3871-4551|-|KW85_RS31855|hydrolase|WP_039027713.1
input|c1|2810945-2811410|+|ctg1_3019|	NZ_KV801444|c10|3608-4288|-|HMPREF2746_RS22375|hydrolase|WP_004349911.1
input|c1|2810945-2811410|+|ctg1_3019|	NZ_KV807388|c10|16535-17215|+|HMPREF2830_RS28305|hydrolase|WP_003111283.1
input|c1|2810945-2811410|+|ctg1_3019|	NZ_LBIG01000008|c10|52121-52801|-|T649_RS11820|hydrolase|WP_003111283.1
input|c1|2810945-2811410|+|ctg1_3019|	NZ_LFMV01000012|c7|2917757-2918437|-|ACP85_RS20480|hydrolase|WP_003111283.1
input|c1|2810945-2811410|+|ctg1_3019|	NZ_LFXS01000017|c7|3492-4172|-|AOA68_RS13415|hydrolase|WP_003089647.1
input|c1|2810945-2811410|+|ctg1_3019|	NZ_LJGL01000030|c8|41754-42434|-|AN920_RS27630|hydrolase|WP_003089647.1
input|c1|2810945-2811410|+|ctg1_3019|	NZ_LJJQ01000019|c5|40850-41530|-|AOA76_RS04745|hydrolase|WP_003111283.1
input|c1|2810945-2811410|+|ctg1_3019|	NZ_LJNV01000038|c5|16562-17242|+|AN399_RS19810|hydrolase|WP_003111283.1
input|c1|2810945-2811410|+|ctg1_3019|	NZ_LJNX01000040|c7|16422-17102|+|AN446_RS21380|hydrolase|WP_003139235.1
input|c1|2810945-2811410|+|ctg1_3019|	NZ_LJZC01000078|c8|16475-17155|+|AN451_RS16320|hydrolase|WP_003111283.1
input|c1|2810945-2811410|+|ctg1_3019|	NZ_LKAF01000023|c5|50086-50766|-|AOX61_RS16320|hydrolase|WP_003111283.1
input|c1|2810945-2811410|+|ctg1_3019|	NZ_LLKV01000021|c13|3164-3844|-|AO878_RS15525|hydrolase|WP_003111283.1
input|c1|2810945-2811410|+|ctg1_3019|	NZ_LLKX01000013|c11|42139-42819|-|AO880_RS12765|hydrolase|WP_003139235.1
input|c1|2810945-2811410|+|ctg1_3019|	NZ_LLKZ01000026|c5|17071-17751|+|AO882_RS21030|hydrolase|WP_003089647.1
input|c1|2810945-2811410|+|ctg1_3019|	NZ_LLLL01000027|c6|24365-25045|+|AO894_RS16585|hydrolase|WP_003111283.1
input|c1|2810945-2811410|+|ctg1_3019|	NZ_LLLO01000051|c12|17516-18196|+|AO897_RS24725|hydrolase|WP_003111283.1
input|c1|2810945-2811410|+|ctg1_3019|	NZ_LLLQ01000016|c9|41101-41781|-|AO899_RS17105|hydrolase|WP_003111283.1
input|c1|2810945-2811410|+|ctg1_3019|	NZ_LLLT01000013|c10|15351-16031|+|AO902_RS15390|hydrolase|WP_003111283.1
input|c1|2810945-2811410|+|ctg1_3019|	NZ_LLLU01000053|c10|43683-44363|-|AO903_RS19530|hydrolase|WP_003089647.1
input|c1|2810945-2811410|+|ctg1_3019|	NZ_LLLV01000013|c9|78605-79285|-|AO904_RS16435|hydrolase|WP_004349911.1
input|c1|2810945-2811410|+|ctg1_3019|	NZ_LLMO01000022|c8|3500-4180|-|AO923_RS15965|hydrolase|WP_003111283.1
input|c1|2810945-2811410|+|ctg1_3019|	NZ_LLMR01000020|c11|2974-3654|-|AO926_RS14540|hydrolase|WP_003111283.1
input|c1|2810945-2811410|+|ctg1_3019|	NZ_LLMX01000014|c10|41835-42515|-|AO932_RS14315|hydrolase|WP_003089647.1
input|c1|2810945-2811410|+|ctg1_3019|	NZ_LLNA01000050|c10|40098-40778|-|AO935_RS20930|hydrolase|WP_004349911.1
input|c1|2810945-2811410|+|ctg1_3019|	NZ_LLND01000024|c12|40893-41573|-|AO938_RS19040|hydrolase|WP_034005093.1
input|c1|2810945-2811410|+|ctg1_3019|	NZ_LLNF01000013|c6|42069-42749|-|AO940_RS14015|hydrolase|WP_003089647.1
input|c1|2810945-2811410|+|ctg1_3019|	NZ_LLNH01000006|c9|135152-135832|-|AO942_RS08545|hydrolase|WP_003111283.1
input|c1|2810945-2811410|+|ctg1_3019|	NZ_LLNM01000024|c11|41786-42466|-|AO947_RS20260|hydrolase|WP_003139235.1
input|c1|2810945-2811410|+|ctg1_3019|	NZ_LLNX01000014|c10|17576-18256|+|AO958_RS15280|hydrolase|WP_003139235.1
input|c1|2810945-2811410|+|ctg1_3019|	NZ_LLOA01000033|c11|4437-5117|-|AO961_RS20955|hydrolase|WP_004349911.1
input|c1|2810945-2811410|+|ctg1_3019|	NZ_LLOE01000028|c7|40321-41001|-|AO965_RS15225|hydrolase|WP_003111283.1
input|c1|2810945-2811410|+|ctg1_3019|	NZ_LLOH01000019|c9|42336-43016|-|AO968_RS17775|hydrolase|WP_003111283.1
input|c1|2810945-2811410|+|ctg1_3019|	NZ_LLOX01000016|c10|3451-4131|-|AO984_RS17110|hydrolase|WP_003139235.1
input|c1|2810945-2811410|+|ctg1_3019|	NZ_LLPH01000016|c8|24030-24710|+|AO994_RS15490|hydrolase|WP_003111283.1
input|c1|2810945-2811410|+|ctg1_3019|	NZ_LLPN01000086|c12|2850-3530|-|APA00_RS24015|hydrolase|WP_003111283.1
input|c1|2810945-2811410|+|ctg1_3019|	NZ_LLPP01000050|c12|42977-43657|-|APA04_RS25435|hydrolase|WP_003111283.1
input|c1|2810945-2811410|+|ctg1_3019|	NZ_LLPU01000048|c13|3118-3798|-|APA20_RS18700|hydrolase|WP_003111283.1
input|c1|2810945-2811410|+|ctg1_3019|	NZ_LLPW01000014|c8|68809-69489|-|APA23_RS14050|hydrolase|WP_003111283.1
input|c1|2810945-2811410|+|ctg1_3019|	NZ_LLPX01000006|c4|122928-123608|+|APA24_RS08965|hydrolase|WP_003111283.1
input|c1|2810945-2811410|+|ctg1_3019|	NZ_LLPY01000033|c10|16710-17390|+|APA25_RS16530|hydrolase|WP_003111283.1
input|c1|2810945-2811410|+|ctg1_3019|	NZ_LLQR01000018|c11|4020-4700|-|APA46_RS14900|hydrolase|WP_003111283.1
input|c1|2810945-2811410|+|ctg1_3019|	NZ_LLQU01000009|c7|15220-15900|+|APA49_RS10600|hydrolase|WP_003111283.1
input|c1|2810945-2811410|+|ctg1_3019|	NZ_LLRI01000026|c16|3267-3947|-|APA63_RS20675|hydrolase|WP_004349911.1
input|c1|2810945-2811410|+|ctg1_3019|	NZ_LLRJ01000020|c8|40770-41450|-|APA64_RS18850|hydrolase|WP_003111283.1
input|c1|2810945-2811410|+|ctg1_3019|	NZ_LLRS01000024|c2|166970-167650|+|APA73_RS05590|hydrolase|WP_004349911.1
input|c1|2810945-2811410|+|ctg1_3019|	NZ_LLRY01000015|c8|24101-24781|+|APA79_RS15730|hydrolase|WP_003111283.1
input|c1|2810945-2811410|+|ctg1_3019|	NZ_LLSB01000009|c8|40644-41324|-|APA82_RS10845|hydrolase|WP_003111283.1
input|c1|2810945-2811410|+|ctg1_3019|	NZ_LLSC01000038|c10|2915-3595|-|APA83_RS21715|hydrolase|WP_003111283.1
input|c1|2810945-2811410|+|ctg1_3019|	NZ_LLSM01000013|c9|42510-43190|-|APA93_RS14860|hydrolase|WP_003089647.1
input|c1|2810945-2811410|+|ctg1_3019|	NZ_LLSP01000009|c9|24261-24941|+|APA96_RS09210|hydrolase|WP_003111283.1
input|c1|2810945-2811410|+|ctg1_3019|	NZ_LLTB01000018|c8|40632-41312|-|APB08_RS17115|hydrolase|WP_003111283.1
input|c1|2810945-2811410|+|ctg1_3019|	NZ_LLTC01000011|c10|17902-18582|+|APB09_RS09865|hydrolase|WP_003111283.1
input|c1|2810945-2811410|+|ctg1_3019|	NZ_LLTD01000028|c9|22624-23304|+|APB10_RS11810|hydrolase|WP_003111283.1
input|c1|2810945-2811410|+|ctg1_3019|	NZ_LLTE01000018|c11|17562-18242|+|APB11_RS15995|hydrolase|WP_003111283.1
input|c1|2810945-2811410|+|ctg1_3019|	NZ_LLTN01000043|c10|50554-51234|-|APB20_RS23565|hydrolase|WP_003111283.1
input|c1|2810945-2811410|+|ctg1_3019|	NZ_LLTU01000005|c6|59105-59785|-|APB27_RS09145|hydrolase|WP_003089647.1
input|c1|2810945-2811410|+|ctg1_3019|	NZ_LLTW01000007|c6|22647-23327|+|APB29_RS07420|hydrolase|WP_004349911.1
input|c1|2810945-2811410|+|ctg1_3019|	NZ_LLUD01000017|c9|41708-42388|-|APB36_RS17035|hydrolase|WP_003139235.1
input|c1|2810945-2811410|+|ctg1_3019|	NZ_LLUE01000033|c11|51707-52387|-|APB37_RS16620|hydrolase|WP_003139235.1
input|c1|2810945-2811410|+|ctg1_3019|	NZ_LLUG01000014|c12|17509-18189|+|APB39_RS15030|hydrolase|WP_003111283.1
input|c1|2810945-2811410|+|ctg1_3019|	NZ_LLUI01000016|c9|37477-38157|+|APB41_RS14985|hydrolase|WP_003111283.1
input|c1|2810945-2811410|+|ctg1_3019|	NZ_LLUJ01000032|c8|40827-41507|-|APB42_RS16670|hydrolase|WP_003111283.1
input|c1|2810945-2811410|+|ctg1_3019|	NZ_LLUL01000007|c3|100597-101277|-|APB44_RS08105|hydrolase|WP_004349911.1
input|c1|2810945-2811410|+|ctg1_3019|	NZ_LLUM01000015|c10|41843-42523|-|APB45_RS15665|hydrolase|WP_003089647.1
input|c1|2810945-2811410|+|ctg1_3019|	NZ_LLUZ01000011|c9|24022-24702|+|APB58_RS10790|hydrolase|WP_003111283.1
input|c1|2810945-2811410|+|ctg1_3019|	NZ_LLVD01000010|c8|16928-17608|+|APB62_RS10670|hydrolase|WP_003139235.1
input|c1|2810945-2811410|+|ctg1_3019|	NZ_LLVF01000017|c10|40591-41271|-|APB64_RS15460|hydrolase|WP_003111283.1
input|c1|2810945-2811410|+|ctg1_3019|	NZ_LN871187|c7|2812992-2813672|-|PAO1OR_RS13050|hydrolase|WP_003111283.1
input|c1|2810945-2811410|+|ctg1_3019|	NZ_LODH01000029|c8|23889-24569|+|LT17_RS21855|hydrolase|WP_003111283.1
input|c1|2810945-2811410|+|ctg1_3019|	NZ_LOHH01000010|c5|71633-72313|-|LT18_RS13690|hydrolase|WP_003111283.1
input|c1|2810945-2811410|+|ctg1_3019|	NZ_LOHI01000023|c6|167293-167973|+|LL05_RS19450|hydrolase|WP_003111283.1
input|c1|2810945-2811410|+|ctg1_3019|	NZ_LQQN01000024|c8|51293-51973|-|AVT06_RS17070|hydrolase|WP_003111283.1
input|c1|2810945-2811410|+|ctg1_3019|	NZ_LRZL01000012|c9|17332-18012|+|AW919_RS10245|hydrolase|WP_003111283.1
input|c1|2810945-2811410|+|ctg1_3019|	NZ_LRZZ01000035|c14|177705-178385|+|AW933_RS28695|hydrolase|WP_003111283.1
input|c1|2810945-2811410|+|ctg1_3019|	NZ_LT673656|c7|2799369-2800049|-|PERCYII10_RS13320|hydrolase|WP_003111283.1
input|c1|2810945-2811410|+|ctg1_3019|	NZ_LT883143|c6|3070001-3070681|-|PANN_RS14715|hydrolase|WP_003089647.1
input|c1|2810945-2811410|+|ctg1_3019|	NZ_LYLY01000028|c6|41434-42114|-|A8O37_RS20300|hydrolase|WP_003089647.1
input|c1|2810945-2811410|+|ctg1_3019|	NZ_LZQG01000028|c10|23236-23916|-|AN468_RS18835|hydrolase|WP_003089647.1
input|c1|2810945-2811410|+|ctg1_3019|	NZ_LZQK01000234|c13|34012-34692|-|AN467_RS21425|hydrolase|WP_004349911.1
input|c1|2810945-2811410|+|ctg1_3019|	NZ_MPBN01000001|c6|2663789-2664469|+|AM487_RS12590|hydrolase|WP_003139235.1
input|c1|2810945-2811410|+|ctg1_3019|	NZ_MPBP01000001|c9|4833129-4833809|+|AM482_RS23095|hydrolase|WP_003111283.1
input|c1|2810945-2811410|+|ctg1_3019|	NZ_MULG01000012|c9|177562-178242|+|B0B18_RS22765|hydrolase|WP_003111283.1
input|c1|2810945-2811410|+|ctg1_3019|	NZ_MVBS01000012|c6|130495-131175|+|B0B32_RS24515|amidohydrolase|B0B32_RS24515
input|c1|2810945-2811410|+|ctg1_3019|	NZ_BCQA01000001|c3|4452363-4453052|+|BIWAKO_RS20880|amidohydrolase|BIWAKO_RS20880
input|c1|2810945-2811410|+|ctg1_3019|	NZ_FOHI01000001|c7|628709-629341|-|BMW46_RS02940|hydrolase|WP_074704323.1
input|c1|2810945-2811410|+|ctg1_3019|	NZ_LGJE01000019|c9|41865-42545|-|AOA64_RS12775|hydrolase|WP_053813876.1
input|c1|2810945-2811410|+|ctg1_3019|	NZ_CP027538|c11|6637439-6638119|+|AM474_RS31685|hydrolase|WP_034028509.1
input|c1|2810945-2811410|+|ctg1_3019|	NZ_JTUW01000025|c5|168714-169394|+|NR56_RS17945|hydrolase|WP_034028509.1
input|c1|2810945-2811410|+|ctg1_3019|	NZ_LORX02000003|c8|4801862-4802542|+|AL481_RS22635|hydrolase|WP_034028509.1
input|c1|2810945-2811410|+|ctg1_3019|	NZ_LLVE01000008|c8|42332-43012|-|APB63_RS07935|hydrolase|WP_058173890.1
input|c1|2810945-2811410|+|ctg1_3019|	NZ_FNOK01000021|c17|119014-119643|+|BLW84_RS22730|isochorismatase|WP_093268433.1
input|c1|2810945-2811410|+|ctg1_3019|	NZ_LFBV01000006|c30|75783-76433|+|AB852_RS22895|isochorismatase|WP_073791883.1
input|c1|2810945-2811410|+|ctg1_3019|	NZ_JTKF01000013|c1|48256-48840|+|OC71_RS08645|isochorismatase|WP_041067227.1
input|c1|2810945-2811410|+|ctg1_3019|	NZ_LCZD01000014|c1|319493-320077|-|AA066_RS11765|isochorismatase|WP_041067227.1
input|c1|2810945-2811410|+|ctg1_3019|	NZ_CP014476|c7|4804194-4804781|+|JT25_RS22040|isochorismatase|WP_036272482.1
input|c1|2810945-2811410|+|ctg1_3019|	NZ_CP025429|c2|365835-366422|-|CXB49_RS01610|isochorismatase|WP_101706784.1
input|c1|2810945-2811410|+|ctg1_3019|	NZ_CP009799|c10|1700541-1701116|-|CH72_RS23815|isochorismatase|WP_011659678.1
input|c1|2810945-2811410|+|ctg1_3019|	NZ_CP013293|c7|3974666-3975367|-|ATE47_RS18400|isochorismatase|WP_082632638.1
input|c1|2810945-2811410|+|ctg1_3019|	NZ_FOIU01000002|c4|957348-958052|-|BMX24_RS16155|isochorismatase|WP_089794519.1
input|c1|2810945-2811410|+|ctg1_3019|	NZ_AYSZ01000147|c7|41816-42496|-|PAHM4_RS24320|hydrolase|WP_033978300.1
input|c1|2810945-2811410|+|ctg1_3019|	NZ_FRWM01000011|c8|42476-43156|-|BUS16_RS05275|hydrolase|WP_033978300.1
input|c1|2810945-2811410|+|ctg1_3019|	NZ_JTOD01000023|c7|251443-252123|-|NT33_RS24025|hydrolase|WP_033978300.1
input|c1|2810945-2811410|+|ctg1_3019|	NZ_LJZH01000280|c10|3948-4628|-|AN456_RS25400|hydrolase|WP_033978300.1
input|c1|2810945-2811410|+|ctg1_3019|	NZ_LLVB01000016|c10|3984-4664|-|APB60_RS15600|hydrolase|WP_033978300.1
input|c1|2810945-2811410|+|ctg1_3019|	NZ_FOZF01000001|c2|189930-190610|+|BM343_RS00855|hydrolase|WP_074898939.1
input|c1|2810945-2811410|+|ctg1_3019|	NZ_ATBG01000041|c14|418163-418744|+|M217_RS0126685|isochorismatase|WP_025808907.1
input|c1|2810945-2811410|+|ctg1_3019|	NZ_JALW01000005|c2|17334-18011|-|AK59_RS0102350|nicotinamidase|WP_020689641.1
input|c1|2810945-2811410|+|ctg1_3019|	NZ_LT629747|c9|3699565-3700146|+|BLU83_RS16870|isochorismatase|WP_009049069.1
input|c1|2810945-2811410|+|ctg1_3019|	NZ_JGVW01000064|c5|38511-39137|-|LIG30_RS08590|hypothetical_protein|WP_038711353.1
input|c1|2810945-2811410|+|ctg1_3019|	NZ_BDGS01000001|c3|5505598-5506284|-|BJI51_RS23955|hydrolase|WP_069865038.1
input|c1|2810945-2811410|+|ctg1_3019|	NZ_CP014158|c2|3420712-3421398|+|PcP3B5_RS15105|hydrolase|WP_061561742.1
input|c1|2810945-2811410|+|ctg1_3019|	NZ_LKAX01000007|c3|5061694-5062380|+|AOX63_RS23455|hydrolase|WP_058489617.1
input|c1|2810945-2811410|+|ctg1_3019|	NZ_GG657757|c4|1026547-1027209|+|SSQG_RS04490|hydrolase|WP_003988522.1
input|c1|2810945-2811410|+|ctg1_3019|	NZ_JOAR01000011|c18|233200-233862|+|IO26_RS0114145|hydrolase|WP_030559312.1
input|c1|2810945-2811410|+|ctg1_3019|	NZ_CP022438|c17|6231375-6232028|+|CGZ69_RS28375|isochorismatase|WP_100109691.1
input|c1|2810945-2811410|+|ctg1_3019|	NZ_CP023269|c11|4641062-4641649|-|CLM72_RS21250|isochorismatase|WP_105227987.1
input|c1|2810945-2811410|+|ctg1_3019|	NZ_JOIB01000001|c3|164969-165631|+|IF33_RS0100730|hydrolase|WP_030838442.1
input|c1|2810945-2811410|+|ctg1_3019|	NZ_LQYB01000005|c2|124779-125441|-|AV648_RS09630|hydrolase|WP_030838442.1
input|c1|2810945-2811410|+|ctg1_3019|	NZ_CP027656|c5|3285241-3285909|-|C6Q18_RS14955|isochorismatase|WP_106699032.1
input|c1|2810945-2811410|+|ctg1_3019|	NZ_LIPD01000007|c40|243900-244562|+|AMK13_RS19970|hydrolase|WP_049653335.1
input|c1|2810945-2811410|+|ctg1_3019|	NC_007645|c9|3969977-3970549|-|HCH_RS17140|isochorismatase|WP_011397626.1
input|c1|2810945-2811410|+|ctg1_3019|	NZ_CP010407|c23|7221975-7222637|+|SVTN_RS32335|hydrolase|WP_041132266.1
input|c1|2810945-2811410|+|ctg1_3019|	NZ_JOGG01000002|c2|223865-224527|+|IF25_RS0102780|hydrolase|WP_030279016.1
input|c1|2810945-2811410|+|ctg1_3019|	NZ_JPRF03000045|c25|39702-40364|-|HS99_RS28355|hydrolase|WP_030279016.1
input|c1|2810945-2811410|+|ctg1_3019|	NZ_LT629775|c18|2843484-2844146|+|BLU95_RS11210|hydrolase|WP_093859892.1
input|c1|2810945-2811410|+|ctg1_3019|	NZ_MPLE01000004|c39|6506139-6506801|-|BOQ63_RS38035|hydrolase|WP_030279016.1
input|c1|2810945-2811410|+|ctg1_3019|	NZ_JOCB01000026|c19|53839-54501|+|IF37_RS0113000|hydrolase|WP_030740978.1
input|c1|2810945-2811410|+|ctg1_3019|	NZ_CP022960|c8|5024069-5024722|+|CI807_RS23415|hydrolase|WP_095016424.1
input|c1|2810945-2811410|+|ctg1_3019|	NZ_LT598496|c1|106838-107500|-|GA0070620_RS00465|hydrolase|WP_091587386.1
input|c1|2810945-2811410|+|ctg1_3019|	NZ_LT629761|c7|3882148-3882792|+|BLU06_RS17605|hydrolase|WP_016702824.1
input|c1|2810945-2811410|+|ctg1_3019|	NZ_CP015726|c7|1437035-1437697|-|A7B19_RS05525|hydrolase|WP_063726984.1
input|c1|2810945-2811410|+|ctg1_3019|	NZ_GG657754|c33|9564694-9565356|+|SSOG_RS40450|hydrolase|WP_009720106.1
input|c1|2810945-2811410|+|ctg1_3019|	NC_016582|c43|10884303-10884965|+|SBI_RS45105|hydrolase|WP_014181734.1
input|c1|2810945-2811410|+|ctg1_3019|	NZ_LIQU01000122|c8|36988-37644|+|AOK12_RS14705|hydrolase|WP_055546956.1
input|c1|2810945-2811410|+|ctg1_3019|	NZ_MAXF01000186|c28|8792-9454|-|BBH68_RS34075|hydrolase|WP_065967640.1
input|c1|2810945-2811410|+|ctg1_3019|	NZ_AOHM01000005|c1|36936-37589|+|H096_RS02230|hydrolase|WP_033896550.1
input|c1|2810945-2811410|+|ctg1_3019|	NZ_ASGY01000186|c8|61102-61755|-|K814_RS08040|hydrolase|WP_038849671.1
input|c1|2810945-2811410|+|ctg1_3019|	NZ_CP014546|c8|5128888-5129541|+|AYR47_RS23465|hydrolase|WP_033896550.1
input|c1|2810945-2811410|+|ctg1_3019|	NZ_JIBD01000016|c6|92801-93454|+|N515_RS0106330|hydrolase|WP_026634132.1
input|c1|2810945-2811410|+|ctg1_3019|	NZ_KL647131|c4|89005-89760|-|IO27_RS0127655|isochorismatase|WP_031184009.1
input|c1|2810945-2811410|+|ctg1_3019|	NZ_FUWZ01000001|c23|975774-976406|-|B5D63_RS04140|hydrolase|WP_078667483.1
input|c1|2810945-2811410|+|ctg1_3019|	NZ_JOHN01000050|c34|63748-64410|-|IF39_RS0129860|hydrolase|WP_030310380.1
input|c1|2810945-2811410|+|ctg1_3019|	NZ_LOWA01000057|c22|5130-5891|-|WS67_RS21810|isochorismatase|WP_059520345.1
input|c1|2810945-2811410|+|ctg1_3019|	NZ_FOQH01000002|c3|304424-305077|-|BM064_RS04175|hydrolase|WP_092858170.1
input|c1|2810945-2811410|+|ctg1_3019|	NZ_FPBI01000031|c3|52453-53097|-|BM413_RS28790|hydrolase|WP_091918291.1
input|c1|2810945-2811410|+|ctg1_3019|	NZ_FPCB01000033|c6|8280-8933|-|BM430_RS25230|hydrolase|WP_093569997.1
input|c1|2810945-2811410|+|ctg1_3019|	NZ_JQJZ01000035|c6|27468-28121|-|EW98_RS29220|hydrolase|WP_037124667.1
input|c1|2810945-2811410|+|ctg1_3019|	NZ_LGRC01000036|c7|69601-70236|+|ACU09_RS39090|hydrolase|WP_053572655.1
input|c1|2810945-2811410|+|ctg1_3019|	NZ_FOAP01000009|c13|118833-119480|+|BMZ62_RS18075|hydrolase|WP_075007782.1
input|c1|2810945-2811410|+|ctg1_3019|	NZ_LMFT01000036|c24|213141-213800|-|ASD51_RS25615|hydrolase|WP_056795331.1
input|c1|2810945-2811410|+|ctg1_3019|	NZ_CVPB01000001|c1|154707-155360|+|BN1555_RS00340|hydrolase|WP_093796869.1
input|c1|2810945-2811410|+|ctg1_3019|	NZ_JUHN01000032|c6|27432-28085|-|EW83_RS30810|hydrolase|WP_047522465.1
input|c1|2810945-2811410|+|ctg1_3019|	NZ_AZWZ01000021|c13|63332-63988|-|B105_RS0121650|hydrolase|WP_027744171.1
input|c1|2810945-2811410|+|ctg1_3019|	NZ_JOFO01000001|c2|83196-83864|+|IH35_RS0100345|hydrolase|WP_030492216.1
input|c1|2810945-2811410|+|ctg1_3019|	NZ_CM002271|c16|3734385-3735041|-|B591_RS16195|hydrolase|WP_023418513.1
input|c1|2810945-2811410|+|ctg1_3019|	NZ_CM002273|c17|3759647-3760303|-|B590_RS16170|hydrolase|WP_023418513.1
input|c1|2810945-2811410|+|ctg1_3019|	NZ_FMIA01000002|c15|4082013-4082660|-|GA0070617_RS18420|hydrolase|WP_091439797.1
input|c1|2810945-2811410|+|ctg1_3019|	NZ_JTCK01000091|c35|76986-77642|-|PH39_RS21490|hydrolase|WP_023418513.1
input|c1|2810945-2811410|+|ctg1_3019|	NZ_ABLK01000019|c20|19756-20399|+|BAMMEX5DRAFT_RS04815|hydrolase|BAMMEX5DRAFT_RS04815
input|c1|2810945-2811410|+|ctg1_3019|	NZ_FOBV01000002|c2|366281-366913|+|BMW64_RS05265|hydrolase|WP_089998950.1
input|c1|2810945-2811410|+|ctg1_3019|	NZ_JOAQ01000035|c26|41724-42389|+|IO37_RS0129225|hydrolase|WP_030361300.1
input|c1|2810945-2811410|+|ctg1_3019|	NZ_CP015867|c21|390580-391239|+|Spa2297_RS33275|hydrolase|WP_064732299.1
input|c1|2810945-2811410|+|ctg1_3019|	NZ_JNID01000012|c18|188563-189219|+|H172_RS13675|hydrolase|WP_037745733.1
input|c1|2810945-2811410|+|ctg1_3019|	NZ_JOJK01000001|c1|450581-451222|-|IH16_RS0102190|hydrolase|WP_030799316.1
input|c1|2810945-2811410|+|ctg1_3019|	NZ_JPWW01000002|c3|711350-712006|+|IX27_RS29345|hydrolase|WP_032782545.1
input|c1|2810945-2811410|+|ctg1_3019|	NZ_JYBE02000001|c13|3083406-3084047|-|BF14_RS13710|hydrolase|WP_030799316.1
input|c1|2810945-2811410|+|ctg1_3019|	NZ_LBMK01000002|c4|187523-188185|-|AAT21_RS06225|hydrolase|WP_046775765.1
input|c1|2810945-2811410|+|ctg1_3019|	NZ_LIPC01000001|c6|1502181-1502822|-|AMK14_RS06880|hydrolase|WP_030799316.1
input|c1|2810945-2811410|+|ctg1_3019|	NZ_AUKP01000032|c30|6923-7579|-|H298_RS0128905|hydrolase|WP_027768740.1
input|c1|2810945-2811410|+|ctg1_3019|	NZ_CP018627|c18|2882419-2883081|-|SHXM_RS11750|hydrolase|WP_078639748.1
input|c1|2810945-2811410|+|ctg1_3019|	NZ_KB897386|c25|123997-124653|+|C591_RS0126870|hydrolase|WP_018839198.1
input|c1|2810945-2811410|+|ctg1_3019|	NZ_KB897622|c6|223446-224102|+|C592_RS0106970|hydrolase|WP_018841824.1
input|c1|2810945-2811410|+|ctg1_3019|	NZ_KB897724|c15|80291-80947|+|C594_RS0118755|hydrolase|WP_018839198.1
input|c1|2810945-2811410|+|ctg1_3019|	NZ_FOZI01000003|c3|459715-460326|+|BM338_RS14535|hydrolase|WP_090451869.1
input|c1|2810945-2811410|+|ctg1_3019|	NZ_LOCL01000022|c3|75769-76449|+|AT728_RS01320|hydrolase|WP_058845641.1
input|c1|2810945-2811410|+|ctg1_3019|	NZ_AZUM01000001|c6|852139-852801|-|B126_RS0104145|hydrolase|WP_024874436.1
input|c1|2810945-2811410|+|ctg1_3019|	NZ_FQZK01000005|c6|274582-275238|+|BUE45_RS11870|hydrolase|WP_073378762.1
input|c1|2810945-2811410|+|ctg1_3019|	NZ_JZUE01000006|c3|11621-12268|+|VO99_RS08610|hydrolase|WP_046112446.1
input|c1|2810945-2811410|+|ctg1_3019|	NZ_FKIF01000007|c3|744003-744656|-|A6745_RS19025|hydrolase|WP_066130556.1
input|c1|2810945-2811410|+|ctg1_3019|	NZ_ABYX02000001|c13|4480152-4480808|+|SSIG_RS13500|hydrolase|WP_006126630.1
input|c1|2810945-2811410|+|ctg1_3019|	NZ_JOBD01000055|c42|19907-20506|+|IG55_RS0137515|hydrolase|WP_078637851.1
input|c1|2810945-2811410|+|ctg1_3019|	NZ_FMCI01000142|c37|4229-4882|+|GA0115242_RS14005|hydrolase|WP_093828198.1
input|c1|2810945-2811410|+|ctg1_3019|	NZ_FOMX01000021|c24|97878-98531|-|BM274_RS28910|hydrolase|WP_096327429.1
input|c1|2810945-2811410|+|ctg1_3019|	NZ_MRCE01000037|c6|2956-3621|-|NIES2119_RS25425|hydrolase|WP_073596300.1
input|c1|2810945-2811410|+|ctg1_3019|	NZ_CP011522|c19|3695410-3696084|-|ABE83_RS15175|hydrolase|WP_053559955.1
input|c1|2810945-2811410|+|ctg1_3019|	NZ_FMHY01000002|c8|3225154-3225729|-|GA0070604_RS14480|isochorismatase|WP_091118428.1
input|c1|2810945-2811410|+|ctg1_3019|	NZ_KB890938|c21|87504-88178|+|B053_RS0120925|hydrolase|WP_018490564.1
input|c1|2810945-2811410|+|ctg1_3019|	NZ_LEKI01000060|c20|2518-3174|+|ABD54_RS12890|hydrolase|WP_047869710.1
input|c1|2810945-2811410|+|ctg1_3019|	NZ_KN708638|c2|164154-164780|+|RZ84_RS00830|isochorismatase|WP_043262702.1
input|c1|2810945-2811410|+|ctg1_3019|	NZ_LAIJ01000009|c4|2121113-2121724|+|VO84_RS15145|hydrolase|WP_082662007.1
input|c1|2810945-2811410|+|ctg1_3019|	NZ_CP016077|c2|1148725-1149390|-|UA75_RS05270|hydrolase|WP_075739296.1
input|c1|2810945-2811410|+|ctg1_3019|	NZ_KV811307|c4|23831-24176|+|HMPREF2886_RS19090|amidohydrolase|HMPREF2886_RS19090
input|c1|2810945-2811410|+|ctg1_3019|	NZ_AP017423|c2|1605384-1606037|+|LAB08_RS07655|hydrolase|WP_096510371.1
input|c1|2810945-2811410|+|ctg1_3019|	NZ_CM002756|c9|834537-835175|-|RALSO244_RS20375|hydrolase|WP_019719384.1
input|c1|2810945-2811410|+|ctg1_3019|	NZ_CM002758|c8|778557-779195|-|RALSO161_RS20200|hydrolase|WP_019719384.1
input|c1|2810945-2811410|+|ctg1_3019|	NZ_CP016613|c11|1894262-1894900|+|BC427_RS25870|hydrolase|WP_019719384.1
input|c1|2810945-2811410|+|ctg1_3019|	NZ_CP016905|c5|287665-288303|+|LBM341_RS17260|hydrolase|WP_019719384.1
input|c1|2810945-2811410|+|ctg1_3019|	NZ_CP016915|c11|1874423-1875061|+|BC350_RS25610|hydrolase|WP_019719384.1
input|c1|2810945-2811410|+|ctg1_3019|	NZ_CP021449|c7|697931-698569|-|RSSE_RS21765|hydrolase|WP_019719384.1
input|c1|2810945-2811410|+|ctg1_3019|	NZ_LFJP01000075|c11|22680-23318|-|AB851_RS19580|hydrolase|WP_019719384.1
input|c1|2810945-2811410|+|ctg1_3019|	NZ_KB903294|c2|1003487-1004098|-|A3CQ_RS0104435|hydrolase|WP_026205293.1
input|c1|2810945-2811410|+|ctg1_3019|	NC_003296|c8|839795-840433|-|RS_RS20285|hydrolase|WP_011003959.1
input|c1|2810945-2811410|+|ctg1_3019|	NC_010067|c1|1927535-1927889|+|SARI_RS09315|hydrolase|SARI_RS09315
input|c1|2810945-2811410|+|ctg1_3019|	NZ_LHTL01000006|c1|139468-139822|+|LFZ51_RS14395|hydrolase|LFZ51_RS14395
input|c1|2810945-2811410|+|ctg1_3019|	NZ_AWRB01000003|c1|95481-95835|-|P299_RS01270|hydrolase|P299_RS01270
input|c1|2810945-2811410|+|ctg1_3019|	NZ_CP006693|c1|1963624-1963978|+|N898_RS09605|hydrolase|N898_RS09605
input|c1|2810945-2811410|+|ctg1_3019|	NZ_KB976055|c2|1420157-1420783|-|WC1_RS0122650|hydrolase|WC1_RS0122650
input|c1|2810945-2811410|+|ctg1_3019|	NZ_CXYK01000004|c1|148051-148678|+|AMM62_RS10975|hydrolase|AMM62_RS10975
input|c1|2811406-2811562|+|ctg1_3020|	NC_011770|c13|4535097-4535714|-|PLES_RS21170|hydrolase|WP_003082476.1
input|c1|2811406-2811562|+|ctg1_3020|	NC_018080|c12|4236382-4236999|-|PADK2_RS19590|hydrolase|WP_003082476.1
input|c1|2811406-2811562|+|ctg1_3020|	NC_020912|c11|4227634-4228251|-|G655_RS19230|hydrolase|WP_003082476.1
input|c1|2811406-2811562|+|ctg1_3020|	NC_022360|c1|1302624-1303241|+|M802_RS06200|hydrolase|WP_003082476.1
input|c1|2811406-2811562|+|ctg1_3020|	NC_023019|c11|4278967-4279584|-|U769_RS19630|hydrolase|WP_003082476.1
input|c1|2811406-2811562|+|ctg1_3020|	NC_023149|c12|4484686-4485303|-|SCV20265_RS20805|hydrolase|WP_003082476.1
input|c1|2811406-2811562|+|ctg1_3020|	NZ_AAQW01000001|c1|1872823-1873440|+|A0K_RS08940|hydrolase|WP_003082476.1
input|c1|2811406-2811562|+|ctg1_3020|	NZ_AP014651|c11|4663823-4664440|-|PA257_RS21940|hydrolase|WP_003082476.1
input|c1|2811406-2811562|+|ctg1_3020|	NZ_AP014839|c12|4440434-4441051|-|PA8380_RS20535|hydrolase|WP_003082476.1
input|c1|2811406-2811562|+|ctg1_3020|	NZ_AP017302|c11|4621241-4621858|-|IOMTU133_RS21125|hydrolase|WP_003082476.1
input|c1|2811406-2811562|+|ctg1_3020|	NZ_ATAH01000079|c6|10625-11242|+|M003_RS41460|hydrolase|WP_003082476.1
input|c1|2811406-2811562|+|ctg1_3020|	NZ_AYSZ01000127|c5|35223-35840|-|PAHM4_RS19890|hydrolase|WP_003082476.1
input|c1|2811406-2811562|+|ctg1_3020|	NZ_BBQK01000021|c6|177537-178154|-|KF702C_RS19590|hydrolase|WP_003082476.1
input|c1|2811406-2811562|+|ctg1_3020|	NZ_CBXZ010000054|c14|31139-31756|-|PAWS136_RS20275|hydrolase|WP_003082476.1
input|c1|2811406-2811562|+|ctg1_3020|	NZ_CP007147|c2|3009677-3010294|+|AI22_RS13970|hydrolase|WP_003082476.1
input|c1|2811406-2811562|+|ctg1_3020|	NZ_CP007224|c13|4263622-4264239|-|PA96_RS19495|hydrolase|WP_003082476.1
input|c1|2811406-2811562|+|ctg1_3020|	NZ_CP007399|c2|331178-331795|-|F22031_RS01525|hydrolase|WP_003082476.1
input|c1|2811406-2811562|+|ctg1_3020|	NZ_CP008739|c1|2413145-2413762|+|P797_RS11390|hydrolase|WP_003082476.1
input|c1|2811406-2811562|+|ctg1_3020|	NZ_CP008856|c11|4283888-4284505|-|HW10_RS20135|hydrolase|WP_003082476.1
input|c1|2811406-2811562|+|ctg1_3020|	NZ_CP008858|c13|4406746-4407363|-|HW08_RS21070|hydrolase|WP_003082476.1
input|c1|2811406-2811562|+|ctg1_3020|	NZ_CP008859|c12|4277424-4278041|-|HW07_RS20155|hydrolase|WP_003082476.1
input|c1|2811406-2811562|+|ctg1_3020|	NZ_CP008861|c10|6062199-6062816|+|HW05_RS27945|hydrolase|WP_003082476.1
input|c1|2811406-2811562|+|ctg1_3020|	NZ_CP008863|c10|5809750-5810367|+|HW03_RS26875|hydrolase|WP_003082476.1
input|c1|2811406-2811562|+|ctg1_3020|	NZ_CP008864|c12|5019371-5019988|-|HV95_RS23790|hydrolase|WP_003082476.1
input|c1|2811406-2811562|+|ctg1_3020|	NZ_CP008867|c2|429388-430005|-|HW00_RS01980|hydrolase|WP_003082476.1
input|c1|2811406-2811562|+|ctg1_3020|	NZ_CP008868|c12|5925769-5926386|-|HV99_RS27190|hydrolase|WP_003082476.1
input|c1|2811406-2811562|+|ctg1_3020|	NZ_CP008869|c12|4578239-4578856|-|HV98_RS21680|hydrolase|WP_003082476.1
input|c1|2811406-2811562|+|ctg1_3020|	NZ_CP008872|c12|4246747-4247364|-|HV94_RS19800|hydrolase|WP_003082476.1
input|c1|2811406-2811562|+|ctg1_3020|	NZ_CP011317|c12|4992570-4993187|-|YQ19_RS23650|hydrolase|WP_003082476.1
input|c1|2811406-2811562|+|ctg1_3020|	NZ_CP011369|c11|4605085-4605702|-|YH69_RS21615|hydrolase|WP_003082476.1
input|c1|2811406-2811562|+|ctg1_3020|	NZ_CP012001|c12|4209333-4209950|-|PA50071_RS19250|hydrolase|WP_003082476.1
input|c1|2811406-2811562|+|ctg1_3020|	NZ_CP012066|c1|1640706-1641323|+|ADJ52_RS07550|hydrolase|WP_003082476.1
input|c1|2811406-2811562|+|ctg1_3020|	NZ_CP012584|c11|4369328-4369945|-|A6704_RS20155|hydrolase|WP_003082476.1
input|c1|2811406-2811562|+|ctg1_3020|	NZ_CP012679|c11|4278132-4278749|-|AOD73_RS19870|hydrolase|WP_003082476.1
input|c1|2811406-2811562|+|ctg1_3020|	NZ_CP013113|c13|4401209-4401826|-|AQ622_RS20810|hydrolase|WP_003082476.1
input|c1|2811406-2811562|+|ctg1_3020|	NZ_CP013245|c7|4384675-4385292|+|ATC05_RS20325|hydrolase|WP_003082476.1
input|c1|2811406-2811562|+|ctg1_3020|	NZ_CP013479|c1|1766650-1767267|+|NHmuc_RS08500|hydrolase|WP_003082476.1
input|c1|2811406-2811562|+|ctg1_3020|	NZ_CP013696|c12|5877283-5877900|-|AU380_RS26930|hydrolase|WP_003082476.1
input|c1|2811406-2811562|+|ctg1_3020|	NZ_CP013989|c12|4281464-4282081|-|APT60_RS19635|hydrolase|WP_003082476.1
input|c1|2811406-2811562|+|ctg1_3020|	NZ_CP013993|c12|4656263-4656880|-|DPADHS01_RS21930|hydrolase|WP_003082476.1
input|c1|2811406-2811562|+|ctg1_3020|	NZ_CP014866|c13|4285493-4286110|-|AXW93_RS20295|hydrolase|WP_003082476.1
input|c1|2811406-2811562|+|ctg1_3020|	NZ_CP014948|c12|4223022-4223639|-|OB07_RS19430|hydrolase|WP_003082476.1
input|c1|2811406-2811562|+|ctg1_3020|	NZ_CP014999|c11|4581892-4582509|-|PA7790_RS21250|hydrolase|WP_019725967.1
input|c1|2811406-2811562|+|ctg1_3020|	NZ_CP015377|c11|6723254-6723871|-|A6R75_RS31395|hydrolase|WP_003082476.1
input|c1|2811406-2811562|+|ctg1_3020|	NZ_CP015647|c13|4253793-4254410|-|A6746_RS20330|hydrolase|WP_003082476.1
input|c1|2811406-2811562|+|ctg1_3020|	NZ_CP015648|c1|1952982-1953599|+|A6747_RS09295|hydrolase|WP_003082476.1
input|c1|2811406-2811562|+|ctg1_3020|	NZ_CP015650|c5|2289575-2290192|-|A6748_RS10795|hydrolase|WP_057387106.1
input|c1|2811406-2811562|+|ctg1_3020|	NZ_CP017306|c13|4263592-4264209|-|AXX03_RS20210|hydrolase|WP_003082476.1
input|c1|2811406-2811562|+|ctg1_3020|	NZ_CP017353|c2|362695-363312|-|BHE76_RS01690|hydrolase|WP_003082476.1
input|c1|2811406-2811562|+|ctg1_3020|	NZ_CP020659|c1|607996-608613|+|Y880_RS02895|hydrolase|WP_003082476.1
input|c1|2811406-2811562|+|ctg1_3020|	NZ_CP021775|c12|4942677-4943294|-|CDL16_RS23960|hydrolase|WP_003082476.1
input|c1|2811406-2811562|+|ctg1_3020|	NZ_CP021999|c12|4381300-4381917|-|CD796_RS21045|hydrolase|WP_003082476.1
input|c1|2811406-2811562|+|ctg1_3020|	NZ_CP022000|c12|4890855-4891472|-|CD797_RS23505|hydrolase|WP_003082476.1
input|c1|2811406-2811562|+|ctg1_3020|	NZ_CP022001|c1|2750535-2751152|+|CD800_RS13215|hydrolase|WP_003082476.1
input|c1|2811406-2811562|+|ctg1_3020|	NZ_CP022002|c1|2756321-2756938|+|CD799_RS13320|hydrolase|WP_003082476.1
input|c1|2811406-2811562|+|ctg1_3020|	NZ_CP022526|c9|5724774-5725391|+|CGU45_RS27445|hydrolase|WP_003082476.1
input|c1|2811406-2811562|+|ctg1_3020|	NZ_CP024477|c12|4291496-4292113|-|CS058_RS20415|hydrolase|WP_003082476.1
input|c1|2811406-2811562|+|ctg1_3020|	NZ_CP025050|c9|3799001-3799618|-|CWI24_RS18500|hydrolase|WP_003082476.1
input|c1|2811406-2811562|+|ctg1_3020|	NZ_CP025051|c12|4332821-4333438|-|CWI23_RS20695|hydrolase|WP_003082476.1
input|c1|2811406-2811562|+|ctg1_3020|	NZ_CP027166|c3|4249599-4250216|+|CSB94_RS20700|hydrolase|WP_003082476.1
input|c1|2811406-2811562|+|ctg1_3020|	NZ_CP027174|c11|3190911-3191528|-|CSB85_RS15150|hydrolase|WP_003082476.1
input|c1|2811406-2811562|+|ctg1_3020|	NZ_CP027538|c6|5174925-5175542|+|AM474_RS24990|hydrolase|WP_003082476.1
input|c1|2811406-2811562|+|ctg1_3020|	NZ_CTFF01000017|c2|36304-36921|-|AYU20_RS02100|hydrolase|WP_003082476.1
input|c1|2811406-2811562|+|ctg1_3020|	NZ_CTFI01000025|c11|636767-637384|+|AQT00_RS20620|hydrolase|WP_003082476.1
input|c1|2811406-2811562|+|ctg1_3020|	NZ_CTFL01000067|c4|225960-226577|-|AQR72_RS14345|hydrolase|WP_003082476.1
input|c1|2811406-2811562|+|ctg1_3020|	NZ_CTFM01000073|c13|36322-36939|-|AQT41_RS26065|hydrolase|WP_003082476.1
input|c1|2811406-2811562|+|ctg1_3020|	NZ_CUXX01000050|c2|89071-89688|+|AQR70_RS08855|hydrolase|WP_003082476.1
input|c1|2811406-2811562|+|ctg1_3020|	NZ_CUXZ01000051|c8|36333-36950|-|AQR62_RS13375|hydrolase|WP_003082476.1
input|c1|2811406-2811562|+|ctg1_3020|	NZ_DF396807|c2|319439-320056|-|RBRAMI_RS17100|hydrolase|WP_003082476.1
input|c1|2811406-2811562|+|ctg1_3020|	NZ_FRFT01000016|c12|160667-161284|+|BUI09_RS09705|hydrolase|WP_003082476.1
input|c1|2811406-2811562|+|ctg1_3020|	NZ_FRGP01000016|c4|240618-241235|+|BUI47_RS11035|hydrolase|WP_003082476.1
input|c1|2811406-2811562|+|ctg1_3020|	NZ_FRHL01000004|c6|312577-313194|+|BUR69_RS02140|hydrolase|WP_003082476.1
input|c1|2811406-2811562|+|ctg1_3020|	NZ_FRHM01000015|c5|61475-62092|+|BUR23_RS10690|hydrolase|WP_003082476.1
input|c1|2811406-2811562|+|ctg1_3020|	NZ_FRIT01000031|c4|36652-37269|+|BUF36_RS13180|hydrolase|WP_003082476.1
input|c1|2811406-2811562|+|ctg1_3020|	NZ_FRKU01000040|c13|728637-729254|+|BUG99_RS19995|hydrolase|WP_003082476.1
input|c1|2811406-2811562|+|ctg1_3020|	NZ_FRKV01000077|c15|246522-247139|+|BUH33_RS26850|hydrolase|WP_003082476.1
input|c1|2811406-2811562|+|ctg1_3020|	NZ_FRKW01000006|c8|39941-40558|-|BUG94_RS02380|hydrolase|WP_003082476.1
input|c1|2811406-2811562|+|ctg1_3020|	NZ_FRLI01000056|c4|392302-392919|+|BUH22_RS15300|hydrolase|WP_003082476.1
input|c1|2811406-2811562|+|ctg1_3020|	NZ_FRLY01000031|c4|248142-248759|+|BUI18_RS18410|hydrolase|WP_003082476.1
input|c1|2811406-2811562|+|ctg1_3020|	NZ_FROV01000012|c2|536222-536839|+|BUI38_RS09680|hydrolase|WP_003082476.1
input|c1|2811406-2811562|+|ctg1_3020|	NZ_FRQL01000043|c5|308154-308771|-|BUJ78_RS27215|hydrolase|WP_003082476.1
input|c1|2811406-2811562|+|ctg1_3020|	NZ_FRQO01000027|c8|168707-169324|-|BUI70_RS16190|hydrolase|WP_003082476.1
input|c1|2811406-2811562|+|ctg1_3020|	NZ_FRQY01000002|c13|325772-326389|+|BUJ46_RS02165|hydrolase|WP_003082476.1
input|c1|2811406-2811562|+|ctg1_3020|	NZ_FRRC01000016|c8|519813-520430|+|BUJ98_RS10875|hydrolase|WP_003082476.1
input|c1|2811406-2811562|+|ctg1_3020|	NZ_FRRJ01000003|c7|337367-337984|-|BUJ83_RS04065|hydrolase|WP_003082476.1
input|c1|2811406-2811562|+|ctg1_3020|	NZ_FRSH01000031|c1|597959-598576|+|BUK54_RS20230|hydrolase|WP_003082476.1
input|c1|2811406-2811562|+|ctg1_3020|	NZ_FRSI01000013|c11|155480-156097|+|BUK01_RS05600|hydrolase|WP_003082476.1
input|c1|2811406-2811562|+|ctg1_3020|	NZ_FRSP01000033|c6|600796-601413|+|BUJ70_RS11795|hydrolase|WP_003082476.1
input|c1|2811406-2811562|+|ctg1_3020|	NZ_FRSZ01000073|c16|38334-38951|+|BUK11_RS13975|hydrolase|WP_003082476.1
input|c1|2811406-2811562|+|ctg1_3020|	NZ_FRUV01000008|c8|456170-456787|+|BUH05_RS04540|hydrolase|WP_003082476.1
input|c1|2811406-2811562|+|ctg1_3020|	NZ_FRVO01000062|c4|31208-31825|-|BUR26_RS17085|hydrolase|WP_003082476.1
input|c1|2811406-2811562|+|ctg1_3020|	NZ_FRVW01000130|c3|11973-12590|+|BUR86_RS29325|hydrolase|WP_003082476.1
input|c1|2811406-2811562|+|ctg1_3020|	NZ_FRWM01000001|c5|257811-258428|+|BUS16_RS01320|hydrolase|WP_003082476.1
input|c1|2811406-2811562|+|ctg1_3020|	NZ_JAQK01000009|c3|75868-76485|+|AK48_RS0104570|hydrolase|WP_003082476.1
input|c1|2811406-2811562|+|ctg1_3020|	NZ_JGYF01000079|c12|236854-237471|+|CR65_RS0121655|hydrolase|WP_003082476.1
input|c1|2811406-2811562|+|ctg1_3020|	NZ_JMQH01000013|c6|66251-66868|+|RLJV_RS35210|hydrolase|WP_003082476.1
input|c1|2811406-2811562|+|ctg1_3020|	NZ_JPYP01000027|c10|175190-175807|-|JL38_RS13865|hydrolase|WP_003082476.1
input|c1|2811406-2811562|+|ctg1_3020|	NZ_JRAU01000080|c5|31208-31825|-|KW85_RS04825|hydrolase|WP_003082476.1
input|c1|2811406-2811562|+|ctg1_3020|	NZ_JTMI01000021|c5|67936-68553|-|NT80_RS13800|hydrolase|WP_003082476.1
input|c1|2811406-2811562|+|ctg1_3020|	NZ_JTMQ01000008|c15|194752-195369|-|NT72_RS07155|hydrolase|WP_003082476.1
input|c1|2811406-2811562|+|ctg1_3020|	NZ_JTMR01000007|c15|408787-409404|+|NT71_RS06810|hydrolase|WP_003082476.1
input|c1|2811406-2811562|+|ctg1_3020|	NZ_JTMU01000010|c1|54618-55235|+|NT68_RS04775|hydrolase|WP_003082476.1
input|c1|2811406-2811562|+|ctg1_3020|	NZ_JTMY01000008|c14|232087-232704|+|NT64_RS04330|hydrolase|WP_003082476.1
input|c1|2811406-2811562|+|ctg1_3020|	NZ_JTNK01000015|c5|446483-447100|+|NT52_RS13195|hydrolase|WP_003082476.1
input|c1|2811406-2811562|+|ctg1_3020|	NZ_JTNT01000010|c1|181500-182117|-|NT43_RS13810|hydrolase|WP_003082476.1
input|c1|2811406-2811562|+|ctg1_3020|	NZ_JTOD01000007|c13|429155-429772|+|NT33_RS12130|hydrolase|WP_003082476.1
input|c1|2811406-2811562|+|ctg1_3020|	NZ_JTOQ01000012|c1|58409-59026|+|NT19_RS10785|hydrolase|WP_003082476.1
input|c1|2811406-2811562|+|ctg1_3020|	NZ_JTOT01000016|c3|98851-99468|-|NT16_RS15240|hydrolase|WP_003082476.1
input|c1|2811406-2811562|+|ctg1_3020|	NZ_JTOV01000029|c6|105160-105777|-|NT14_RS20910|hydrolase|WP_003082476.1
input|c1|2811406-2811562|+|ctg1_3020|	NZ_JTOZ01000017|c2|30582-31199|-|NT10_RS13095|hydrolase|WP_003082476.1
input|c1|2811406-2811562|+|ctg1_3020|	NZ_JTPC01000011|c1|104123-104740|-|NT07_RS04475|hydrolase|WP_003082476.1
input|c1|2811406-2811562|+|ctg1_3020|	NZ_JTPM01000002|c4|173220-173837|-|NS97_RS02830|hydrolase|WP_003082476.1
input|c1|2811406-2811562|+|ctg1_3020|	NZ_JTPR01000009|c18|59694-60311|+|NS92_RS08015|hydrolase|WP_003082476.1
input|c1|2811406-2811562|+|ctg1_3020|	NZ_JTQB01000011|c2|242202-242819|+|NS82_RS06890|hydrolase|WP_003082476.1
input|c1|2811406-2811562|+|ctg1_3020|	NZ_JTQE01000020|c6|403866-404483|+|NS79_RS19075|hydrolase|WP_003082476.1
input|c1|2811406-2811562|+|ctg1_3020|	NZ_JTQH01000012|c1|194590-195207|-|NS76_RS14370|hydrolase|WP_003082476.1
input|c1|2811406-2811562|+|ctg1_3020|	NZ_JTQK01000005|c12|189177-189794|-|NS73_RS03790|hydrolase|WP_003082476.1
input|c1|2811406-2811562|+|ctg1_3020|	NZ_JTQN01000015|c3|176574-177191|-|NS70_RS10630|hydrolase|WP_003082476.1
input|c1|2811406-2811562|+|ctg1_3020|	NZ_JTRC01000009|c16|102380-102997|-|NS55_RS04300|hydrolase|WP_003082476.1
input|c1|2811406-2811562|+|ctg1_3020|	NZ_JTRF01000014|c4|245327-245944|+|NS52_RS06615|hydrolase|WP_003082476.1
input|c1|2811406-2811562|+|ctg1_3020|	NZ_JTRH01000003|c11|559946-560563|+|NS50_RS05065|hydrolase|WP_003082476.1
input|c1|2811406-2811562|+|ctg1_3020|	NZ_JTRK01000006|c16|197595-198212|-|NS47_RS09110|hydrolase|WP_003082476.1
input|c1|2811406-2811562|+|ctg1_3020|	NZ_JTRL01000001|c1|64308-64925|-|NS46_RS00280|hydrolase|WP_003082476.1
input|c1|2811406-2811562|+|ctg1_3020|	NZ_JTRN01000012|c3|176619-177236|-|NS44_RS11240|hydrolase|WP_003082476.1
input|c1|2811406-2811562|+|ctg1_3020|	NZ_JTRU01000005|c10|180358-180975|-|NS37_RS02565|hydrolase|WP_003082476.1
input|c1|2811406-2811562|+|ctg1_3020|	NZ_JTRW01000002|c4|509978-510595|+|NS35_RS04910|hydrolase|WP_003082476.1
input|c1|2811406-2811562|+|ctg1_3020|	NZ_JTRX01000003|c7|416321-416938|+|NS34_RS02915|hydrolase|WP_003082476.1
input|c1|2811406-2811562|+|ctg1_3020|	NZ_JTRY01000002|c7|427807-428424|+|NS33_RS02625|hydrolase|WP_003082476.1
input|c1|2811406-2811562|+|ctg1_3020|	NZ_JTSI01000009|c14|245688-246305|-|NS23_RS10070|hydrolase|WP_003082476.1
input|c1|2811406-2811562|+|ctg1_3020|	NZ_JTSM01000023|c6|175383-176000|-|NS19_RS08010|hydrolase|WP_003082476.1
input|c1|2811406-2811562|+|ctg1_3020|	NZ_JTTE01000010|c1|696041-696658|+|NS00_RS13595|hydrolase|WP_003082476.1
input|c1|2811406-2811562|+|ctg1_3020|	NZ_JTTF01000007|c14|50180-50797|-|NR99_RS02905|hydrolase|WP_003082476.1
input|c1|2811406-2811562|+|ctg1_3020|	NZ_JTTM01000005|c12|440118-440735|+|NR92_RS06565|hydrolase|WP_003082476.1
input|c1|2811406-2811562|+|ctg1_3020|	NZ_JTTR01000049|c7|140599-141216|-|NR87_RS20250|hydrolase|WP_003082476.1
input|c1|2811406-2811562|+|ctg1_3020|	NZ_JTTW01000003|c5|38162-38779|-|NR82_RS01385|hydrolase|WP_003082476.1
input|c1|2811406-2811562|+|ctg1_3020|	NZ_JTUG01000012|c2|313279-313896|+|NR72_RS08580|hydrolase|WP_003082476.1
input|c1|2811406-2811562|+|ctg1_3020|	NZ_JTUJ01000030|c8|64242-64859|-|NR69_RS14745|hydrolase|WP_003082476.1
input|c1|2811406-2811562|+|ctg1_3020|	NZ_JTUN01000004|c10|241860-242477|+|NR65_RS05160|hydrolase|WP_003082476.1
input|c1|2811406-2811562|+|ctg1_3020|	NZ_JTUU01000032|c7|170816-171433|-|NR58_RS28255|hydrolase|WP_003082476.1
input|c1|2811406-2811562|+|ctg1_3020|	NZ_JTUW01000006|c9|204141-204758|+|NR56_RS05365|hydrolase|WP_003082476.1
input|c1|2811406-2811562|+|ctg1_3020|	NZ_JTVG01000048|c12|150785-151402|-|NR46_RS27225|hydrolase|WP_003082476.1
input|c1|2811406-2811562|+|ctg1_3020|	NZ_JTVJ01000007|c16|191255-191872|-|NR43_RS08360|hydrolase|WP_003082476.1
input|c1|2811406-2811562|+|ctg1_3020|	NZ_JTVO01000018|c2|350384-351001|-|NP78_RS18870|hydrolase|WP_003082476.1
input|c1|2811406-2811562|+|ctg1_3020|	NZ_JTXX01000001|c1|599903-600520|+|NQ78_RS02820|hydrolase|WP_003082476.1
input|c1|2811406-2811562|+|ctg1_3020|	NZ_JTXZ01000004|c13|336672-337289|-|NQ76_RS04160|hydrolase|WP_003082476.1
input|c1|2811406-2811562|+|ctg1_3020|	NZ_JTYB01000007|c12|63699-64316|+|NQ74_RS02655|hydrolase|WP_003082476.1
input|c1|2811406-2811562|+|ctg1_3020|	NZ_JTYN01000008|c14|11256-11873|+|NQ62_RS11710|hydrolase|WP_003082476.1
input|c1|2811406-2811562|+|ctg1_3020|	NZ_JTYP01000001|c2|340255-340872|-|NQ60_RS01575|hydrolase|WP_003082476.1
input|c1|2811406-2811562|+|ctg1_3020|	NZ_JTYR01000007|c10|263204-263821|+|NQ58_RS12735|hydrolase|WP_003082476.1
input|c1|2811406-2811562|+|ctg1_3020|	NZ_JTYW01000001|c2|315466-316083|-|NQ53_RS01480|hydrolase|WP_003082476.1
input|c1|2811406-2811562|+|ctg1_3020|	NZ_JTYX01000004|c11|327929-328546|-|NQ52_RS08605|hydrolase|WP_003082476.1
input|c1|2811406-2811562|+|ctg1_3020|	NZ_JTZH01000003|c5|250364-250981|+|NQ42_RS01835|hydrolase|WP_003082476.1
input|c1|2811406-2811562|+|ctg1_3020|	NZ_JTZS01000029|c9|160887-161504|+|NQ31_RS17235|hydrolase|WP_003082476.1
input|c1|2811406-2811562|+|ctg1_3020|	NZ_JTZV01000009|c13|404693-405310|+|NQ28_RS08250|hydrolase|WP_003082476.1
input|c1|2811406-2811562|+|ctg1_3020|	NZ_JTZW01000012|c1|481065-481682|+|NQ27_RS10815|hydrolase|WP_003082476.1
input|c1|2811406-2811562|+|ctg1_3020|	NZ_JTZX01000005|c10|132080-132697|-|NQ26_RS04075|hydrolase|WP_003082476.1
input|c1|2811406-2811562|+|ctg1_3020|	NZ_JUAD01000017|c3|12893-13510|+|NQ20_RS14155|hydrolase|WP_003082476.1
input|c1|2811406-2811562|+|ctg1_3020|	NZ_JUAK01000032|c4|78185-78802|-|NQ13_RS13790|hydrolase|WP_003082476.1
input|c1|2811406-2811562|+|ctg1_3020|	NZ_JUAQ01000002|c4|627283-627900|+|NQ07_RS04770|hydrolase|WP_003082476.1
input|c1|2811406-2811562|+|ctg1_3020|	NZ_JUAR01000001|c1|602729-603346|+|NQ06_RS02850|hydrolase|WP_003082476.1
input|c1|2811406-2811562|+|ctg1_3020|	NZ_JUAT01000010|c2|227248-227865|-|NQ04_RS13000|hydrolase|WP_003082476.1
input|c1|2811406-2811562|+|ctg1_3020|	NZ_JUAX01000012|c5|230423-231040|-|NQ00_RS09560|hydrolase|WP_003082476.1
input|c1|2811406-2811562|+|ctg1_3020|	NZ_JVTD01000102|c14|53750-54367|-|ADN04_RS23045|hydrolase|WP_003082476.1
input|c1|2811406-2811562|+|ctg1_3020|	NZ_JWEW01000043|c1|54177-54794|-|ADL53_RS05770|hydrolase|WP_003082476.1
input|c1|2811406-2811562|+|ctg1_3020|	NZ_JWJU01000052|c7|64081-64698|+|RP27_RS23435|hydrolase|WP_003082476.1
input|c1|2811406-2811562|+|ctg1_3020|	NZ_JZUC01000057|c10|18293-18910|+|VM97_RS14390|hydrolase|WP_003082476.1
input|c1|2811406-2811562|+|ctg1_3020|	NZ_KI518703|c12|4226208-4226825|-|Q089_RS25435|hydrolase|WP_003082476.1
input|c1|2811406-2811562|+|ctg1_3020|	NZ_KI518709|c1|1120265-1120882|+|Q088_RS12550|hydrolase|WP_003082476.1
input|c1|2811406-2811562|+|ctg1_3020|	NZ_KI518724|c11|769470-770087|-|Q084_RS21690|hydrolase|WP_003082476.1
input|c1|2811406-2811562|+|ctg1_3020|	NZ_KI518732|c1|576200-576817|+|Q083_RS09210|hydrolase|WP_003082476.1
input|c1|2811406-2811562|+|ctg1_3020|	NZ_KI518741|c12|3458444-3459061|-|Q081_RS21930|hydrolase|WP_003082476.1
input|c1|2811406-2811562|+|ctg1_3020|	NZ_KI518777|c12|356765-357382|-|Q077_RS33205|hydrolase|WP_003082476.1
input|c1|2811406-2811562|+|ctg1_3020|	NZ_KI518806|c12|1221566-1222183|-|Q074_RS27405|hydrolase|WP_003082476.1
input|c1|2811406-2811562|+|ctg1_3020|	NZ_KI518815|c10|742712-743329|-|Q073_RS22605|hydrolase|WP_003082476.1
input|c1|2811406-2811562|+|ctg1_3020|	NZ_KI518836|c10|1355587-1356204|-|Q069_RS21950|hydrolase|WP_003082476.1
input|c1|2811406-2811562|+|ctg1_3020|	NZ_KI518870|c13|667380-667997|-|Q066_RS30680|hydrolase|WP_003082476.1
input|c1|2811406-2811562|+|ctg1_3020|	NZ_KI518884|c13|1165850-1166467|-|Q064_RS26190|hydrolase|WP_003082476.1
input|c1|2811406-2811562|+|ctg1_3020|	NZ_KI518906|c1|290285-290902|+|Q061_RS08255|hydrolase|WP_003082476.1
input|c1|2811406-2811562|+|ctg1_3020|	NZ_KI518934|c7|919523-920140|-|Q058_RS24050|hydrolase|WP_003082476.1
input|c1|2811406-2811562|+|ctg1_3020|	NZ_KI518944|c10|813332-813949|-|Q057_RS33580|hydrolase|WP_003082476.1
input|c1|2811406-2811562|+|ctg1_3020|	NZ_KI518955|c12|4305655-4306272|-|Q055_RS25965|hydrolase|WP_003082476.1
input|c1|2811406-2811562|+|ctg1_3020|	NZ_KI518965|c12|1007732-1008349|-|Q041_RS17195|hydrolase|WP_003082476.1
input|c1|2811406-2811562|+|ctg1_3020|	NZ_KI518992|c1|578219-578836|+|Q038_RS09150|hydrolase|WP_003082476.1
input|c1|2811406-2811562|+|ctg1_3020|	NZ_KI519049|c15|364348-364965|-|Q033_RS34285|hydrolase|WP_003082476.1
input|c1|2811406-2811562|+|ctg1_3020|	NZ_KI519051|c4|1174887-1175504|-|Q032_RS12005|hydrolase|WP_003082476.1
input|c1|2811406-2811562|+|ctg1_3020|	NZ_KI519054|c6|1758749-1759366|-|Q031_RS14680|hydrolase|WP_003082476.1
input|c1|2811406-2811562|+|ctg1_3020|	NZ_KI519068|c1|561588-562205|+|Q029_RS09540|hydrolase|WP_003082476.1
input|c1|2811406-2811562|+|ctg1_3020|	NZ_KI519078|c12|4558319-4558936|-|Q026_RS27580|hydrolase|WP_003082476.1
input|c1|2811406-2811562|+|ctg1_3020|	NZ_KI519081|c12|775614-776231|-|Q025_RS25960|hydrolase|WP_003082476.1
input|c1|2811406-2811562|+|ctg1_3020|	NZ_KI519232|c11|1143350-1143967|-|Q010_RS23545|hydrolase|WP_003082476.1
input|c1|2811406-2811562|+|ctg1_3020|	NZ_KI519264|c1|568165-568782|+|Q006_RS09035|hydrolase|WP_003082476.1
input|c1|2811406-2811562|+|ctg1_3020|	NZ_KI519266|c11|3558225-3558842|-|Q005_RS22670|hydrolase|WP_003082476.1
input|c1|2811406-2811562|+|ctg1_3020|	NZ_KI519272|c12|754511-755128|-|Q004_RS22200|hydrolase|WP_003082476.1
input|c1|2811406-2811562|+|ctg1_3020|	NZ_KI519298|c1|1164716-1165333|+|P999_RS12020|hydrolase|WP_003082476.1
input|c1|2811406-2811562|+|ctg1_3020|	NZ_KI519307|c13|1151968-1152585|-|P998_RS22270|hydrolase|WP_003082476.1
input|c1|2811406-2811562|+|ctg1_3020|	NZ_KI519315|c6|1514024-1514641|-|P997_RS13515|hydrolase|WP_003082476.1
input|c1|2811406-2811562|+|ctg1_3020|	NZ_KI914433|c11|4502945-4503562|-|Q095_RS27450|hydrolase|WP_003082476.1
input|c1|2811406-2811562|+|ctg1_3020|	NZ_KI914448|c11|333117-333734|-|Q094_RS13050|hydrolase|WP_003082476.1
input|c1|2811406-2811562|+|ctg1_3020|	NZ_KI914463|c1|685217-685834|+|Q052_RS10015|hydrolase|WP_003082476.1
input|c1|2811406-2811562|+|ctg1_3020|	NZ_KI914466|c6|1827546-1828163|-|Q051_RS15620|hydrolase|WP_003082476.1
input|c1|2811406-2811562|+|ctg1_3020|	NZ_KI914485|c5|1148885-1149502|-|Q048_RS12555|hydrolase|WP_003082476.1
input|c1|2811406-2811562|+|ctg1_3020|	NZ_KI914512|c10|3103872-3104489|-|Q047_RS20330|hydrolase|WP_003082476.1
input|c1|2811406-2811562|+|ctg1_3020|	NZ_KI914540|c10|4129214-4129831|-|Q043_RS25505|hydrolase|WP_003082476.1
input|c1|2811406-2811562|+|ctg1_3020|	NZ_KI914552|c6|1478294-1478911|-|Q042_RS06750|hydrolase|WP_003082476.1
input|c1|2811406-2811562|+|ctg1_3020|	NZ_KK212787|c9|36299-36916|-|AJ64_RS32870|hydrolase|WP_003082476.1
input|c1|2811406-2811562|+|ctg1_3020|	NZ_KK212902|c2|338082-338699|-|AJ62_RS11725|hydrolase|WP_003082476.1
input|c1|2811406-2811562|+|ctg1_3020|	NZ_KK212977|c2|325229-325846|-|AJ61_RS08455|hydrolase|WP_003082476.1
input|c1|2811406-2811562|+|ctg1_3020|	NZ_KK213160|c13|3495788-3496405|-|V562_RS22240|hydrolase|WP_003082476.1
input|c1|2811406-2811562|+|ctg1_3020|	NZ_KK213205|c11|749486-750103|-|V557_RS31795|hydrolase|WP_003082476.1
input|c1|2811406-2811562|+|ctg1_3020|	NZ_KK213219|c12|3452963-3453580|-|V556_RS22140|hydrolase|WP_003082476.1
input|c1|2811406-2811562|+|ctg1_3020|	NZ_KK213225|c11|608463-609080|-|V555_RS27710|hydrolase|WP_003082476.1
input|c1|2811406-2811562|+|ctg1_3020|	NZ_KK213282|c8|788574-789191|-|V550_RS20760|hydrolase|WP_003082476.1
input|c1|2811406-2811562|+|ctg1_3020|	NZ_KV801412|c4|499990-500607|+|HMPREF2746_RS13180|hydrolase|WP_070623478.1
input|c1|2811406-2811562|+|ctg1_3020|	NZ_KV807373|c5|393861-394478|+|HMPREF2830_RS26315|hydrolase|WP_003082476.1
input|c1|2811406-2811562|+|ctg1_3020|	NZ_KV811371|c11|198314-198931|+|HMPREF2886_RS29445|hydrolase|WP_003082476.1
input|c1|2811406-2811562|+|ctg1_3020|	NZ_LBIG01000002|c8|224044-224661|-|T649_RS04105|hydrolase|WP_003082476.1
input|c1|2811406-2811562|+|ctg1_3020|	NZ_LFMV01000020|c9|40079-40696|-|ACP85_RS22775|hydrolase|WP_003082476.1
input|c1|2811406-2811562|+|ctg1_3020|	NZ_LJJN01000108|c5|68477-69094|-|AOA73_RS17355|hydrolase|WP_003082476.1
input|c1|2811406-2811562|+|ctg1_3020|	NZ_LJJQ01000126|c6|283276-283893|+|AOA76_RS29155|hydrolase|WP_003082476.1
input|c1|2811406-2811562|+|ctg1_3020|	NZ_LJNV01000049|c7|31206-31823|-|AN399_RS22550|hydrolase|WP_003082476.1
input|c1|2811406-2811562|+|ctg1_3020|	NZ_LJNX01000032|c6|31211-31828|-|AN446_RS19100|hydrolase|WP_057387106.1
input|c1|2811406-2811562|+|ctg1_3020|	NZ_LJZC01000074|c6|34957-35574|-|AN451_RS14055|hydrolase|WP_003082476.1
input|c1|2811406-2811562|+|ctg1_3020|	NZ_LKAF01000027|c8|339422-340039|-|AOX61_RS24340|hydrolase|WP_003082476.1
input|c1|2811406-2811562|+|ctg1_3020|	NZ_LLKV01000012|c10|327541-328158|-|AO878_RS11295|hydrolase|WP_003082476.1
input|c1|2811406-2811562|+|ctg1_3020|	NZ_LLKX01000001|c1|565537-566154|+|AO880_RS02685|hydrolase|WP_003082476.1
input|c1|2811406-2811562|+|ctg1_3020|	NZ_LLLL01000034|c8|241047-241664|+|AO894_RS19380|hydrolase|WP_058010845.1
input|c1|2811406-2811562|+|ctg1_3020|	NZ_LLLO01000094|c17|235260-235877|-|AO897_RS30820|hydrolase|WP_003082476.1
input|c1|2811406-2811562|+|ctg1_3020|	NZ_LLLQ01000034|c13|242411-243028|-|AO899_RS22385|hydrolase|WP_003082476.1
input|c1|2811406-2811562|+|ctg1_3020|	NZ_LLLV01000012|c7|605579-606196|+|AO904_RS15585|hydrolase|WP_003082476.1
input|c1|2811406-2811562|+|ctg1_3020|	NZ_LLMO01000012|c5|555658-556275|+|AO923_RS12850|hydrolase|WP_003082476.1
input|c1|2811406-2811562|+|ctg1_3020|	NZ_LLMR01000001|c1|563422-564039|+|AO926_RS02700|hydrolase|WP_003082476.1
input|c1|2811406-2811562|+|ctg1_3020|	NZ_LLMX01000012|c9|351311-351928|-|AO932_RS11875|hydrolase|WP_003082476.1
input|c1|2811406-2811562|+|ctg1_3020|	NZ_LLNA01000112|c18|65663-66280|+|AO935_RS30700|hydrolase|WP_003082476.1
input|c1|2811406-2811562|+|ctg1_3020|	NZ_LLND01000016|c6|235599-236216|+|AO938_RS13955|hydrolase|WP_003082476.1
input|c1|2811406-2811562|+|ctg1_3020|	NZ_LLNE01000012|c9|334725-335342|-|AO939_RS09400|hydrolase|WP_003082476.1
input|c1|2811406-2811562|+|ctg1_3020|	NZ_LLNH01000002|c5|245883-246500|-|AO942_RS05265|hydrolase|WP_003082476.1
input|c1|2811406-2811562|+|ctg1_3020|	NZ_LLNM01000001|c1|247300-247917|+|AO947_RS01185|hydrolase|WP_003082476.1
input|c1|2811406-2811562|+|ctg1_3020|	NZ_LLNX01000002|c1|55607-56224|+|AO958_RS02285|hydrolase|WP_003082476.1
input|c1|2811406-2811562|+|ctg1_3020|	NZ_LLOA01000006|c1|12518-13135|+|AO961_RS04825|hydrolase|WP_003082476.1
input|c1|2811406-2811562|+|ctg1_3020|	NZ_LLOE01000001|c1|398509-399126|+|AO965_RS01960|hydrolase|WP_003082476.1
input|c1|2811406-2811562|+|ctg1_3020|	NZ_LLOH01000023|c10|237225-237842|+|AO968_RS19730|hydrolase|WP_003082476.1
input|c1|2811406-2811562|+|ctg1_3020|	NZ_LLOX01000012|c8|584028-584645|-|AO984_RS13725|hydrolase|WP_003082476.1
input|c1|2811406-2811562|+|ctg1_3020|	NZ_LLPH01000001|c1|418702-419319|+|AO994_RS02045|hydrolase|WP_003082476.1
input|c1|2811406-2811562|+|ctg1_3020|	NZ_LLPN01000062|c6|50879-51496|+|APA00_RS14680|hydrolase|WP_003082476.1
input|c1|2811406-2811562|+|ctg1_3020|	NZ_LLPP01000052|c14|178146-178763|-|APA04_RS28830|hydrolase|WP_003082476.1
input|c1|2811406-2811562|+|ctg1_3020|	NZ_LLPR01000001|c1|418910-419527|+|APA06_RS02030|hydrolase|WP_003082476.1
input|c1|2811406-2811562|+|ctg1_3020|	NZ_LLPU01000029|c3|234804-235421|-|APA20_RS10800|hydrolase|WP_003082476.1
input|c1|2811406-2811562|+|ctg1_3020|	NZ_LLPW01000001|c1|419948-420565|+|APA23_RS02000|hydrolase|WP_003082476.1
input|c1|2811406-2811562|+|ctg1_3020|	NZ_LLPX01000023|c12|680198-680815|+|APA24_RS18915|hydrolase|WP_003082476.1
input|c1|2811406-2811562|+|ctg1_3020|	NZ_LLPY01000085|c15|102567-103184|-|APA25_RS29390|hydrolase|WP_003082476.1
input|c1|2811406-2811562|+|ctg1_3020|	NZ_LLQR01000023|c13|259958-260575|+|APA46_RS16600|hydrolase|WP_003082476.1
input|c1|2811406-2811562|+|ctg1_3020|	NZ_LLQU01000001|c2|243588-244205|-|APA49_RS01110|hydrolase|WP_003082476.1
input|c1|2811406-2811562|+|ctg1_3020|	NZ_LLRI01000012|c9|352712-353329|-|APA63_RS12550|hydrolase|WP_003082476.1
input|c1|2811406-2811562|+|ctg1_3020|	NZ_LLRJ01000034|c14|244932-245549|-|APA64_RS23520|hydrolase|WP_003082476.1
input|c1|2811406-2811562|+|ctg1_3020|	NZ_LLRS01000098|c12|319285-319902|-|APA73_RS23910|hydrolase|WP_003082476.1
input|c1|2811406-2811562|+|ctg1_3020|	NZ_LLRY01000078|c16|227027-227644|-|APA79_RS30045|hydrolase|WP_003082476.1
input|c1|2811406-2811562|+|ctg1_3020|	NZ_LLSB01000023|c12|232528-233145|+|APA82_RS17125|hydrolase|WP_003082476.1
input|c1|2811406-2811562|+|ctg1_3020|	NZ_LLSC01000029|c7|232447-233064|+|APA83_RS18910|hydrolase|WP_003082476.1
input|c1|2811406-2811562|+|ctg1_3020|	NZ_LLSM01000034|c15|344496-345113|-|APA93_RS20720|hydrolase|WP_003082476.1
input|c1|2811406-2811562|+|ctg1_3020|	NZ_LLSP01000002|c1|63420-64037|+|APA96_RS03755|hydrolase|WP_003082476.1
input|c1|2811406-2811562|+|ctg1_3020|	NZ_LLTB01000056|c13|319006-319623|-|APB08_RS27360|hydrolase|WP_003082476.1
input|c1|2811406-2811562|+|ctg1_3020|	NZ_LLTC01000001|c2|244705-245322|-|APB09_RS01115|hydrolase|WP_003082476.1
input|c1|2811406-2811562|+|ctg1_3020|	NZ_LLTD01000041|c13|227473-228090|-|APB10_RS18320|hydrolase|WP_003082476.1
input|c1|2811406-2811562|+|ctg1_3020|	NZ_LLTE01000078|c15|64650-65267|+|APB11_RS28725|hydrolase|WP_003082476.1
input|c1|2811406-2811562|+|ctg1_3020|	NZ_LLTN01000073|c16|254001-254618|-|APB20_RS30585|hydrolase|WP_003082476.1
input|c1|2811406-2811562|+|ctg1_3020|	NZ_LLTV01000012|c7|245644-246261|+|APB28_RS14875|hydrolase|WP_003082476.1
input|c1|2811406-2811562|+|ctg1_3020|	NZ_LLTW01000012|c8|589005-589622|+|APB29_RS11240|hydrolase|WP_003082476.1
input|c1|2811406-2811562|+|ctg1_3020|	NZ_LLUD01000012|c7|355863-356480|-|APB36_RS13745|hydrolase|WP_003082476.1
input|c1|2811406-2811562|+|ctg1_3020|	NZ_LLUE01000001|c1|278858-279475|+|APB37_RS01355|hydrolase|WP_003082476.1
input|c1|2811406-2811562|+|ctg1_3020|	NZ_LLUG01000012|c11|776020-776637|-|APB39_RS14410|hydrolase|WP_003082476.1
input|c1|2811406-2811562|+|ctg1_3020|	NZ_LLUI01000053|c13|54816-55433|+|APB41_RS22030|hydrolase|WP_003082476.1
input|c1|2811406-2811562|+|ctg1_3020|	NZ_LLUJ01000047|c12|260372-260989|-|APB42_RS22585|hydrolase|WP_003082476.1
input|c1|2811406-2811562|+|ctg1_3020|	NZ_LLUL01000067|c16|352676-353293|-|APB44_RS26265|hydrolase|WP_003082476.1
input|c1|2811406-2811562|+|ctg1_3020|	NZ_LLUZ01000023|c11|242131-242748|+|APB58_RS17295|hydrolase|WP_003082476.1
input|c1|2811406-2811562|+|ctg1_3020|	NZ_LLVD01000012|c11|269373-269990|-|APB62_RS12335|hydrolase|WP_003082476.1
input|c1|2811406-2811562|+|ctg1_3020|	NZ_LLVE01000023|c13|315106-315723|-|APB63_RS14150|hydrolase|WP_003082476.1
input|c1|2811406-2811562|+|ctg1_3020|	NZ_LLVF01000034|c14|226745-227362|-|APB64_RS21070|hydrolase|WP_003082476.1
input|c1|2811406-2811562|+|ctg1_3020|	NZ_LN871187|c12|4212532-4213149|-|PAO1OR_RS19295|hydrolase|WP_003082476.1
input|c1|2811406-2811562|+|ctg1_3020|	NZ_LODH01000006|c1|57309-57926|+|LT17_RS04835|hydrolase|WP_003082476.1
input|c1|2811406-2811562|+|ctg1_3020|	NZ_LOHH01000007|c3|242077-242694|-|LT18_RS11615|hydrolase|WP_003082476.1
input|c1|2811406-2811562|+|ctg1_3020|	NZ_LOHI01000042|c12|9313-9930|+|LL05_RS27930|hydrolase|WP_003082476.1
input|c1|2811406-2811562|+|ctg1_3020|	NZ_LORX02000003|c3|3350857-3351474|+|AL481_RS16020|hydrolase|WP_003082476.1
input|c1|2811406-2811562|+|ctg1_3020|	NZ_LQQN01000056|c17|101678-102295|-|AVT06_RS22960|hydrolase|WP_003082476.1
input|c1|2811406-2811562|+|ctg1_3020|	NZ_LRZL01000034|c14|569229-569846|+|AW919_RS21290|hydrolase|WP_003082476.1
input|c1|2811406-2811562|+|ctg1_3020|	NZ_LRZZ01000022|c9|554681-555298|+|AW933_RS15910|hydrolase|WP_003082476.1
input|c1|2811406-2811562|+|ctg1_3020|	NZ_LT673656|c12|4208884-4209501|-|PERCYII10_RS19760|hydrolase|WP_003082476.1
input|c1|2811406-2811562|+|ctg1_3020|	NZ_LT883143|c11|4454518-4455135|-|PANN_RS21085|hydrolase|WP_003082476.1
input|c1|2811406-2811562|+|ctg1_3020|	NZ_LYLY01000005|c2|108847-109464|-|A8O37_RS06265|hydrolase|WP_003082476.1
input|c1|2811406-2811562|+|ctg1_3020|	NZ_LZQG01000009|c7|52176-52793|-|AN468_RS08085|hydrolase|WP_003082476.1
input|c1|2811406-2811562|+|ctg1_3020|	NZ_LZQK01000112|c8|241394-242011|+|AN467_RS13060|hydrolase|WP_003082476.1
input|c1|2811406-2811562|+|ctg1_3020|	NZ_MPBN01000001|c1|1224308-1224925|+|AM487_RS05995|hydrolase|WP_003082476.1
input|c1|2811406-2811562|+|ctg1_3020|	NZ_MPBP01000001|c4|3398187-3398804|+|AM482_RS16480|hydrolase|WP_003082476.1
input|c1|2811406-2811562|+|ctg1_3020|	NZ_MPUR01000077|c10|32152-32769|-|BH591_RS22780|hydrolase|WP_003082476.1
input|c1|2811406-2811562|+|ctg1_3020|	NZ_MPVB01000067|c16|68207-68824|+|BH601_RS22345|hydrolase|WP_003082476.1
input|c1|2811406-2811562|+|ctg1_3020|	NZ_MULG01000002|c1|402837-403454|+|B0B18_RS05060|hydrolase|WP_003082476.1
input|c1|2811406-2811562|+|ctg1_3020|	NZ_MVBS01000001|c1|181837-182454|-|B0B32_RS00835|hydrolase|WP_003082476.1
input|c1|2811406-2811562|+|ctg1_3020|	NZ_CP015649|c3|1145331-1145948|-|A6752_RS05455|hydrolase|WP_088002723.1
input|c1|2811406-2811562|+|ctg1_3020|	NZ_JUAU01000004|c4|13294-13911|+|NQ03_RS01400|hydrolase|WP_033986071.1
input|c1|2811406-2811562|+|ctg1_3020|	NZ_JTYM01000022|c8|239943-240560|+|NQ63_RS23810|hydrolase|WP_034025625.1
input|c1|2811406-2811562|+|ctg1_3020|	NZ_CUYA01000013|c1|233201-233818|+|AQR76_RS01535|hydrolase|WP_057381336.1
input|c1|2811406-2811562|+|ctg1_3020|	NZ_JTZB01000008|c15|329878-330495|+|NQ48_RS12395|hydrolase|WP_034073311.1
input|c1|2811406-2811562|+|ctg1_3020|	NZ_AP014862|c5|4750282-4750902|-|KF707C_RS21865|hydrolase|WP_088191100.1
input|c1|2811406-2811562|+|ctg1_3020|	NZ_JPKG01000013|c1|62284-62910|+|FG93_RS06175|hydrolase|WP_043233001.1
input|c1|2811406-2811562|+|ctg1_3020|	NZ_AP014839|c7|3057111-3057737|-|PA8380_RS14370|hydrolase|WP_003162910.1
input|c1|2811406-2811562|+|ctg1_3020|	NZ_AYSZ01000147|c7|41135-41761|-|PAHM4_RS24315|hydrolase|WP_003162910.1
input|c1|2811406-2811562|+|ctg1_3020|	NZ_CP007147|c7|4411487-4412113|+|AI22_RS20185|hydrolase|WP_003162910.1
input|c1|2811406-2811562|+|ctg1_3020|	NZ_CP008867|c10|5316554-5317180|-|HW00_RS24370|hydrolase|WP_003162910.1
input|c1|2811406-2811562|+|ctg1_3020|	NZ_CP012679|c7|2868977-2869603|-|AOD73_RS13505|hydrolase|WP_003162910.1
input|c1|2811406-2811562|+|ctg1_3020|	NZ_CP013479|c6|3127006-3127632|+|NHmuc_RS14755|hydrolase|WP_003162910.1
input|c1|2811406-2811562|+|ctg1_3020|	NZ_CP013993|c7|3170778-3171404|-|DPADHS01_RS15050|hydrolase|WP_003162910.1
input|c1|2811406-2811562|+|ctg1_3020|	NZ_CP014948|c7|2842579-2843205|-|OB07_RS13270|hydrolase|WP_003162910.1
input|c1|2811406-2811562|+|ctg1_3020|	NZ_CP015648|c6|3379321-3379947|+|A6747_RS15830|hydrolase|WP_003162910.1
input|c1|2811406-2811562|+|ctg1_3020|	NZ_CP027174|c6|1708041-1708667|-|CSB85_RS08270|hydrolase|WP_003162910.1
input|c1|2811406-2811562|+|ctg1_3020|	NZ_CUXX01000084|c8|41998-42624|-|AQR70_RS20885|hydrolase|WP_003162910.1
input|c1|2811406-2811562|+|ctg1_3020|	NZ_CUYA01000016|c4|2868-3494|-|AQR76_RS03670|hydrolase|WP_003162910.1
input|c1|2811406-2811562|+|ctg1_3020|	NZ_FRGP01000013|c5|2691-3317|-|BUI47_RS08835|hydrolase|WP_003162910.1
input|c1|2811406-2811562|+|ctg1_3020|	NZ_FRKV01000012|c14|2644-3270|-|BUH33_RS03060|hydrolase|WP_003162910.1
input|c1|2811406-2811562|+|ctg1_3020|	NZ_FRRC01000058|c10|29633-30259|+|BUJ98_RS25355|hydrolase|WP_003162910.1
input|c1|2811406-2811562|+|ctg1_3020|	NZ_FRRJ01000012|c3|40789-41415|-|BUJ83_RS15895|hydrolase|WP_003162910.1
input|c1|2811406-2811562|+|ctg1_3020|	NZ_FRSH01000009|c7|60988-61614|-|BUK54_RS04400|hydrolase|WP_003162910.1
input|c1|2811406-2811562|+|ctg1_3020|	NZ_FRVW01000074|c14|51572-52198|-|BUR86_RS22965|hydrolase|WP_003162910.1
input|c1|2811406-2811562|+|ctg1_3020|	NZ_FRWM01000011|c8|41796-42422|-|BUS16_RS05270|hydrolase|WP_003162910.1
input|c1|2811406-2811562|+|ctg1_3020|	NZ_JTNK01000047|c13|2559-3185|-|NT52_RS29065|hydrolase|WP_003162910.1
input|c1|2811406-2811562|+|ctg1_3020|	NZ_JTOD01000023|c7|250762-251388|-|NT33_RS24020|hydrolase|WP_003162910.1
input|c1|2811406-2811562|+|ctg1_3020|	NZ_JTPC01000021|c6|25297-25923|+|NT07_RS13470|hydrolase|WP_003162910.1
input|c1|2811406-2811562|+|ctg1_3020|	NZ_JTQB01000014|c3|12220-12846|-|NS82_RS08600|hydrolase|WP_003162910.1
input|c1|2811406-2811562|+|ctg1_3020|	NZ_JTQE01000012|c1|58203-58829|-|NS79_RS11645|hydrolase|WP_003162910.1
input|c1|2811406-2811562|+|ctg1_3020|	NZ_JTQK01000036|c10|24050-24694|+|NS73_RS20835|hydrolase|WP_052151902.1
input|c1|2811406-2811562|+|ctg1_3020|	NZ_JTRH01000022|c6|25105-25731|+|NS50_RS23300|hydrolase|WP_003162910.1
input|c1|2811406-2811562|+|ctg1_3020|	NZ_JTRK01000023|c11|18183-18809|+|NS47_RS26170|hydrolase|WP_003162910.1
input|c1|2811406-2811562|+|ctg1_3020|	NZ_JTRU01000024|c3|117666-118292|+|NS37_RS11415|hydrolase|WP_003162910.1
input|c1|2811406-2811562|+|ctg1_3020|	NZ_JTRW01000003|c10|41786-42412|-|NS35_RS06625|hydrolase|WP_003162910.1
input|c1|2811406-2811562|+|ctg1_3020|	NZ_JTSI01000016|c1|52955-53581|-|NS23_RS13815|hydrolase|WP_003162910.1
input|c1|2811406-2811562|+|ctg1_3020|	NZ_JTSM01000125|c5|2511-3137|-|NS19_RS29720|hydrolase|WP_003162910.1
input|c1|2811406-2811562|+|ctg1_3020|	NZ_JTTE01000009|c13|133962-134588|+|NS00_RS08660|hydrolase|WP_003162910.1
input|c1|2811406-2811562|+|ctg1_3020|	NZ_JTUG01000013|c3|132350-132976|+|NR72_RS09195|hydrolase|WP_003162910.1
input|c1|2811406-2811562|+|ctg1_3020|	NZ_JTUU01000024|c4|1-306|+|NR58_RS24085|hydrolase|NR58_RS24085
input|c1|2811406-2811562|+|ctg1_3020|	NZ_JTUU01000039|c12|24620-25246|+|NR58_RS31480|hydrolase|WP_003162910.1
input|c1|2811406-2811562|+|ctg1_3020|	NZ_JUAX01000001|c2|178327-178953|+|NQ00_RS00640|hydrolase|WP_003162910.1
input|c1|2811406-2811562|+|ctg1_3020|	NZ_JVTD01000008|c1|17514-18140|+|ADN04_RS00775|hydrolase|WP_003162910.1
input|c1|2811406-2811562|+|ctg1_3020|	NZ_JWJU01000040|c4|24801-25427|+|RP27_RS18535|hydrolase|WP_003162910.1
input|c1|2811406-2811562|+|ctg1_3020|	NZ_KI518741|c7|2023229-2023855|-|Q081_RS15690|hydrolase|WP_003162910.1
input|c1|2811406-2811562|+|ctg1_3020|	NZ_KI518814|c6|2188487-2189113|-|Q073_RS16470|hydrolase|WP_003162910.1
input|c1|2811406-2811562|+|ctg1_3020|	NZ_KI518883|c8|2916537-2917163|-|Q064_RS19980|hydrolase|WP_003162910.1
input|c1|2811406-2811562|+|ctg1_3020|	NZ_KI519033|c5|67030-67656|-|Q033_RS15720|hydrolase|WP_003162910.1
input|c1|2811406-2811562|+|ctg1_3020|	NZ_KI519052|c6|253348-253974|+|Q032_RS22545|hydrolase|WP_003162910.1
input|c1|2811406-2811562|+|ctg1_3020|	NZ_KI519080|c7|2874683-2875309|-|Q025_RS19750|hydrolase|WP_003162910.1
input|c1|2811406-2811562|+|ctg1_3020|	NZ_KI519264|c6|2004757-2005383|+|Q006_RS15290|hydrolase|WP_003162910.1
input|c1|2811406-2811562|+|ctg1_3020|	NZ_KI519271|c7|2094354-2094980|-|Q004_RS16185|hydrolase|WP_003162910.1
input|c1|2811406-2811562|+|ctg1_3020|	NZ_KI914466|c1|324453-325079|-|Q051_RS08925|hydrolase|WP_003162910.1
input|c1|2811406-2811562|+|ctg1_3020|	NZ_KK212801|c15|2605-3231|-|AJ64_RS35570|hydrolase|WP_003162910.1
input|c1|2811406-2811562|+|ctg1_3020|	NZ_KK212944|c12|6456-7082|-|AJ62_RS37065|hydrolase|WP_003162910.1
input|c1|2811406-2811562|+|ctg1_3020|	NZ_KN360891|c10|3190-3816|-|KW85_RS31850|hydrolase|WP_003162910.1
input|c1|2811406-2811562|+|ctg1_3020|	NZ_KV801444|c10|2927-3553|-|HMPREF2746_RS22370|hydrolase|WP_003162910.1
input|c1|2811406-2811562|+|ctg1_3020|	NZ_KV811307|c4|24692-25318|+|HMPREF2886_RS19100|hydrolase|WP_003162910.1
input|c1|2811406-2811562|+|ctg1_3020|	NZ_LJZC01000078|c8|17210-17836|+|AN451_RS16325|hydrolase|WP_003162910.1
input|c1|2811406-2811562|+|ctg1_3020|	NZ_LJZH01000280|c10|3267-3893|-|AN456_RS25395|hydrolase|WP_003162910.1
input|c1|2811406-2811562|+|ctg1_3020|	NZ_LLKX01000013|c11|41458-42084|-|AO880_RS12760|hydrolase|WP_003162910.1
input|c1|2811406-2811562|+|ctg1_3020|	NZ_LLLV01000013|c9|77924-78550|-|AO904_RS16430|hydrolase|WP_003162910.1
input|c1|2811406-2811562|+|ctg1_3020|	NZ_LLMX01000014|c10|41154-41780|-|AO932_RS14310|hydrolase|WP_003162910.1
input|c1|2811406-2811562|+|ctg1_3020|	NZ_LLNX01000014|c10|18311-18937|+|AO958_RS15285|hydrolase|WP_003162910.1
input|c1|2811406-2811562|+|ctg1_3020|	NZ_LLOX01000016|c10|2770-3396|-|AO984_RS17105|hydrolase|WP_003162910.1
input|c1|2811406-2811562|+|ctg1_3020|	NZ_LLPP01000050|c12|42296-42922|-|APA04_RS25430|hydrolase|WP_003162910.1
input|c1|2811406-2811562|+|ctg1_3020|	NZ_LLQR01000018|c11|3339-3965|-|APA46_RS14895|hydrolase|WP_003162910.1
input|c1|2811406-2811562|+|ctg1_3020|	NZ_LLSM01000013|c9|41829-42455|-|APA93_RS14855|hydrolase|WP_003162910.1
input|c1|2811406-2811562|+|ctg1_3020|	NZ_LLVB01000016|c10|3303-3929|-|APB60_RS15595|hydrolase|WP_003162910.1
input|c1|2811406-2811562|+|ctg1_3020|	NZ_LRZL01000012|c9|18067-18693|+|AW919_RS10250|hydrolase|WP_003162910.1
input|c1|2811406-2811562|+|ctg1_3020|	NZ_LT883143|c6|3069320-3069946|-|PANN_RS14710|hydrolase|WP_003162910.1
input|c1|2811406-2811562|+|ctg1_3020|	NZ_LZQG01000028|c10|22555-23181|-|AN468_RS18830|hydrolase|WP_003162910.1
input|c1|2811406-2811562|+|ctg1_3020|	NZ_LZQK01000234|c13|33331-33957|-|AN467_RS21420|hydrolase|WP_003162910.1
input|c1|2811406-2811562|+|ctg1_3020|	NZ_MPBN01000001|c6|2664524-2665150|+|AM487_RS12595|hydrolase|WP_003162910.1
input|c1|2811406-2811562|+|ctg1_3020|	NZ_BCQA01000001|c3|4451693-4452319|+|BIWAKO_RS20875|hydrolase|WP_069880274.1
input|c1|2811406-2811562|+|ctg1_3020|	NZ_CP014158|c2|3421454-3422080|+|PcP3B5_RS15110|hydrolase|WP_058489618.1
input|c1|2811406-2811562|+|ctg1_3020|	NZ_LKAX01000007|c3|5062436-5063062|+|AOX63_RS23460|hydrolase|WP_058489618.1
input|c1|2811406-2811562|+|ctg1_3020|	NZ_BDGS01000001|c3|5504916-5505542|-|BJI51_RS23950|bifunctional_nicotinamidase/pyrazinamidase|WP_069865036.1
input|c1|2811406-2811562|+|ctg1_3020|	NZ_BDCX01000013|c19|192279-192920|-|A9J22_RS25125|hydrolase|WP_068901032.1
input|c1|2811406-2811562|+|ctg1_3020|	NZ_AZUR01000001|c3|2522769-2523392|+|PSEMAI1_RS0111710|hydrolase|WP_024303057.1
input|c1|2811406-2811562|+|ctg1_3020|	NZ_ARVV01000001|c1|355282-355905|-|METRZ18153_RS0101685|hydrolase|WP_020163107.1
input|c1|2811406-2811562|+|ctg1_3020|	NZ_ARWC01000001|c3|1687482-1688108|+|A3Q3_RS0108040|hydrolase|WP_020183074.1
input|c1|2811406-2811562|+|ctg1_3020|	NZ_AZUP01000001|c4|2713690-2714313|+|METFAM1_RS0112640|hydrolase|WP_019915665.1
input|c1|2811406-2811562|+|ctg1_3020|	NZ_JCKJ01000001|c3|2564493-2565119|+|METH11_RS14995|hydrolase|WP_020183074.1
input|c1|2811406-2811562|+|ctg1_3020|	NZ_JUGE01000001|c3|2245938-2246564|+|FG11_RS10710|hydrolase|WP_020183074.1
input|c1|2811406-2811562|+|ctg1_3020|	NZ_KB900539|c1|342272-342892|-|METUNV2_RS0101545|hydrolase|WP_018227759.1
input|c1|2811406-2811562|+|ctg1_3020|	NZ_KL647100|c3|234828-235454|+|FG99_RS24610|hydrolase|WP_043272751.1
input|c1|2811406-2811562|+|ctg1_3020|	NZ_AKJP02000005|c8|42799-43431|-|PMI25_RS04160|hydrolase|WP_007966399.1
input|c1|2811406-2811562|+|ctg1_3020|	NZ_AKJV01000051|c4|57254-57886|+|PMI19_RS19005|hydrolase|WP_007915995.1
input|c1|2811406-2811562|+|ctg1_3020|	NZ_AYMJ01000003|c1|372087-372719|+|U862_RS0103480|hydrolase|WP_025109120.1
input|c1|2811406-2811562|+|ctg1_3020|	NZ_CM001561|c5|2691171-2691803|+|I1A_RS11575|hydrolase|WP_003224230.1
input|c1|2811406-2811562|+|ctg1_3020|	NZ_CP015852|c5|2595999-2596631|+|A8L59_RS11285|hydrolase|WP_007966399.1
input|c1|2811406-2811562|+|ctg1_3020|	NZ_FOCU01000004|c3|84415-85047|+|BMY54_RS08280|hydrolase|WP_007916011.1
input|c1|2811406-2811562|+|ctg1_3020|	NZ_JFYN01000013|c4|40046-40678|-|BW33_RS14810|hydrolase|WP_007966399.1
input|c1|2811406-2811562|+|ctg1_3020|	NZ_JSAL01000026|c4|264238-264870|+|RY26_RS25205|hydrolase|WP_007916011.1
input|c1|2811406-2811562|+|ctg1_3020|	NZ_JSFK01000023|c4|106979-107611|-|NZ35_RS20895|hydrolase|WP_007915995.1
input|c1|2811406-2811562|+|ctg1_3020|	NZ_JXQY01000024|c5|266202-266831|+|RU10_RS19030|hydrolase|WP_016774235.1
input|c1|2811406-2811562|+|ctg1_3020|	NZ_JXQY01000024|c5|274727-275356|+|RU10_RS19085|hydrolase|WP_016774235.1
input|c1|2811406-2811562|+|ctg1_3020|	NZ_KI535524|c2|1147743-1148369|-|L403_RS17980|hydrolase|WP_023307826.1
input|c1|2811406-2811562|+|ctg1_3020|	NZ_LCZD01000014|c1|349869-350501|+|AA066_RS11885|hydrolase|WP_041074995.1
input|c1|2811406-2811562|+|ctg1_3020|	NZ_LHPA01000011|c1|484534-485163|-|AEQ63_RS04760|hydrolase|WP_064361975.1
input|c1|2811406-2811562|+|ctg1_3020|	NZ_LHPA01000011|c1|493059-493688|-|AEQ63_RS04810|hydrolase|WP_016774235.1
input|c1|2811406-2811562|+|ctg1_3020|	NZ_LHPA01000011|c1|494939-495568|-|AEQ63_RS04825|hydrolase|WP_064361986.1
input|c1|2811406-2811562|+|ctg1_3020|	NZ_LIGE01000025|c1|774687-775319|-|AK821_RS15305|hydrolase|WP_007916011.1
input|c1|2811406-2811562|+|ctg1_3020|	NZ_LT629687|c7|6067333-6067965|-|BLS19_RS27990|hydrolase|WP_007966399.1
input|c1|2811406-2811562|+|ctg1_3020|	NZ_LT629756|c4|2905401-2906033|+|BLU24_RS13360|hydrolase|WP_093100931.1
input|c1|2811406-2811562|+|ctg1_3020|	NZ_LT629778|c5|3130616-3131248|-|BLU52_RS13825|hydrolase|WP_090284049.1
input|c1|2811406-2811562|+|ctg1_3020|	NZ_LT629788|c3|2438090-2438719|-|BLU71_RS10965|hydrolase|WP_016774235.1
input|c1|2811406-2811562|+|ctg1_3020|	NZ_LT629788|c3|2446615-2447244|-|BLU71_RS11020|hydrolase|WP_064361986.1
input|c1|2811406-2811562|+|ctg1_3020|	NZ_LT629788|c3|2447781-2448410|-|BLU71_RS11030|hydrolase|WP_083353079.1
input|c1|2811406-2811562|+|ctg1_3020|	NZ_LVEJ01000013|c2|114541-115173|-|A8O26_RS13945|hydrolase|WP_008081401.1
input|c1|2811406-2811562|+|ctg1_3020|	NZ_MAYQ01000007|c6|114708-115067|+|BBA88_RS22235|hypothetical_protein|BBA88_RS22235
input|c1|2811406-2811562|+|ctg1_3020|	NZ_MAYQ01000007|c6|115604-116233|+|BBA88_RS22245|hydrolase|WP_016774235.1
input|c1|2811406-2811562|+|ctg1_3020|	NZ_MAYQ01000007|c6|124129-124758|+|BBA88_RS22295|hydrolase|WP_016774235.1
input|c1|2811406-2811562|+|ctg1_3020|	NZ_MPLD01000005|c6|166113-166745|+|BOW65_RS11600|hydrolase|WP_007916011.1
input|c1|2811406-2811562|+|ctg1_3020|	NZ_CXXC01000005|c1|87359-87985|-|AMM02_RS03170|hydrolase|WP_053266603.1
input|c1|2811406-2811562|+|ctg1_3020|	NC_020064|c5|2102985-2103608|-|D781_RS09610|hydrolase|WP_015672128.1
input|c1|2811406-2811562|+|ctg1_3020|	NZ_ARWH01000001|c7|2880226-2880849|+|METUNV3_RS12980|hydrolase|WP_008064061.1
input|c1|2811406-2811562|+|ctg1_3020|	NZ_BAUS01000004|c3|186326-186952|-|OH31_RS07455|hydrolase|WP_024930236.1
input|c1|2811406-2811562|+|ctg1_3020|	NZ_CP014474|c10|3371340-3371963|+|AXX16_RS15500|hydrolase|WP_015672128.1
[truncated: 825,810+ more rows]
