# Supplementary material for: Comparative data analsysis of two multi-drug resistant homoserine lactone and rhamnolipid producing Pseudomonas aeruginosa from diabetic foot infected patient
Source: Data Brief. 2020 Jul 25;32:106071. doi: 10.1016/j.dib.2020.106071 (PMC7397398; doi:10.1016/j.dib.2020.106071)
Supplement: Supplementary file 5 [file mmc5.xlsx]

## Sheet: Known cluster blast using asnti
Contig/strand details	Locus cluster details
input|c11|4292799-4294536|+|ctg6_4665|	Y16952|c1|63245-64054|+|Y16952_1_dpgD|putative_enoyl-CoA-isomerase|CAC48381
input|c11|4292799-4294536|+|ctg6_4665|	HE589771|c1|65235-66032|+|HE589771_1_dpgD|putative_enoyl-CoA_hydratase|CCD33162
input|c11|4292799-4294536|+|ctg6_4665|	AJ632270|c1|69548-70354|+|AJ632270_1_ORF20*|DpgD_protein|CAG15032
input|c11|4292799-4294536|+|ctg6_4665|	Y16952|c1|61944-63248|+|Y16952_1_dpgC|hydroxyacyl-dehydrogenase|CAC48380
input|c11|4297850-4299014|+|ctg6_4670|	AF235050|c4|27686-29161|-|AF235050_4_couR5|putative_resistance_protein|AAG29799
input|c11|4311355-4312015|+|ctg6_4687|	AB366635|c1|34968-36746|+|AB366635_1_trsR|putative_non-ribosomal_peptide_synthetase|BAH04173
input|c11|4311355-4312015|+|ctg6_4687|	AF235050|c3|16130-17635|+|AF235050_3_couN4|acyl-CoA_synthetase|AAG29789
input|c11|4311355-4312015|+|ctg6_4687|	AF329398|c4|23456-24961|+|AF329398_4_cloN4|acyl-CoA_synthetase|AAN65233
input|c11|4311355-4312015|+|ctg6_4687|	AJ871581|c4|77653-81606|+|AJ871581_4_rubC1|putative_CoA_ligase|CAI94718
input|c11|4311355-4312015|+|ctg6_4687|	HE589771|c3|50901-52664|+|HE589771_3_vpsD|non-ribosomal_peptide_synthetase_D|CCD33150
input|c11|4311355-4312015|+|ctg6_4687|	Y16952|c3|49530-51275|+|Y16952_3_bpsD|peptide_synthetase|CAC48369
input|c11|4311355-4312015|+|ctg6_4687|	AF324838|c2|63978-67010|+|AF324838_2_simD6|putative_peptide_synthase_SimD6|AAK06804
input|c11|4311355-4312015|+|ctg6_4687|	AF329398|c1|13390-15192|+|AF329398_1_cloH|peptide_synthetase-like_protein|AAN65224
input|c11|4311355-4312015|+|ctg6_4687|	DQ230532|c1|27588-29372|+|DQ230532_1_plaP4|PlaP4|ABB69752
input|c11|4311355-4312015|+|ctg6_4687|	AF235050|c1|5931-7730|+|AF235050_1_couH|acyl-CoA_synthetase|AAG29780
input|c11|4311355-4312015|+|ctg6_4687|	AY787762|c1|49421-51214|+|AY787762_1_dptE|acyl-CoA_ligase|AAX31555
input|c11|4312040-4313174|+|ctg6_4688|	AF324838|c2|63978-67010|+|AF324838_2_simD6|putative_peptide_synthase_SimD6|AAK06804
input|c11|4312040-4313174|+|ctg6_4688|	AJ871581|c4|77653-81606|+|AJ871581_4_rubC1|putative_CoA_ligase|CAI94718
input|c11|4312040-4313174|+|ctg6_4688|	HE589771|c3|50901-52664|+|HE589771_3_vpsD|non-ribosomal_peptide_synthetase_D|CCD33150
input|c11|4312040-4313174|+|ctg6_4688|	Y16952|c3|49530-51275|+|Y16952_3_bpsD|peptide_synthetase|CAC48369
input|c11|4312040-4313174|+|ctg6_4688|	AF170880|c1|7934-9736|+|AF170880_1_novH|NovH|AAF67501
input|c11|4312040-4313174|+|ctg6_4688|	AF329398|c1|13390-15192|+|AF329398_1_cloH|peptide_synthetase-like_protein|AAN65224
input|c11|4312040-4313174|+|ctg6_4688|	AF235050|c1|5931-7730|+|AF235050_1_couH|acyl-CoA_synthetase|AAG29780
input|c11|4312040-4313174|+|ctg6_4688|	AB366635|c1|34968-36746|+|AB366635_1_trsR|putative_non-ribosomal_peptide_synthetase|BAH04173
input|c11|4312040-4313174|+|ctg6_4688|	AF235050|c3|16130-17635|+|AF235050_3_couN4|acyl-CoA_synthetase|AAG29789
input|c11|4312040-4313174|+|ctg6_4688|	DQ230532|c1|27588-29372|+|DQ230532_1_plaP4|PlaP4|ABB69752
input|c11|4312040-4313174|+|ctg6_4688|	AF329398|c4|23456-24961|+|AF329398_4_cloN4|acyl-CoA_synthetase|AAN65233
input|c11|4312040-4313174|+|ctg6_4688|	AF329398|c1|18090-19673|+|AF329398_1_cloL|amide_synthetase|AAN65228
input|c11|4312040-4313174|+|ctg6_4688|	AF170880|c1|12509-14092|+|AF170880_1_novL|NovL|AAF67505
input|c11|4312040-4313174|+|ctg6_4688|	AF235050|c1|10634-12223|+|AF235050_1_couL|putative_ligase|AAG29784
input|c11|4312040-4313174|+|ctg6_4688|	AY899214|c1|157308-158873|+|AY899214_1_ORF33|amide_synthetase|AAX98208
input|c11|4312040-4313174|+|ctg6_4688|	AF324838|c2|62429-63988|+|AF324838_2_simD5|putative_aminocoumarin_ligase_SimD5|AAK06803
input|c11|4317274-4317721|+|ctg6_4693|	AB103463|c2|19612-20334|+|AB103463_2_med-ORF15|N-methyl_transferase|BAC79032
input|c11|4317274-4317721|+|ctg6_4693|	AF497482|c3|52213-52950|-|AF497482_3_calS10|CalS10|AAM70334
input|c11|4317274-4317721|+|ctg6_4693|	AY007564|c2|3416-4165|-|AY007564_2_spnS|probable_N-dimethyltransferase|AAG23280
input|c11|4317274-4317721|+|ctg6_4693|	AF187532|c1|12300-13037|+|AF187532_1_snogX|SnogX|CAA12020
input|c11|4317274-4317721|+|ctg6_4693|	AF187532|c1|13244-13960|+|AF187532_1_snogA|putative_amino_methylase|AAF01819
input|c11|4317274-4317721|+|ctg6_4693|	AY048670|c1|15919-16653|-|AY048670_1_sgcA5|N-methyl_transferase|AAL06660
input|c11|4317274-4317721|+|ctg6_4693|	AY623658|c2|57099-57815|+|AY623658_2_eryCVI|N-methyltransferase|AAU93810
input|c11|4318306-4319506|+|ctg6_4695|	AY899214|c1|157308-158873|+|AY899214_1_ORF33|amide_synthetase|AAX98208
input|c11|4318306-4319506|+|ctg6_4695|	FJ483966|c2|16769-18424|-|FJ483966_2_pokM3|PokM3|ACN64830
input|c11|4318306-4319506|+|ctg6_4695|	AY899214|c1|160199-161719|+|AY899214_1_ORF35|acyl_CoA_ligase|AAX98210
input|c11|4318306-4319506|+|ctg6_4695|	AF324838|c2|62429-63988|+|AF324838_2_simD5|putative_aminocoumarin_ligase_SimD5|AAK06803
input|c11|4318306-4319506|+|ctg6_4695|	AF235050|c1|10634-12223|+|AF235050_1_couL|putative_ligase|AAG29784
input|c11|4318306-4319506|+|ctg6_4695|	AF329398|c1|18090-19673|+|AF329398_1_cloL|amide_synthetase|AAN65228
input|c11|4318306-4319506|+|ctg6_4695|	AY117439|c2|22479-24155|+|AY117439_2_ncsB2|adenylate_ligase|AAM77987
input|c11|4318306-4319506|+|ctg6_4695|	DQ230532|c1|27588-29372|+|DQ230532_1_plaP4|PlaP4|ABB69752
input|c11|4318306-4319506|+|ctg6_4695|	AF170880|c1|12509-14092|+|AF170880_1_novL|NovL|AAF67505
input|c11|4318306-4319506|+|ctg6_4695|	AJ871581|c4|77653-81606|+|AJ871581_4_rubC1|putative_CoA_ligase|CAI94718
input|c11|4318306-4319506|+|ctg6_4695|	AJ871581|c4|77653-81606|+|AJ871581_4_rubC1|putative_CoA_ligase|CAI94718
input|c11|4318306-4319506|+|ctg6_4695|	AF235050|c3|16130-17635|+|AF235050_3_couN4|acyl-CoA_synthetase|AAG29789
input|c11|4318306-4319506|+|ctg6_4695|	AF329398|c4|23456-24961|+|AF329398_4_cloN4|acyl-CoA_synthetase|AAN65233
input|c11|4318306-4319506|+|ctg6_4695|	AF235050|c1|5931-7730|+|AF235050_1_couH|acyl-CoA_synthetase|AAG29780
input|c11|4318306-4319506|+|ctg6_4695|	Y16952|c3|49530-51275|+|Y16952_3_bpsD|peptide_synthetase|CAC48369
input|c11|4318306-4319506|+|ctg6_4695|	HE589771|c3|50901-52664|+|HE589771_3_vpsD|non-ribosomal_peptide_synthetase_D|CCD33150
input|c11|4318306-4319506|+|ctg6_4695|	AF324838|c2|63978-67010|+|AF324838_2_simD6|putative_peptide_synthase_SimD6|AAK06804
input|c11|4318306-4319506|+|ctg6_4695|	AF329398|c1|13390-15192|+|AF329398_1_cloH|peptide_synthetase-like_protein|AAN65224
input|c11|4318306-4319506|+|ctg6_4695|	AY271660|c1|30944-32590|+|AY271660_1_mdpB2|CoA_ligase|ABY66018
input|c11|4318306-4319506|+|ctg6_4695|	AF170880|c1|7934-9736|+|AF170880_1_novH|NovH|AAF67501
input|c11|4318306-4319506|+|ctg6_4695|	AB366635|c1|34968-36746|+|AB366635_1_trsR|putative_non-ribosomal_peptide_synthetase|BAH04173
input|c11|4318306-4319506|+|ctg6_4695|	AY787762|c1|49421-51214|+|AY787762_1_dptE|acyl-CoA_ligase|AAX31555
input|c11|4319505-4321224|+|ctg6_4696|	DQ297453|c1|12039-13847|-|DQ297453_1_atmA|putative_amidotransferase|ABC02786
input|c11|4330978-4331536|-|ctg6_4707|	AF080235|c2|9626-10207|+|AF080235_2_lanO|reductase_homolog|AAD13543
