# Supplementary material for: Comparative data analsysis of two multi-drug resistant homoserine lactone and rhamnolipid producing Pseudomonas aeruginosa from diabetic foot infected patient
Source: Data Brief. 2020 Jul 25;32:106071. doi: 10.1016/j.dib.2020.106071 (PMC7397398; doi:10.1016/j.dib.2020.106071)
Supplement: Supplementary file 6 [file mmc6.xlsx]

## Sheet: knownclusterblastoutput
Contig/strand details	Locus cluster details
input|c1|2810945-2811410|+|ctg1_3019|	BGC0000070|c1|40829-41717|+|ADI24960.1|GsfH|ADI24960.1
input|c1|2812138-2812696|+|ctg1_3022|	BGC0000141|c1|56826-57461|-|CAI94710.1|hypothetical_protein|CAI94710.1
input|c1|2812138-2812696|+|ctg1_3022|	BGC0001073|c1|66185-66745|-|AFJ52703.1|reductase|AFJ52703.1
input|c1|2812138-2812696|+|ctg1_3022|	BGC0000263|c1|27467-28036|-|CBH32815.1|putative_NADPH-dependent_FMN_reductase|CBH32815.1
input|c1|2812138-2812696|+|ctg1_3022|	BGC0000211|c1|2228-2797|+|CBH32082.1|putative_oxidoreductase/NADH-dependent_FMN_reductase|CBH32082.1
input|c1|2812722-2813301|+|ctg1_3023|	BGC0001533|c1|6554-7528|+|ALV82329.1|hypothetical_protein|ALV82329.1
input|c1|2812722-2813301|+|ctg1_3023|	BGC0000031|c1|6567-7538|+|CAE45659.1|hypothetical_protein|CAE45659.1
input|c1|2812722-2813301|+|ctg1_3023|	BGC0000957|c1|1855-2871|+|AHH25573.1|pirin-like_protein|AHH25573.1
input|c1|2812722-2813301|+|ctg1_3023|	BGC0000872|c1|855-1820|+|BAJ05877.1|putative_pirin-like_protein|BAJ05877.1
input|c1|2814303-2816145|+|ctg1_3026|	BGC0002019|c1|1-1296|+|DAC74128.1|Na/H_exchanger|DAC74128.1
input|c1|2814303-2816145|+|ctg1_3026|	BGC0000714|c1|28167-29543|+|ACN38357.1|putative_cation_antiporter|ACN38357.1
input|c1|2814303-2816145|+|ctg1_3026|	BGC0001038|c1|16126-17400|+|AGC24263.1|prlI|AGC24263.1
input|c1|2814303-2816145|+|ctg1_3026|	BGC0000165|c1|77261-78547|+|ADU86006.1|putative_membrane_antiporter|ADU86006.1
input|c1|2814303-2816145|+|ctg1_3026|	BGC0001459|c1|56974-58323|+|ATP06_0208205|cation/H(+)_antiporter|OKA09440.1
input|c1|2814303-2816145|+|ctg1_3026|	BGC0002014|c1|43351-44694|+|OK006_RS36610|StaN|WP_054234644.1
input|c1|2814303-2816145|+|ctg1_3026|	BGC0000279|c1|27593-28888|-|ADE22296.1|putative_integral_membrane_ion_antiporter|ADE22296.1
input|c1|2814303-2816145|+|ctg1_3026|	BGC0001079|c1|16404-17675|+|ABS50456.1|putative_sodium_transporter|ABS50456.1
input|c1|2814303-2816145|+|ctg1_3026|	BGC0000652|c1|11340-12611|+|ABS50484.1|NapR2|ABS50484.1
input|c1|2814303-2816145|+|ctg1_3026|	BGC0000696|c1|47364-48878|+|CAF31446.1|putative_kation_antiporter|CAF31446.1
input|c1|2814303-2816145|+|ctg1_3026|	BGC0001288|c1|50087-51472|-|BAQ25489.1|sodium:proton_exchanger|BAQ25489.1
input|c1|2814303-2816145|+|ctg1_3026|	BGC0001603|c1|31284-32798|+|ARV75723.1|putative_membrane_antiporter|ARV75723.1
input|c1|2814303-2816145|+|ctg1_3026|	BGC0001429|c1|1-2154|-|orf1|cation/H(+)_antiporter|orf1
input|c1|2814303-2816145|+|ctg1_3026|	BGC0001429|c1|1-2154|-|APZ78816.1|cation/H(+)_antiporter|APZ78816.1
input|c1|2814303-2816145|+|ctg1_3026|	BGC0001431|c1|1-2151|-|orf1|cation/H(+)_antiporter|orf1
input|c1|2814303-2816145|+|ctg1_3026|	BGC0001431|c1|1-2151|-|APZ78840.1|cation/H(+)_antiporter|APZ78840.1
input|c1|2814303-2816145|+|ctg1_3026|	BGC0001500|c1|36640-37947|+|AMX23345.1|high-affinity_Na(+)/H(+)_antiporter_NhaS3|AMX23345.1
input|c1|2814303-2816145|+|ctg1_3026|	BGC0001460|c1|9650-10999|-|H074_31657|sodium/hydrogen_exchanger|EME52970.1
input|c1|2814303-2816145|+|ctg1_3026|	BGC0001172|c1|29241-30584|+|AHA12088.1|Na/H_exchanger|AHA12088.1
input|c1|2814303-2816145|+|ctg1_3026|	BGC0000026|c1|13423-14853|+|AAK83177.1|putative_transporter|AAK83177.1
input|c1|2814303-2816145|+|ctg1_3026|	BGC0000111|c1|310-1563|+|BAD38870.1|putative_ion_antiporter|BAD38870.1
input|c1|2814303-2816145|+|ctg1_3026|	BGC0000326|c1|38198-39475|+|AAK81829.1|integral_membrane_ion_antiporter|AAK81829.1
input|c1|2814303-2816145|+|ctg1_3026|	BGC0000893|c1|1756-3174|-|SVEN_0915|CmlN|CCA54202.1
input|c1|2814303-2816145|+|ctg1_3026|	BGC0000689|c1|102-1304|-|CAF34031.1|putative_integral_membrane_inon_antiporter_protein|CAF34031.1
input|c1|2814303-2816145|+|ctg1_3026|	BGC0000209|c1|36663-37985|+|AEI98668.1|CtcY|AEI98668.1
input|c1|2814303-2816145|+|ctg1_3026|	BGC0000529|c1|20103-21407|+|ADK32565.1|integral_membrane_ion_antiporter|ADK32565.1
input|c1|2814303-2816145|+|ctg1_3026|	BGC0001154|c1|1-1320|-|Caci_2714|sodium/hydrogen_exchanger|ACU71629.1
input|c1|2814303-2816145|+|ctg1_3026|	BGC0000290|c1|766-2022|-|AAM80527.1|StaN|AAM80527.1
input|c1|2814303-2816145|+|ctg1_3026|	BGC0001374|c1|14958-16220|+|ANW12121.1|putative_Na+/H+_antiporter|ANW12121.1
input|c1|2814303-2816145|+|ctg1_3026|	BGC0000376|c1|14427-15698|-|BAP16691.1|integral_membrane_ion_antiporter|BAP16691.1
input|c1|2816311-2817811|+|ctg1_3027|	BGC0000135|c1|43118-44641|-|BAK64642.1|putative_FAD_dependent_oxidoreductase|BAK64642.1
input|c1|2816311-2817811|+|ctg1_3027|	BGC0001625|c1|15094-17043|+|APR73640.1|Baeyer-Villiger_monooxygenase|APR73640.1
input|c1|2816311-2817811|+|ctg1_3027|	BGC0001386|c1|16340-18256|+|BAU98044.1|Bayer_Billiger_monooxygenase|BAU98044.1
input|c1|2816311-2817811|+|ctg1_3027|	BGC0001571|c1|30614-32323|-|AVY05513.1|Baeyer-Villiger_monooxygenase|AVY05513.1
input|c1|2816311-2817811|+|ctg1_3027|	BGC0001866|c1|7379-9204|+|C8Q69DRAFT_480056|Baeyer-Villiger_monoxygenase(BVMO)|XP_028481815.1
input|c1|2816311-2817811|+|ctg1_3027|	BGC0002030|c1|19814-21639|+|C8Q69DRAFT_480056|cyclohexanone_1,2-monooxygenase-like_protein|RWQ92170.1
input|c1|2816311-2817811|+|ctg1_3027|	BGC0001729|c1|26774-28714|+|BAV69312.1|PrhK|BAV69312.1
input|c1|2816311-2817811|+|ctg1_3027|	BGC0000075|c1|762-2588|+|AFV30241.1|fumarate_reductase/succinate_dehydrogenase_flavoprotein_domain_protein|AFV30241.1
input|c1|2816311-2817811|+|ctg1_3027|	BGC0000093|c1|150307-152142|+|ADC45584.1|monooxygenase|ADC45584.1
input|c1|2816311-2817811|+|ctg1_3027|	BGC0000983|c1|13453-15419|-|ACLA_078650|cyclohexanone_monooxygenase,_putative|EAW09116.1
input|c1|2816311-2817811|+|ctg1_3027|	BGC0000815|c1|3346-5095|-|AAV68702.1|LolF-1|AAV68702.1
input|c1|2816311-2817811|+|ctg1_3027|	BGC0001708|c1|10046-12031|+|P174DRAFT_425991|FAD/NAD(P)-binding_domain-containing_protein|PKX88480.1
input|c1|2816311-2817811|+|ctg1_3027|	BGC0000076|c1|22079-24035|+|ACD39757.1|flavin-dependent_monooxygenase|ACD39757.1
input|c1|2816311-2817811|+|ctg1_3027|	BGC0000077|c1|23947-25903|+|ACD39766.1|flavin-dependent_monooxygenase|ACD39766.1
input|c1|2816311-2817811|+|ctg1_3027|	BGC0001729|c1|23850-25775|+|BAV69311.1|PrhJ|BAV69311.1
input|c1|2816311-2817811|+|ctg1_3027|	BGC0000682|c1|4086-6032|+|ATEG_10079|conserved_hypothetical_protein|EAU29528.1
input|c1|2818932-2819631|-|ctg1_3029|	BGC0000294|c1|1266-1865|-|BAC87893.1|hypothetical_protein|BAC87893.1
input|c1|2818932-2819631|-|ctg1_3029|	BGC0000031|c1|6567-7538|+|CAE45659.1|hypothetical_protein|CAE45659.1
input|c1|2818932-2819631|-|ctg1_3029|	BGC0001533|c1|6554-7528|+|ALV82329.1|hypothetical_protein|ALV82329.1
input|c1|2820380-2821610|-|ctg1_3031|	BGC0000926|c1|17548-18771|+|ADB43069.1|putative_permease_of_major_facilitator_superfamily|ADB43069.1
input|c1|2820380-2821610|-|ctg1_3031|	BGC0001593|c1|14611-15930|-|ARF06205.1|major_facilitator_superfamily_transporter|ARF06205.1
input|c1|2821923-2824158|-|ctg1_3033|	BGC0000846|c1|8275-10140|+|ctg1_orf8||ctg1_orf8
input|c1|2821923-2824158|-|ctg1_3033|	BGC0001042|c1|105366-107216|+|ACY06297.1|asparagine_synthase|ACY06297.1
input|c1|2821923-2824158|-|ctg1_3033|	BGC0000611|c1|12500-14359|-|ACN80640.1|SioC|ACN80640.1
input|c1|2821923-2824158|-|ctg1_3033|	BGC0000655|c1|12500-14359|-|ACN80640.1|SioC|ACN80640.1
input|c1|2824157-2825357|-|ctg1_3034|	BGC0001298|c1|4661-6202|+|AGY30675.1|Ann3|AGY30675.1
input|c1|2824157-2825357|-|ctg1_3034|	BGC0000187|c1|34669-37620|-|ADI58632.1|5-Enolpyruvylshikimate-3-phosphate_synthase/CHC-CoA_ligase|ADI58632.1
input|c1|2824157-2825357|-|ctg1_3034|	BGC0000062|c1|41389-43174|+|AAN74813.2|Fum10p|AAN74813.2
input|c1|2824157-2825357|-|ctg1_3034|	BGC0000063|c1|26806-28668|+|ACB12556.1|Fum10|ACB12556.1
input|c1|2824157-2825357|-|ctg1_3034|	BGC0000957|c1|17173-20064|-|AHH25585.1|AMP-dependent_synthetase_and_ligase|AHH25585.1
input|c1|2824157-2825357|-|ctg1_3034|	BGC0000213|c1|41726-43279|-|AIL50191.1|putative_amide_synthetase|AIL50191.1
input|c1|2824157-2825357|-|ctg1_3034|	BGC0001152|c1|796-2208|+|ACA34358.1|acyl-CoA_ligase|ACA34358.1
input|c1|2824157-2825357|-|ctg1_3034|	BGC0001332|c1|32751-42086|+|B073_RS0123900|non-ribosomal_peptide_synthetase|WP_018540607.1
input|c1|2824157-2825357|-|ctg1_3034|	BGC0001111|c1|6639-43580|+|CCA89326.1|mixed_trans-AT_type_I_polyketide_synthase/nonribosomal_peptide_synthetase|CCA89326.1
input|c1|2824157-2825357|-|ctg1_3034|	BGC0001298|c1|1751-3319|+|AGY30674.1|Ann1|AGY30674.1
input|c1|2824157-2825357|-|ctg1_3034|	BGC0001614|c1|4811-15850|-|PL8927_110037|Non-ribosomal_peptide_synthase,_involved_in_Hassallidin_biosynthesis|CZT62784.1
input|c1|2824157-2825357|-|ctg1_3034|	BGC0001657|c1|5995-33765|+|BAV56270.1||BAV56270.1
input|c1|2824157-2825357|-|ctg1_3034|	BGC0001331|c1|15081-21515|-|F583_RS01000000127210|non-ribosomal_peptide_synthetase|WP_019032755.1
input|c1|2824157-2825357|-|ctg1_3034|	BGC0001794|c1|15664-23178|+|AQV04230.1|SwnK|AQV04230.1
input|c1|2824157-2825357|-|ctg1_3034|	BGC0001349|c1|17201-18799|-|AKD43754.1|HerJ|AKD43754.1
input|c1|2824157-2825357|-|ctg1_3034|	BGC0000097|c1|44073-45671|-|ACO94489.1|putative_AMP-dependent_acyl-CoA_synthetase/ligase|ACO94489.1
input|c1|2824157-2825357|-|ctg1_3034|	BGC0001168|c1|1-2967|+|SLI_0883|non-ribosomal_peptide_synthetase|EOY45602.1
input|c1|2824157-2825357|-|ctg1_3034|	BGC0001231|c1|39472-51792|+|AHB82071.1|non_ribosomal_peptide_synthetase|AHB82071.1
input|c1|2824157-2825357|-|ctg1_3034|	BGC0000324|c1|1823-8512|+|CAC17499.1|putative_non-ribosomal_peptide_synthase|CAC17499.1
input|c1|2824157-2825357|-|ctg1_3034|	BGC0001330|c1|22061-28492|+|ABD52_RS02405|non-ribosomal_peptide_synthetase|WP_053065269.1
input|c1|2824157-2825357|-|ctg1_3034|	BGC0000202|c1|40376-41860|+|ADB02855.1|AzicM|ADB02855.1
input|c1|2824157-2825357|-|ctg1_3034|	BGC0001231|c1|51789-60668|+|AHB82072.1|non_ribosomal_peptide_synthetase/polyketide_synthase|AHB82072.1
input|c1|2824157-2825357|-|ctg1_3034|	BGC0001961|c1|31660-34080|+|QCE20614.1|AsmS|QCE20614.1
input|c1|2824157-2825357|-|ctg1_3034|	BGC0000949|c1|42329-45592|+|BAI23334.1|putative_non-ribosomal_peptide_synthetase|BAI23334.1
input|c1|2824157-2825357|-|ctg1_3034|	BGC0001019|c1|36844-49269|+|AHB82058.1|non_ribosomal_peptide_synthetase|AHB82058.1
input|c1|2824157-2825357|-|ctg1_3034|	BGC0001760|c1|20155-23172|+|SRIM_RS28560|non-ribosomal_peptide_synthetase|WP_004571779.1
input|c1|2824157-2825357|-|ctg1_3034|	BGC0000832|c1|8743-10326|+|AAN65228.1|amide_synthetase|AAN65228.1
input|c1|2824157-2825357|-|ctg1_3034|	BGC0001288|c1|145240-146631|-|BAQ25518.1|acyl-CoA_synthetase|BAQ25518.1
input|c1|2824157-2825357|-|ctg1_3034|	BGC0001822|c1|1321-16062|+|AWI62626.1|nonribosomal_peptide_synthetase|AWI62626.1
input|c1|2824157-2825357|-|ctg1_3034|	BGC0001943|c1|1137-15878|+|AWI62626.1|nonribosomal_peptide_synthetase|AWI62626.1
input|c1|2824157-2825357|-|ctg1_3034|	BGC0000413|c1|42977-54124|-|PFL_4095|non-ribosomal_peptide_synthetase_PvdI|AAY93356.2
input|c1|2824157-2825357|-|ctg1_3034|	BGC0000433|c1|19334-30094|+|CAE02631.1|surfactin_synthetase_B_|CAE02631.1
input|c1|2824157-2825357|-|ctg1_3034|	BGC0000413|c1|23151-36383|-|PFL_4093|non-ribosomal_peptide_synthetase_PvdD|AAY93354.1
input|c1|2824157-2825357|-|ctg1_3034|	BGC0001716|c1|22485-32324|-|XNC2_RS10325|non-ribosomal_peptide_synthetase|WP_013184463.1
input|c1|2824157-2825357|-|ctg1_3034|	BGC0000366|c1|8437-12144|-|AGE11891.1|nonribosomal_peptide_synthetase|AGE11891.1
input|c1|2824157-2825357|-|ctg1_3034|	BGC0001019|c1|49344-58049|+|AHB82059.1|non_ribosomal_peptide_synthetase/polyketide_synthase|AHB82059.1
input|c1|2824157-2825357|-|ctg1_3034|	BGC0001029|c1|23208-37514|+|AEU11006.1|NpnB|AEU11006.1
input|c1|2824157-2825357|-|ctg1_3034|	BGC0001070|c1|44173-48825|+|CAN89633.1|putative_hybrid_non-ribosomal_peptide_synthetase/polyketide_synthase|CAN89633.1
input|c1|2824157-2825357|-|ctg1_3034|	BGC0000330|c1|8971-12198|-|H16_B1683|non-ribosomal_peptide_synthetase|CAJ96468.1
input|c1|2824157-2825357|-|ctg1_3034|	BGC0000833|c1|8328-9917|+|AAG29784.2|amide_synthetase|AAG29784.2
input|c1|2824157-2825357|-|ctg1_3034|	BGC0000961|c1|12152-16492|+|BTH_II1233|peptide_synthetase,_putative|ABC34305.1
input|c1|2824157-2825357|-|ctg1_3034|	BGC0001091|c1|57906-69557|-|ADI59531.1|CorI|ADI59531.1
input|c1|2824157-2825357|-|ctg1_3034|	BGC0000210|c1|40362-41948|+|CAE17553.1|acyl_CoA_ligase|CAE17553.1
input|c1|2824157-2825357|-|ctg1_3034|	BGC0000367|c1|17554-40791|+|BBR47_28930|putative_linear_pentadecapeptide_gramicidin_synthetase_LgrB|BAH43870.1
input|c1|2824157-2825357|-|ctg1_3034|	BGC0000397|c1|8496-19703|+|AAO23333.1|NcpA|AAO23333.1
input|c1|2824157-2825357|-|ctg1_3034|	BGC0001363|c1|25344-43205|+|RSp0642|probable_non_ribosomal_peptide_synthetase_protein|CAD17793.1
input|c1|2824157-2825357|-|ctg1_3034|	BGC0001754|c1|25341-43202|+|RSp0642|probable_non_ribosomal_peptide_synthetase_protein|CAD17793.1
input|c1|2824157-2825357|-|ctg1_3034|	BGC0000331|c1|12779-26965|+|ABI26078.1|OciB|ABI26078.1
input|c1|2824157-2825357|-|ctg1_3034|	BGC0000381|c1|19423-30189|+|BLi00402|lichenysin_synthase_LchAB|AAU39360.1
input|c1|2824157-2825357|-|ctg1_3034|	BGC0001050|c1|1-16158|+|AGC65516.1|NRPS/PKS_hybrid|AGC65516.1
input|c1|2824157-2825357|-|ctg1_3034|	BGC0001952|c1|39031-56646|+|AXN93602.1|PuwF-G|AXN93602.1
input|c1|2824157-2825357|-|ctg1_3034|	BGC0000288|c1|46466-49777|+|BAJ19066.1|L-lysine_activating_non-ribosomal_peptide_synthetase|BAJ19066.1
input|c1|2824157-2825357|-|ctg1_3034|	BGC0000309|c1|2195-9331|-|BSU_31960|siderophore_2,3-dihydroxybenzoate-glycine-threonine_trimeric_ester_bacillibactin_synthetase|CAB15186.3
input|c1|2824157-2825357|-|ctg1_3034|	BGC0000454|c1|7494-16001|-|CAJ45639.1|vanchrobactin_non_ribosomal_peptide_synthetase|CAJ45639.1
input|c1|2824157-2825357|-|ctg1_3034|	BGC0001021|c1|15394-19638|-|Rv2383c|Phenyloxazoline_synthase_MbtB_(phenyloxazoline_synthetase)|CCP45171.1
input|c1|2824157-2825357|-|ctg1_3034|	BGC0000436|c1|6976-19461|+|PMI03_05101|amino_acid_adenylation_enzyme/thioester_reductase_family_protein|EJK79843.1
input|c1|2824157-2825357|-|ctg1_3034|	BGC0001953|c1|46346-55273|+|AXN93615.1|PuwG|AXN93615.1
input|c1|2824157-2825357|-|ctg1_3034|	BGC0000300|c1|5186-8539|-|SSMG_02535|non-ribosomal_peptide_synthetase|EFL06864.1
input|c1|2824157-2825357|-|ctg1_3034|	BGC0001028|c1|18312-28265|+|AAF17280.1|nosC|AAF17280.1
input|c1|2824157-2825357|-|ctg1_3034|	BGC0001100|c1|26092-30960|-|BAC76476.1|multifunctional_polyketide-peptide_synthase_LkcA|BAC76476.1
input|c1|2824157-2825357|-|ctg1_3034|	BGC0001536|c1|40886-50431|+|ATY37609.1|BreD|ATY37609.1
input|c1|2824157-2825357|-|ctg1_3034|	BGC0002025|c1|39363-61112|+|QDA77045.1|polyketide_synthase/nonribosomal_peptide_synthetase|QDA77045.1
input|c1|2824157-2825357|-|ctg1_3034|	BGC0000464|c1|55215-77147|+|XDD1_2286|Putative_Ornithine_racemase_(fragment)|CDG17985.1
input|c1|2824157-2825357|-|ctg1_3034|	BGC0001130|c1|32270-39088|+|Xbud_02641|pyoverdine_synthetase_D|PHM26613.1
input|c1|2824157-2825357|-|ctg1_3034|	BGC0001657|c1|33746-53263|+|BAV56271.1||BAV56271.1
input|c1|2824157-2825357|-|ctg1_3034|	BGC0001793|c1|10624-18126|+|AQV04224.1|SwnK|AQV04224.1
input|c1|2824157-2825357|-|ctg1_3034|	BGC0000344|c1|7242-21752|-|PSEEN3044|putative_non-ribosomal_peptide_synthetase,_terminal_component|CAK15814.1
input|c1|2824157-2825357|-|ctg1_3034|	BGC0000834|c1|7651-9234|+|AAF67505.1|amide_synthetase|AAF67505.1
input|c1|2824157-2825357|-|ctg1_3034|	BGC0000957|c1|26843-29383|+|AHH25592.1|NRPS|AHH25592.1
input|c1|2824157-2825357|-|ctg1_3034|	BGC0001330|c1|33957-39629|+|ABD52_RS02415|non-ribosomal_peptide_synthetase|WP_053065270.1
input|c1|2824157-2825357|-|ctg1_3034|	BGC0000311|c1|65378-66669|+|CAG25758.1|putative_type_I_polyketide_synthase|CAG25758.1
input|c1|2824157-2825357|-|ctg1_3034|	BGC0000344|c1|21749-47230|-|PSEEN3045|putative_non_ribosomal_peptide_synthetase|CAK15815.1
input|c1|2824157-2825357|-|ctg1_3034|	BGC0001043|c1|5685-15155|-|SGR_814|putative_NRPS-type-I_PKS_fusion_protein|BAG17643.1
input|c1|2824157-2825357|-|ctg1_3034|	BGC0001515|c1|42092-63902|+|ANIA_07884|nonribosomal_peptide_synthase,_putative_(JCVI)|CBF73453.1
input|c1|2824157-2825357|-|ctg1_3034|	BGC0001556|c1|3775-13779|+|AWO77084.1|hybrid_non-ribosomal_peptide_synthetase/type_I_polyketide_synthase|AWO77084.1
input|c1|2824157-2825357|-|ctg1_3034|	BGC0000409|c1|29517-35333|+|AEA29644.1|putative_nonribosomal_peptide_synthetase_and_kinurenine_monooxygenase|AEA29644.1
input|c1|2824157-2825357|-|ctg1_3034|	BGC0001125|c1|2060-10672|-|AIW82277.1|PuwA|AIW82277.1
input|c1|2824157-2825357|-|ctg1_3034|	BGC0001801|c1|12034-16578|-|SVEN_0512|iron_aquisition_yersiniabactin_synthesis_enzyme|CCA53799.1
input|c1|2824157-2825357|-|ctg1_3034|	BGC0001833|c1|14965-30015|+|AYA44686.1|icosalide_NRPS|AYA44686.1
input|c1|2824157-2825357|-|ctg1_3034|	BGC0000331|c1|26962-31215|+|ABI26079.1|OciC|ABI26079.1
input|c1|2824157-2825357|-|ctg1_3034|	BGC0002035|c1|3426-15590|-|gene3||gene3
input|c1|2824157-2825357|-|ctg1_3034|	BGC0000411|c1|9088-31512|+|ABW17376.1|PsoB|ABW17376.1
input|c1|2824157-2825357|-|ctg1_3034|	BGC0001127|c1|20030-30973|+|CCJ67647.1|JagC|CCJ67647.1
input|c1|2824157-2825357|-|ctg1_3034|	BGC0001967|c1|9456-23465|+|QED88054.1|nonribosomal_peptide_synthetase|QED88054.1
input|c1|2824157-2825357|-|ctg1_3034|	BGC0001740|c1|42624-46088|-|BBA21071.1|putative_non-ribosomal_peptide_synthetase|BBA21071.1
input|c1|2824157-2825357|-|ctg1_3034|	BGC0000921|c1|9882-11663|+|ADQ74618.1|amino_acid_adenylation_protein|ADQ74618.1
input|c1|2824157-2825357|-|ctg1_3034|	BGC0000412|c1|805-5121|+|AAC83656.1|dihydroaeruginoic_acid_synthetase|AAC83656.1
input|c1|2824157-2825357|-|ctg1_3034|	BGC0000335|c1|26793-35432|+|AID65225.1|nonribosomal_peptide_synthetase|AID65225.1
input|c1|2824157-2825357|-|ctg1_3034|	BGC0000260|c1|17402-19027|+|ABB69081.1|putative_L-prolyl-AMP_ligase|ABB69081.1
input|c1|2824157-2825357|-|ctg1_3034|	BGC0000986|c1|29429-33760|+|CAQ34921.1|nonribosomal_peptide_synthetase|CAQ34921.1
input|c1|2824157-2825357|-|ctg1_3034|	BGC0000029|c1|38274-39872|-|ACO94461.1|putative_AMP-dependent_acyl-CoA_synthetase/ligase|ACO94461.1
input|c1|2824157-2825357|-|ctg1_3034|	BGC0001451|c1|11021-18580|-|BCRE_RS14170|non-ribosomal_peptide_synthetase|WP_050383084.1
input|c1|2824157-2825357|-|ctg1_3034|	BGC0000367|c1|40796-59995|+|BBR47_28940|truncated_linear_pentadecapeptide_gramicidin_synthetase_LgrC|BAH43871.1
input|c1|2824157-2825357|-|ctg1_3034|	BGC0000359|c1|1-4035|-|Tfu_1865|amino_acid_adenylation|AAZ55898.1
input|c1|2824157-2825357|-|ctg1_3034|	BGC0001752|c1|21523-31266|+|ctg1_orf1265||ctg1_orf1265
input|c1|2824157-2825357|-|ctg1_3034|	BGC0000463|c1|1-25461|+|AGM14933.1|xantholysin_synthetase_B|AGM14933.1
input|c1|2824157-2825357|-|ctg1_3034|	BGC0001856|c1|155569-158616|-|QBF51786.1|Nrps|QBF51786.1
input|c1|2824157-2825357|-|ctg1_3034|	BGC0001331|c1|3956-9631|-|F583_RS01000000127205|non-ribosomal_peptide_synthetase|WP_019032753.1
input|c1|2824157-2825357|-|ctg1_3034|	BGC0001760|c1|6092-15391|-|SRIM_RS28570|non-ribosomal_peptide_synthase|WP_004571777.1
input|c1|2824157-2825357|-|ctg1_3034|	BGC0001967|c1|23462-30604|+|QED88055.1|nonribosomal_peptide_synthetase|QED88055.1
input|c1|2824157-2825357|-|ctg1_3034|	BGC0000304|c1|35951-51438|+|ACZ66258.1|APS1|ACZ66258.1
input|c1|2824157-2825357|-|ctg1_3034|	BGC0000959|c1|9129-21064|+|ANIA_08412|hybrid_PKS-NRPS_(Eurofung)|CBF80487.1
input|c1|2824157-2825357|-|ctg1_3034|	BGC0001885|c1|39089-64123|+|DAC76734.1|type_I_polyketide_synthase/non-ribosomal_peptide_synthetase|DAC76734.1
input|c1|2824157-2825357|-|ctg1_3034|	BGC0000360|c1|32041-34500|-|CBL93720.1|NRPS_didomain_PCP-A|CBL93720.1
input|c1|2824157-2825357|-|ctg1_3034|	BGC0000974|c1|47269-51879|+|CBD77749.1|non-ribosomal_peptide_synthetase|CBD77749.1
input|c1|2824157-2825357|-|ctg1_3034|	BGC0001063|c1|15385-16983|+|CAA16182.1|putative_peptide_synthase|CAA16182.1
input|c1|2824157-2825357|-|ctg1_3034|	BGC0001464|c1|5209-6705|+|AKJ75110.1|Bmp4|AKJ75110.1
input|c1|2824157-2825357|-|ctg1_3034|	BGC0001559|c1|43597-48207|+|AIR74925.1|non-ribosomal_peptide_synthetase|AIR74925.1
input|c1|2824157-2825357|-|ctg1_3034|	BGC0000421|c1|5898-9089|+|AAL33757.1|putative_non-ribosomal_peptide_synthetase|AAL33757.1
input|c1|2824157-2825357|-|ctg1_3034|	BGC0001874|c1|4655-16375|+|AFA26384.1|polyketide_synthase_A|AFA26384.1
input|c1|2824157-2825357|-|ctg1_3034|	BGC0000974|c1|32700-41591|+|CBD77746.1|non-ribosomal_peptide_synthetase/polyketide_synthase|CBD77746.1
input|c1|2824157-2825357|-|ctg1_3034|	BGC0000977|c1|12739-24462|+|BAK26562.1|PKS-NRPS_hybrid|BAK26562.1
input|c1|2824157-2825357|-|ctg1_3034|	BGC0001519|c1|13008-21656|+|STRAU_RS01650|non-ribosomal_peptide_synthetase|WP_016638469.1
input|c1|2824157-2825357|-|ctg1_3034|	BGC0001559|c1|29028-37919|+|AIR74926.1|polyketide_synthase|AIR74926.1
input|c1|2824157-2825357|-|ctg1_3034|	BGC0001971|c1|26878-31638|+|AZH23822.1|MgiJ|AZH23822.1
input|c1|2824157-2825357|-|ctg1_3034|	BGC0001826|c1|12729-16889|+|Xekj_RS17955|non-ribosomal_peptide_synthetase|WP_099111429.1
input|c1|2824157-2825357|-|ctg1_3034|	BGC0000984|c1|18531-28526|-|Daci_4754|amino_acid_adenylation_domain_protein|ABX37383.1
input|c1|2824157-2825357|-|ctg1_3034|	BGC0001562|c1|8402-16285|-|AQI70_05495|hypothetical_protein|KUM80513.1
input|c1|2824157-2825357|-|ctg1_3034|	BGC0001970|c1|26868-31631|+|AZH23792.1|MgcJ|AZH23792.1
input|c1|2824157-2825357|-|ctg1_3034|	BGC0000834|c1|3076-4878|+|AAF67501.2|peptide_synthetase-like_protein|AAF67501.2
input|c1|2824157-2825357|-|ctg1_3034|	BGC0000972|c1|7299-11666|-|CAJ76286.1|putative_non-ribosomal_peptide_synthetase|CAJ76286.1
input|c1|2824157-2825357|-|ctg1_3034|	BGC0000997|c1|10523-23068|+|CAL80821.1|sylD-like_NRPS/PKS|CAL80821.1
input|c1|2824157-2825357|-|ctg1_3034|	BGC0001036|c1|13694-21445|+|AGZ15458.1|putative_non-ribosomal_peptide_synthetase|AGZ15458.1
input|c1|2824157-2825357|-|ctg1_3034|	BGC0001225|c1|13292-14809|+|ADB92568.1|CcbC|ADB92568.1
input|c1|2824157-2825357|-|ctg1_3034|	BGC0000182|c1|66415-67992|+|AAM12937.1|MupU|AAM12937.1
input|c1|2824157-2825357|-|ctg1_3034|	BGC0000464|c1|38380-53205|+|XDD1_2283|Non-ribosomal_peptide_synthetase|CDG17982.1
input|c1|2824157-2825357|-|ctg1_3034|	BGC0001058|c1|80243-83659|+|ACG60761.1|NRPS(C/A)|ACG60761.1
input|c1|2824157-2825357|-|ctg1_3034|	BGC0000424|c1|6093-33575|+|Hsero_2343|Serobactin_synthetase|ADJ63842.1
input|c1|2824157-2825357|-|ctg1_3034|	BGC0001345|c1|7163-11533|+|AAG31130.1|MxcG|AAG31130.1
input|c1|2824157-2825357|-|ctg1_3034|	BGC0000969|c1|26668-38406|+|CAJ46692.1|non-ribosomal_peptide_synthase|CAJ46692.1
input|c1|2824157-2825357|-|ctg1_3034|	BGC0001028|c1|1370-14509|+|AAF15891.2|nosA|AAF15891.2
input|c1|2824157-2825357|-|ctg1_3034|	BGC0000383|c1|4900-17382|-|plu1880|hypothetical_protein|CAE14173.1
input|c1|2824157-2825357|-|ctg1_3034|	BGC0001103|c1|15133-31242|+|AAF08796.1|MycB|AAF08796.1
input|c1|2824157-2825357|-|ctg1_3034|	BGC0000984|c1|1-18531|-|Daci_4753|amino_acid_adenylation_domain_protein|ABX37382.1
input|c1|2824157-2825357|-|ctg1_3034|	BGC0000311|c1|7138-16635|+|CAC48360.1|peptide_synthetase|CAC48360.1
input|c1|2824157-2825357|-|ctg1_3034|	BGC0000954|c1|73351-82734|+|CAQ18839.1|hybrid_polyketide_synthase/nonribosomal_polypetide_synthetase|CAQ18839.1
input|c1|2824157-2825357|-|ctg1_3034|	BGC0000832|c1|4043-5845|+|AAN65224.1|peptide_synthetase-like_protein|AAN65224.1
input|c1|2824157-2825357|-|ctg1_3034|	BGC0001095|c1|39928-47586|-|RBAM_018460|fengycin_synthetase_A|ABS74209.1
input|c1|2824157-2825357|-|ctg1_3034|	BGC0000407|c1|27497-38347|+|AEW31022.1|plipastatin_synthetase|AEW31022.1
input|c1|2824157-2825357|-|ctg1_3034|	BGC0000445|c1|49635-53672|+|CAJ34382.1|NRPS_protein|CAJ34382.1
input|c1|2824157-2825357|-|ctg1_3034|	BGC0001088|c1|30166-50805|+|CAE52339.1|Polyketide_non-ribosomal_peptide_synthase|CAE52339.1
input|c1|2824157-2825357|-|ctg1_3034|	BGC0000328|c1|1087-2874|+|AAQ93484.1|CmaA|AAQ93484.1
input|c1|2824157-2825357|-|ctg1_3034|	BGC0000452|c1|22858-42321|+|BBR47_27890|tyrocidine_synthetase_III|BAH43766.1
input|c1|2824157-2825357|-|ctg1_3034|	BGC0001312|c1|5734-18618|+|PFLU_2552|putative_non-ribosomal_peptide_synthetase|CAY48788.1
input|c1|2824157-2825357|-|ctg1_3034|	BGC0001106|c1|20505-43718|+|ABS90470.1|NRPS/PKS|ABS90470.1
input|c1|2824157-2825357|-|ctg1_3034|	BGC0001983|c1|3360-4928|-|QCT05736.1|Tri3|QCT05736.1
input|c1|2824157-2825357|-|ctg1_3034|	BGC0001695|c1|3943-18042|+|AWX24482.1|non-ribosomal_peptide_synthetase|AWX24482.1
input|c1|2824157-2825357|-|ctg1_3034|	BGC0000437|c1|33477-35321|-|Psyr_2611|Amino_acid_adenylation|AAY37650.1
input|c1|2824157-2825357|-|ctg1_3034|	BGC0001098|c1|17145-33233|+|BAB69699.1|iturin_A_synthetase_B|BAB69699.1
input|c1|2824157-2825357|-|ctg1_3034|	BGC0000356|c1|321-6956|-|BAH23995.1|nonribosomal_peptide_synthetase|BAH23995.1
input|c1|2824157-2825357|-|ctg1_3034|	BGC0001628|c1|12917-20539|+|BAX89999.1|Non-ribosomal_peptide_synthetase|BAX89999.1
input|c1|2824157-2825357|-|ctg1_3034|	BGC0001686|c1|3621-11015|+|BN712_00198|plipastatin_synthase_subunit_C|CDE97356.1
input|c1|2824157-2825357|-|ctg1_3034|	BGC0000986|c1|1-1524|-|CAQ34914.1|putative_L-prolyl_AMP-ligase|CAQ34914.1
input|c1|2824157-2825357|-|ctg1_3034|	BGC0001963|c1|144815-147976|-|AZF85944.1|hypothetical_protein|AZF85944.1
input|c1|2824157-2825357|-|ctg1_3034|	BGC0000439|c1|28902-50819|+|AHH53507.1|non-ribosomal_peptide_synthetase|AHH53507.1
input|c1|2824157-2825357|-|ctg1_3034|	BGC0000402|c1|7943-24052|-|ERIC2_c18760|nonribosomal_peptide_ligase_subunit|AHD05678.1
input|c1|2824157-2825357|-|ctg1_3034|	BGC0000369|c1|27532-38469|+|AHZ20774.1|non-ribosomal_peptide_synthase|AHZ20774.1
input|c1|2824157-2825357|-|ctg1_3034|	BGC0000258|c1|16149-17624|+|CAH55637.1|putative_L-prolyl-AMP_ligase|CAH55637.1
input|c1|2824157-2825357|-|ctg1_3034|	BGC0002014|c1|31663-43095|+|OK006_RS36605|non-ribosomal_peptide_synthetase|WP_054234643.1
input|c1|2824157-2825357|-|ctg1_3034|	BGC0001127|c1|11181-19943|+|CCJ67646.1|JagB|CCJ67646.1
input|c1|2824157-2825357|-|ctg1_3034|	BGC0001792|c1|20752-43827|-|XNR_RS17100|non-ribosomal_peptide_synthetase|WP_015507662.1
input|c1|2824157-2825357|-|ctg1_3034|	BGC0001780|c1|4997-21352|+|ARR97036.1|SphC|ARR97036.1
input|c1|2825644-2826391|-|ctg1_3035|	BGC0001784|c1|32799-33581|+|AWH12933.1|StmM4|AWH12933.1
input|c1|2825644-2826391|-|ctg1_3035|	BGC0001939|c1|30519-31301|+|AWH12933.1|StmM4|AWH12933.1
input|c1|2825644-2826391|-|ctg1_3035|	BGC0000233|c1|31640-32368|-|AAP85356.1|N,N-dimethyltransferase|AAP85356.1
input|c1|2830487-2831996|-|ctg1_3042|	BGC0000400|c1|39356-48868|+|AGM16414.1|paenibacterin_synthetase_C|AGM16414.1
input|c1|2830487-2831996|-|ctg1_3042|	BGC0000400|c1|19991-39241|+|AGM16413.1|paenibacterin_synthetase_B|AGM16413.1
input|c1|2830487-2831996|-|ctg1_3042|	BGC0000367|c1|40796-59995|+|BBR47_28940|truncated_linear_pentadecapeptide_gramicidin_synthetase_LgrC|BAH43871.1
input|c1|2830487-2831996|-|ctg1_3042|	BGC0000400|c1|1-19818|+|AGM16412.1|paenibacterin_synthetase_A|AGM16412.1
input|c1|2830487-2831996|-|ctg1_3042|	BGC0000393|c1|2462-45286|+|MXAN_3779|non-ribosomal_peptide_synthetase/polyketide_synthase|ABF87031.1
input|c1|2830487-2831996|-|ctg1_3042|	BGC0000449|c1|47138-58360|+|AHF21229.1|TriE|AHF21229.1
input|c1|2830487-2831996|-|ctg1_3042|	BGC0001792|c1|43992-56789|-|XNR_RS17105|non-ribosomal_peptide_synthase|WP_015507663.1
input|c1|2830487-2831996|-|ctg1_3042|	BGC0001975|c1|31820-42898|-|QBG38783.1|Atr22|QBG38783.1
input|c1|2830487-2831996|-|ctg1_3042|	BGC0001125|c1|26336-35569|+|AIW82282.1|PuwE|AIW82282.1
input|c1|2830487-2831996|-|ctg1_3042|	BGC0001953|c1|28358-37657|+|AXN93613.1|PuwE|AXN93613.1
input|c1|2830487-2831996|-|ctg1_3042|	BGC0000449|c1|4869-46985|+|AHF21228.1|TriD|AHF21228.1
input|c1|2830487-2831996|-|ctg1_3042|	BGC0001818|c1|16639-18474|-|BAV57451.1|NRPS_(A-PCP)|BAV57451.1
input|c1|2830487-2831996|-|ctg1_3042|	BGC0001912|c1|16639-18474|-|BAV57451.1|NRPS_(A-PCP)|BAV57451.1
input|c1|2830487-2831996|-|ctg1_3042|	BGC0001950|c1|27423-36788|+|AXN93580.1|PuwE|AXN93580.1
input|c1|2830487-2831996|-|ctg1_3042|	BGC0001951|c1|28551-37916|+|AXN93589.1|PuwE|AXN93589.1
input|c1|2830487-2831996|-|ctg1_3042|	BGC0000993|c1|18333-27506|+|ABP57748.1|DepD|ABP57748.1
input|c1|2830487-2831996|-|ctg1_3042|	BGC0001952|c1|29696-39034|+|AXN93601.1|PuwE|AXN93601.1
input|c1|2830487-2831996|-|ctg1_3042|	BGC0000367|c1|17554-40791|+|BBR47_28930|putative_linear_pentadecapeptide_gramicidin_synthetase_LgrB|BAH43870.1
input|c1|2830487-2831996|-|ctg1_3042|	BGC0001045|c1|19864-32109|+|AFR69334.1|nonribosomal_peptide_synthetase_SpiDE1|AFR69334.1
input|c1|2830487-2831996|-|ctg1_3042|	BGC0001792|c1|20752-43827|-|XNR_RS17100|non-ribosomal_peptide_synthetase|WP_015507662.1
input|c1|2830487-2831996|-|ctg1_3042|	BGC0000398|c1|11026-24123|+|AFH75329.1|nonribosomal_peptide_synthetase|AFH75329.1
input|c1|2830487-2831996|-|ctg1_3042|	BGC0001448|c1|15319-24513|+|ARU08073.1|mlcK|ARU08073.1
input|c1|2830487-2831996|-|ctg1_3042|	BGC0000381|c1|19423-30189|+|BLi00402|lichenysin_synthase_LchAB|AAU39360.1
input|c1|2830487-2831996|-|ctg1_3042|	BGC0000296|c1|15166-23001|+|ADG27358.1|peptide_synthetase|ADG27358.1
input|c1|2830487-2831996|-|ctg1_3042|	BGC0000961|c1|2855-4501|-|BTH_II1226|peptide_synthetase,_putative|ABC34137.1
input|c1|2830487-2831996|-|ctg1_3042|	BGC0000354|c1|30254-50239|+|CAM56770.1||CAM56770.1
input|c1|2830487-2831996|-|ctg1_3042|	BGC0001214|c1|5165-16174|+|AJV88375.1|MfnC|AJV88375.1
input|c1|2830487-2831996|-|ctg1_3042|	BGC0001233|c1|38216-61951|+|ALK27915.1|non-ribosomal_peptide_synthase|ALK27915.1
input|c1|2830487-2831996|-|ctg1_3042|	BGC0001806|c1|39316-58821|+|APU91751.1|Non-Ribosomal_Peptide_Synthetase|APU91751.1
input|c1|2830487-2831996|-|ctg1_3042|	BGC0000399|c1|9569-22672|+|PFL_2146|non-ribosomal_peptide_synthetase_OfaB|AAY91420.2
input|c1|2830487-2831996|-|ctg1_3042|	BGC0000463|c1|1-25461|+|AGM14933.1|xantholysin_synthetase_B|AGM14933.1
input|c1|2830487-2831996|-|ctg1_3042|	BGC0001608|c1|25663-43539|+|AAW51_RS13570|non-ribosomal_peptide_synthetase|WP_047197779.1
input|c1|2830487-2831996|-|ctg1_3042|	BGC0002003|c1|25663-43539|+|AAW51_RS13570|non-ribosomal_peptide_synthetase|WP_047197779.1
input|c1|2830487-2831996|-|ctg1_3042|	BGC0000403|c1|8405-33826|+|AFJ14794.1|PlpE|AFJ14794.1
input|c1|2830487-2831996|-|ctg1_3042|	BGC0001207|c1|7977-27245|+|AJF34463.1|Txo1|AJF34463.1
input|c1|2830487-2831996|-|ctg1_3042|	BGC0001207|c1|27250-46377|+|AJF34464.1|Txo2|AJF34464.1
input|c1|2830487-2831996|-|ctg1_3042|	BGC0001567|c1|15128-22750|-|SLINC_RS04020|non-ribosomal_peptide_synthetase|WP_107406787.1
input|c1|2830487-2831996|-|ctg1_3042|	BGC0000398|c1|24120-38810|+|AFH75330.1|nonribosomal_peptide_synthetase|AFH75330.1
input|c1|2830487-2831996|-|ctg1_3042|	BGC0000425|c1|43822-64995|+|AFH75322.1|nonribosomal_peptide_synthetase|AFH75322.1
input|c1|2830487-2831996|-|ctg1_3042|	BGC0000453|c1|19526-29812|+|ABA59547.1|NRPS|ABA59547.1
input|c1|2830487-2831996|-|ctg1_3042|	BGC0001628|c1|5223-12920|+|BAX89998.1|Non-ribosomal_peptide_synthetase|BAX89998.1
input|c1|2830487-2831996|-|ctg1_3042|	BGC0001838|c1|16253-27655|+|AFJ23826.1|WLIP_synthetase_C|AFJ23826.1
input|c1|2830487-2831996|-|ctg1_3042|	BGC0000463|c1|25458-39980|+|AGM14934.1|xantholysin_synthetase_C|AGM14934.1
input|c1|2830487-2831996|-|ctg1_3042|	BGC0001846|c1|22499-32428|-|STAN_6722|non-ribosomal_peptide_synthetase|RLV71193.1
input|c1|2830487-2831996|-|ctg1_3042|	BGC0001569|c1|17571-31769|-|SNOUR_12645|non-ribosomal_peptide_synthase/amino_acid_adenylation_enzyme|ANZ15840.1
input|c1|2830487-2831996|-|ctg1_3042|	BGC0001814|c1|16976-31105|+|ATU31794.1|NRPS|ATU31794.1
input|c1|2830487-2831996|-|ctg1_3042|	BGC0000389|c1|12921-24248|+|ABH06369.2|MassC|ABH06369.2
input|c1|2830487-2831996|-|ctg1_3042|	BGC0000399|c1|22669-37374|+|PFL_2147|non-ribosomal_peptide_synthetase_OfaC|AAY91421.3
input|c1|2830487-2831996|-|ctg1_3042|	BGC0000385|c1|92306-117916|+|AEH59100.1|amino_acid_adenylation_domain-containing_protein/NRPS|AEH59100.1
input|c1|2830487-2831996|-|ctg1_3042|	BGC0000438|c1|138-16277|+|AAF99707.2|syringopeptin_synthetase|AAF99707.2
input|c1|2830487-2831996|-|ctg1_3042|	BGC0001132|c1|1-12417|+|XNC1_2022|Non_Ribosomal_peptide_synthetase_(-succinylbenzoate--CoA_ligase)|CBJ90082.1
input|c1|2830487-2831996|-|ctg1_3042|	BGC0001623|c1|18879-26222|+|BAX64247.1|NRPS|BAX64247.1
input|c1|2830487-2831996|-|ctg1_3042|	BGC0000411|c1|31509-42830|+|ABW17377.1|PsoC|ABW17377.1
input|c1|2830487-2831996|-|ctg1_3042|	BGC0001042|c1|19885-30714|+|ACY06285.1|non-ribosomal_peptide_synthetase|ACY06285.1
input|c1|2830487-2831996|-|ctg1_3042|	BGC0001416|c1|84238-115071|+|AL066_08515|NupC|KPN90376.1
input|c1|2830487-2831996|-|ctg1_3042|	BGC0001116|c1|1189-9204|-|BAF50711.1|non_ribosomal_peptide_synthetase_for_virginiamycin_S|BAF50711.1
input|c1|2830487-2831996|-|ctg1_3042|	BGC0000320|c1|17034-25079|+|ABD14712.1|cesB|ABD14712.1
input|c1|2830487-2831996|-|ctg1_3042|	BGC0000344|c1|21749-47230|-|PSEEN3045|putative_non_ribosomal_peptide_synthetase|CAK15815.1
input|c1|2830487-2831996|-|ctg1_3042|	BGC0001233|c1|21744-38087|+|ALK27914.1|non-ribosomal_peptide_synthase|ALK27914.1
input|c1|2830487-2831996|-|ctg1_3042|	BGC0001050|c1|1-16158|+|AGC65516.1|NRPS/PKS_hybrid|AGC65516.1
input|c1|2830487-2831996|-|ctg1_3042|	BGC0000464|c1|8757-31655|+|XDD1_2281|Putative_Ornithine_racemase_(fragment)|CDG17980.1
input|c1|2830487-2831996|-|ctg1_3042|	BGC0000389|c1|1-12924|+|ABH06368.2|MassB|ABH06368.2
input|c1|2830487-2831996|-|ctg1_3042|	BGC0001570|c1|9773-11653|+|A4V12_31655|non-ribosomal_peptide_synthetase_module|OAL11475.1
input|c1|2830487-2831996|-|ctg1_3042|	BGC0000354|c1|50239-57351|+|CAM56771.1||CAM56771.1
input|c1|2830487-2831996|-|ctg1_3042|	BGC0000411|c1|9088-31512|+|ABW17376.1|PsoB|ABW17376.1
input|c1|2830487-2831996|-|ctg1_3042|	BGC0000323|c1|10885-28374|+|AHZ34233.1|CifB|AHZ34233.1
input|c1|2830487-2831996|-|ctg1_3042|	BGC0000435|c1|10568-28357|+|PSPTO_2830|non-ribosomal_peptide_synthetase_SyfB|AAO56329.1
input|c1|2830487-2831996|-|ctg1_3042|	BGC0000315|c1|23887-46278|+|CAB38518.1|CDA_peptide_synthetase_I_(CdaPs1)|CAB38518.1
input|c1|2830487-2831996|-|ctg1_3042|	BGC0000344|c1|7242-21752|-|PSEEN3044|putative_non-ribosomal_peptide_synthetase,_terminal_component|CAK15814.1
input|c1|2830487-2831996|-|ctg1_3042|	BGC0000464|c1|38380-53205|+|XDD1_2283|Non-ribosomal_peptide_synthetase|CDG17982.1
input|c1|2830487-2831996|-|ctg1_3042|	BGC0001018|c1|23920-28080|+|BAH22765.1|nonribosomal_peptide_synthetase|BAH22765.1
input|c1|2830487-2831996|-|ctg1_3042|	BGC0001984|c1|55618-76578|-|QED55423.1|nonribosomal_peptide_synthetase|QED55423.1
input|c1|2830487-2831996|-|ctg1_3042|	BGC0000331|c1|26962-31215|+|ABI26079.1|OciC|ABI26079.1
input|c1|2830487-2831996|-|ctg1_3042|	BGC0001148|c1|26919-28868|-|BAP82667.1|non-ribosomal_peptide_synthetase_A-domain_containing_protein|BAP82667.1
input|c1|2830487-2831996|-|ctg1_3042|	BGC0001641|c1|1-49104|-|PLU_RS13235|non-ribosomal_peptide_synthetase|WP_011146892.1
input|c1|2830487-2831996|-|ctg1_3042|	BGC0001758|c1|1-22977|+|RBRH_RS12370|non-ribosomal_peptide_synthetase|WP_013428324.1
input|c1|2830487-2831996|-|ctg1_3042|	BGC0000407|c1|19804-27471|+|AEW31021.1|plipastatin_synthetase|AEW31021.1
input|c1|2830487-2831996|-|ctg1_3042|	BGC0001018|c1|9459-23657|+|BAH22764.1|nonribosomal_peptide_synthetase|BAH22764.1
input|c1|2830487-2831996|-|ctg1_3042|	BGC0001844|c1|963-20738|-|RBRH_RS16800|non-ribosomal_peptide_synthetase|WP_013428774.1
input|c1|2830487-2831996|-|ctg1_3042|	BGC0001945|c1|10980-21326|+|AXM43052.1|non-ribosomal_peptide_synthetase|AXM43052.1
input|c1|2830487-2831996|-|ctg1_3042|	BGC0000302|c1|14004-17213|+|ACZ55943.1|non-ribosomal_peptide_synthetase|ACZ55943.1
input|c1|2830487-2831996|-|ctg1_3042|	BGC0000440|c1|30078-42281|+|CAE53352.1|non-ribosomal_peptide_synthetase|CAE53352.1
input|c1|2830487-2831996|-|ctg1_3042|	BGC0000441|c1|23471-35674|+|CAG15011.1|peptide_synthetase,_module_4-6|CAG15011.1
input|c1|2830487-2831996|-|ctg1_3042|	BGC0000425|c1|24044-43444|+|AFH75321.1|nonribosomal_peptide_synthetase|AFH75321.1
input|c1|2830487-2831996|-|ctg1_3042|	BGC0000437|c1|38553-54671|+|Psyr_2614|Amino_acid_adenylation|AAY37653.1
input|c1|2830487-2831996|-|ctg1_3042|	BGC0001370|c1|16367-38248|+|ALV82356.1|CDA_peptide_synthetase_I|ALV82356.1
input|c1|2830487-2831996|-|ctg1_3042|	BGC0001806|c1|1-38658|+|APU91750.1|Non-Ribosomal_Peptide_Synthetase|APU91750.1
input|c1|2830487-2831996|-|ctg1_3042|	BGC0000447|c1|24290-34258|+|CCJ67638.1|TaaC|CCJ67638.1
input|c1|2830487-2831996|-|ctg1_3042|	BGC0001389|c1|36115-49032|+|AHZ34241.1|CipD|AHZ34241.1
input|c1|2830487-2831996|-|ctg1_3042|	BGC0001728|c1|40751-61750|+|PPE_RS24100|non-ribosomal_peptide_synthetase|WP_043882190.1
input|c1|2830487-2831996|-|ctg1_3042|	BGC0001993|c1|21488-42487|+|PPE_RS24100|non-ribosomal_peptide_synthetase|WP_043882190.1
input|c1|2830487-2831996|-|ctg1_3042|	BGC0000331|c1|12779-26965|+|ABI26078.1|OciB|ABI26078.1
input|c1|2830487-2831996|-|ctg1_3042|	BGC0001058|c1|66458-68233|-|ACG60778.1|NRPS(A/PCP)|ACG60778.1
input|c1|2830487-2831996|-|ctg1_3042|	BGC0001196|c1|15838-22605|-|AJW76710.1|DsaH|AJW76710.1
input|c1|2830487-2831996|-|ctg1_3042|	BGC0000378|c1|42086-47017|-|ABV56585.1|KtzE|ABV56585.1
input|c1|2830487-2831996|-|ctg1_3042|	BGC0000464|c1|31655-38383|+|XDD1_2282|Non-ribosomal_peptide_synthetase|CDG17981.1
input|c1|2830487-2831996|-|ctg1_3042|	BGC0001416|c1|70772-83899|+|AL066_08510|NupB|KPN93064.1
input|c1|2830487-2831996|-|ctg1_3042|	BGC0000425|c1|4806-24047|+|AFH75320.1|nonribosomal_peptide_synthetase|AFH75320.1
input|c1|2830487-2831996|-|ctg1_3042|	BGC0000447|c1|14451-24293|+|CCJ67637.1|TaaB|CCJ67637.1
input|c1|2830487-2831996|-|ctg1_3042|	BGC0000341|c1|76191-103151|+|ABD65958.1|nonribosomal_peptide_synthetase|ABD65958.1
input|c1|2830487-2831996|-|ctg1_3042|	BGC0001346|c1|22076-30376|+|AOA33123.1|Nonribosomal_peptide_synthetase|AOA33123.1
input|c1|2830487-2831996|-|ctg1_3042|	BGC0001822|c1|32518-37905|+|AWI62629.1|nonribosomal_peptide_synthetase|AWI62629.1
input|c1|2830487-2831996|-|ctg1_3042|	BGC0001943|c1|32334-37721|+|AWI62629.1|nonribosomal_peptide_synthetase|AWI62629.1
input|c1|2830487-2831996|-|ctg1_3042|	BGC0001389|c1|58668-80042|+|AHZ34243.1|CipF|AHZ34243.1
input|c1|2830487-2831996|-|ctg1_3042|	BGC0000437|c1|71503-112116|+|Psyr_2616|Amino_acid_adenylation|AAY37655.1
input|c1|2830487-2831996|-|ctg1_3042|	BGC0000438|c1|33115-73725|+|AAO72425.1|syringopeptin_synthetase_C|AAO72425.1
input|c1|2830487-2831996|-|ctg1_3042|	BGC0001792|c1|56846-74026|-|XNR_RS17110|non-ribosomal_peptide_synthetase|WP_041826607.1
input|c1|2830487-2831996|-|ctg1_3042|	BGC0000329|c1|15048-21538|-|AHY86403.1|non_ribosomal_peptide_synthetase|AHY86403.1
input|c1|2830487-2831996|-|ctg1_3042|	BGC0000452|c1|22858-42321|+|BBR47_27890|tyrocidine_synthetase_III|BAH43766.1
input|c1|2830487-2831996|-|ctg1_3042|	BGC0000464|c1|77134-83853|+|XDD1_2287|Non-ribosomal_peptide_synthetase|CDG17986.1
input|c1|2830487-2831996|-|ctg1_3042|	BGC0001448|c1|41401-48243|+|ARU08075.1|mlcM|ARU08075.1
input|c1|2830487-2831996|-|ctg1_3042|	BGC0000433|c1|19334-30094|+|CAE02631.1|surfactin_synthetase_B_|CAE02631.1
input|c1|2830487-2831996|-|ctg1_3042|	BGC0001056|c1|37969-44511|+|CCM44337.1|Nonribosomal_peptide_synthetase|CCM44337.1
input|c1|2830487-2831996|-|ctg1_3042|	BGC0001312|c1|5734-18618|+|PFLU_2552|putative_non-ribosomal_peptide_synthetase|CAY48788.1
input|c1|2830487-2831996|-|ctg1_3042|	BGC0000378|c1|48496-50091|+|ABV56582.1|KtzB|ABV56582.1
input|c1|2830487-2831996|-|ctg1_3042|	BGC0000985|c1|15724-27285|+|TMO_c0605|DidD|AFK57215.1
input|c1|2830487-2831996|-|ctg1_3042|	BGC0001095|c1|24540-32189|-|RBAM_018440|fengycin_synthetase_C|ABS74207.1
input|c1|2830487-2831996|-|ctg1_3042|	BGC0001562|c1|16372-19443|-|AQI70_05500|hypothetical_protein|KUM80514.1
input|c1|2830487-2831996|-|ctg1_3042|	BGC0000332|c1|26602-30858|+|AAZ03554.1|McnE|AAZ03554.1
input|c1|2830487-2831996|-|ctg1_3042|	BGC0000438|c1|16316-32689|+|AAO72424.1|syringopeptin_synthetase_B|AAO72424.1
input|c1|2830487-2831996|-|ctg1_3042|	BGC0001344|c1|17042-24928|+|ADH04679.1|non-ribosomal_peptide_synthetase|ADH04679.1
input|c1|2830487-2831996|-|ctg1_3042|	BGC0000341|c1|55363-76194|+|ABD65957.1|nonribosomal_peptide_synthetase|ABD65957.1
input|c1|2830487-2831996|-|ctg1_3042|	BGC0001792|c1|8354-20698|-|XNR_RS17095|non-ribosomal_peptide_synthetase|WP_015507661.1
input|c1|2830487-2831996|-|ctg1_3042|	BGC0001363|c1|25344-43205|+|RSp0642|probable_non_ribosomal_peptide_synthetase_protein|CAD17793.1
input|c1|2830487-2831996|-|ctg1_3042|	BGC0001416|c1|41868-70775|+|AL066_08505|NupA|KPN93063.1
input|c1|2830487-2831996|-|ctg1_3042|	BGC0001754|c1|25341-43202|+|RSp0642|probable_non_ribosomal_peptide_synthetase_protein|CAD17793.1
input|c1|2830487-2831996|-|ctg1_3042|	BGC0001561|c1|13040-17578|+|AQI70_32580||AQI70_32580
input|c1|2830487-2831996|-|ctg1_3042|	BGC0001028|c1|1370-14509|+|AAF15891.2|nosA|AAF15891.2
input|c1|2830487-2831996|-|ctg1_3042|	BGC0000973|c1|42017-46105|+|CCC55927.1|hypothetical_protein|CCC55927.1
input|c1|2830487-2831996|-|ctg1_3042|	BGC0001202|c1|22596-24317|+|AKA59440.1|non-ribosomal_peptide_synthetase|AKA59440.1
input|c1|2830487-2831996|-|ctg1_3042|	BGC0001183|c1|141815-151312|-|AGC09528.1|NRPS|AGC09528.1
input|c1|2830487-2831996|-|ctg1_3042|	BGC0001389|c1|21826-31338|+|AHZ34239.1|CipB|AHZ34239.1
input|c1|2830487-2831996|-|ctg1_3042|	BGC0001152|c1|6944-30670|+|ABQ96384.2|fusaricidin_synthetase|ABQ96384.2
input|c1|2830487-2831996|-|ctg1_3042|	BGC0000301|c1|6507-9743|+|ABV79986.1|ApnB|ABV79986.1
input|c1|2830487-2831996|-|ctg1_3042|	BGC0001029|c1|37517-52732|+|AEU11003.1|NpnC|AEU11003.1
input|c1|2830487-2831996|-|ctg1_3042|	BGC0000464|c1|55215-77147|+|XDD1_2286|Putative_Ornithine_racemase_(fragment)|CDG17985.1
input|c1|2830487-2831996|-|ctg1_3042|	BGC0001532|c1|23475-37274|+|ATY37591.1|BogD|ATY37591.1
input|c1|2830487-2831996|-|ctg1_3042|	BGC0000407|c1|38355-42194|+|AEW31015.1|plipastatin_synthetase|AEW31015.1
input|c1|2830487-2831996|-|ctg1_3042|	BGC0001560|c1|6185-25504|+|ARO38317.1|nonribosomal_peptide_synthetase|ARO38317.1
input|c1|2830487-2831996|-|ctg1_3042|	BGC0001838|c1|3354-16256|+|AFJ23825.1|WLIP_synthetase_B|AFJ23825.1
input|c1|2830487-2831996|-|ctg1_3042|	BGC0000437|c1|54668-71077|+|Psyr_2615|Amino_acid_adenylation|AAY37654.1
input|c1|2830487-2831996|-|ctg1_3042|	BGC0001389|c1|49256-58486|+|AHZ34242.1|CipE|AHZ34242.1
input|c1|2830487-2831996|-|ctg1_3042|	BGC0001130|c1|32270-39088|+|Xbud_02641|pyoverdine_synthetase_D|PHM26613.1
input|c1|2830487-2831996|-|ctg1_3042|	BGC0000377|c1|24523-27411|+|AEC14349.1|nonribosomal_peptide_synthetase|AEC14349.1
input|c1|2830487-2831996|-|ctg1_3042|	BGC0001503|c1|33163-34893|-|ATV95610.1|NRPS_A-PCP_didomain_protein|ATV95610.1
input|c1|2830487-2831996|-|ctg1_3042|	BGC0000301|c1|17603-21865|+|ABV79988.1|ApnD|ABV79988.1
input|c1|2830487-2831996|-|ctg1_3042|	BGC0000440|c1|20622-26852|+|CAE53350.1|non-ribosomal_peptide_synthetase|CAE53350.1
input|c1|2830487-2831996|-|ctg1_3042|	BGC0000441|c1|14015-20245|+|CAG15009.1|peptide_synthetase,_module_1-2|CAG15009.1
input|c1|2830487-2831996|-|ctg1_3042|	BGC0001233|c1|61953-72176|+|ALK27916.1|non-ribosomal_peptide_synthase|ALK27916.1
input|c1|2830487-2831996|-|ctg1_3042|	BGC0001459|c1|18975-31166|+|ATP06_0208110|non-ribosomal_peptide_synthetase|OKA09424.1
input|c1|2830487-2831996|-|ctg1_3042|	BGC0000298|c1|6611-11395|+|ACM68684.1|AerB|ACM68684.1
input|c1|2830487-2831996|-|ctg1_3042|	BGC0001341|c1|10643-20722|-|A7979_04525|hypothetical_protein|ORC16618.1
input|c1|2830487-2831996|-|ctg1_3042|	BGC0001095|c1|9917-13720|-|RBAM_018420|fengycin_synthetase_E|ABS74205.1
input|c1|2830487-2831996|-|ctg1_3042|	BGC0001532|c1|9622-23457|+|ATY37590.1|BogC|ATY37590.1
input|c1|2830487-2831996|-|ctg1_3042|	BGC0001230|c1|10615-22797|-|DAB41477.1|nonribosomal_peptide_synthetase|DAB41477.1
input|c1|2830487-2831996|-|ctg1_3042|	BGC0001766|c1|10615-22797|-|DAB41477.1|nonribosomal_peptide_synthetase|DAB41477.1
input|c1|2830487-2831996|-|ctg1_3042|	BGC0000311|c1|16635-28868|+|CAC48361.1|peptide_synthetase|CAC48361.1
input|c1|2830487-2831996|-|ctg1_3042|	BGC0000381|c1|30247-34095|+|BLi00403|lichenysin_synthase_LchAC|AAU39361.1
input|c1|2830487-2831996|-|ctg1_3042|	BGC0000418|c1|10275-16457|+|AIE77057.1|peptide_synthetase|AIE77057.1
input|c1|2830487-2831996|-|ctg1_3042|	BGC0000326|c1|5664-12014|+|AAK81824.1|peptide_synthetase|AAK81824.1
input|c1|2830487-2831996|-|ctg1_3042|	BGC0000339|c1|19078-28485|+|BAE98156.1|putative_non-ribosomal_peptide_synthetase|BAE98156.1
input|c1|2830487-2831996|-|ctg1_3042|	BGC0001053|c1|40144-48021|+|CAF05648.1|TubC_protein|CAF05648.1
input|c1|2830487-2831996|-|ctg1_3042|	BGC0000419|c1|54937-61125|-|AJAP_32145|Non-ribosomal_peptide_synthetase|AIG79243.1
input|c1|2830487-2831996|-|ctg1_3042|	BGC0000394|c1|19203-23657|-|AGD80618.1|non-ribosomal_peptide_synthetase|AGD80618.1
input|c1|2830487-2831996|-|ctg1_3042|	BGC0001748|c1|4193-16543|+|ATP76246.1|SpuB|ATP76246.1
input|c1|2830487-2831996|-|ctg1_3042|	BGC0001635|c1|29311-34608|+|BKM31_54150|hypothetical_protein|AQZ69229.1
input|c1|2830487-2831996|-|ctg1_3042|	BGC0000289|c1|30480-42731|-|CAD91212.1|putative_non-ribosomal_peptide_synthetase,_modules_4-6|CAD91212.1
input|c1|2830487-2831996|-|ctg1_3042|	BGC0001462|c1|39426-51620|-|BS329_14145|non-ribosomal_peptide_synthetase|OLZ52457.1
input|c1|2830487-2831996|-|ctg1_3042|	BGC0001635|c1|18470-29314|+|BKM31_54145|hypothetical_protein|AQZ69228.1
input|c1|2830487-2831996|-|ctg1_3042|	BGC0000455|c1|17541-29693|+|AEI58866.1|peptide_synthetase|AEI58866.1
input|c1|2830487-2831996|-|ctg1_3042|	BGC0000972|c1|41762-51382|-|CAJ76298.1|putative_hybrid_polyketide-non-ribosomal_peptide_synthetase|CAJ76298.1
input|c1|2830487-2831996|-|ctg1_3042|	BGC0000418|c1|19978-31968|+|AIE77059.1|peptide_synthetase|AIE77059.1
input|c1|2830487-2831996|-|ctg1_3042|	BGC0001085|c1|1497-9014|-|BAP27942.1|nonribosomal_peptide_synthetase|BAP27942.1
input|c1|2830487-2831996|-|ctg1_3042|	BGC0000307|c1|506-35485|+|ACJ04424.1|aureobasidin_A1_biosynthesis_complex|ACJ04424.1
input|c1|2830487-2831996|-|ctg1_3042|	BGC0000326|c1|16705-31401|+|AAK81826.1|peptide_synthetase|AAK81826.1
input|c1|2830487-2831996|-|ctg1_3042|	BGC0000290|c1|18538-30738|-|AAM80537.1|StaC|AAM80537.1
input|c1|2830487-2831996|-|ctg1_3042|	BGC0000397|c1|19700-34111|+|AAO23334.1|NcpB|AAO23334.1
input|c1|2830487-2831996|-|ctg1_3042|	BGC0000419|c1|39479-51463|-|AJAP_32135|Hypothetical_protein|AIG79241.1
input|c1|2830487-2831996|-|ctg1_3042|	BGC0000415|c1|3314-12751|-|AET98905.1|putative_non-ribosomal_peptide_synthetase|AET98905.1
input|c1|2830487-2831996|-|ctg1_3042|	BGC0000441|c1|20242-23427|+|CAG15010.1|peptide_synthetase,_module_3|CAG15010.1
input|c1|2830487-2831996|-|ctg1_3042|	BGC0000440|c1|26849-30034|+|CAE53351.1|non-ribosomal_peptide_synthetase|CAE53351.1
input|c1|2830487-2831996|-|ctg1_3042|	BGC0001461|c1|17714-29899|+|BS330_28390|non-ribosomal_peptide_synthetase|OLZ50885.1
input|c1|2830487-2831996|-|ctg1_3042|	BGC0001178|c1|8313-14567|+|AGS77307.1|NRPS_modules_1-2|AGS77307.1
input|c1|2830487-2831996|-|ctg1_3042|	BGC0001460|c1|49138-58587|-|H074_31757|amino_acid_adenylation_protein|EME52990.1
input|c1|2830487-2831996|-|ctg1_3042|	BGC0000450|c1|4142-13600|-|BAH04161.1|putative_non-ribosomal_peptide_synthetase|BAH04161.1
input|c1|2830487-2831996|-|ctg1_3042|	BGC0000150|c1|43884-45650|+|Strop_2725|amino_acid_adenylation_domain|ABP55169.1
input|c1|2830487-2831996|-|ctg1_3042|	BGC0001363|c1|4675-25344|+|RSp0641|probable_non_ribosomal_peptide_synthetase_protein|CAD17792.1
input|c1|2830487-2831996|-|ctg1_3042|	BGC0001754|c1|4672-25341|+|RSp0641|probable_non_ribosomal_peptide_synthetase_protein|CAD17792.1
input|c1|2830487-2831996|-|ctg1_3042|	BGC0001955|c1|39698-51877|-|AYA22334.1|KerC|AYA22334.1
input|c1|2830487-2831996|-|ctg1_3042|	BGC0002026|c1|13014-41873|+|QDA77059.1|polyketide_synthase/nonribosomal_peptide_synthetase|QDA77059.1
input|c1|2830487-2831996|-|ctg1_3042|	BGC0000290|c1|30768-35243|-|AAM80538.1|StaB|AAM80538.1
input|c1|2830487-2831996|-|ctg1_3042|	BGC0000461|c1|784-22974|-|AEP18655.1|WAPS2|AEP18655.1
input|c1|2830487-2831996|-|ctg1_3042|	BGC0001214|c1|20790-31691|+|AJV88377.1|MfnE|AJV88377.1
input|c1|2830487-2831996|-|ctg1_3042|	BGC0000378|c1|2934-4727|+|ABV56604.1|adenylation_domain_protein|ABV56604.1
input|c1|2830487-2831996|-|ctg1_3042|	BGC0001846|c1|14446-22407|-|STAN_6721|non-ribosomal_peptide_synthetase|RLV71192.1
input|c1|2830487-2831996|-|ctg1_3042|	BGC0001532|c1|37359-44777|+|ATY37592.1|BogE|ATY37592.1
input|c1|2830487-2831996|-|ctg1_3042|	BGC0000296|c1|22998-35741|+|ADG27359.1|peptide_synthetase|ADG27359.1
input|c1|2830487-2831996|-|ctg1_3042|	BGC0000296|c1|22998-35741|+|ADG27359.1|peptide_synthetase|ADG27359.1
input|c1|2830487-2831996|-|ctg1_3042|	BGC0001652|c1|1-1815|+|AOC89000.1|putative_nonribosomal_peptide_synthetase|AOC89000.1
input|c1|2830487-2831996|-|ctg1_3042|	BGC0000445|c1|28979-38401|+|CAJ34375.1|NRPS|CAJ34375.1
input|c1|2830487-2831996|-|ctg1_3042|	BGC0000336|c1|51568-69060|+|AAX31557.1|peptide_synthetase_1|AAX31557.1
input|c1|2830487-2831996|-|ctg1_3042|	BGC0001228|c1|16271-25651|-|B110_RS0125715|non-ribosomal_peptide_synthetase|WP_028678148.1
input|c1|2830487-2831996|-|ctg1_3042|	BGC0000362|c1|44047-54294|+|AAD44233.1|PstA|AAD44233.1
input|c1|2830487-2831996|-|ctg1_3042|	BGC0001020|c1|40774-42396|+|ADZ45339.1|non-ribosomal_peptide_synthetase|ADZ45339.1
input|c1|2830487-2831996|-|ctg1_3042|	BGC0000141|c1|77653-81606|+|CAI94718.1|putative_CoA_ligase|CAI94718.1
input|c1|2830487-2831996|-|ctg1_3042|	BGC0001955|c1|52184-55351|-|AYA22335.1|KerB|AYA22335.1
input|c1|2830487-2831996|-|ctg1_3042|	BGC0001975|c1|42898-57465|-|QBG38784.1|Atr23|QBG38784.1
input|c1|2830487-2831996|-|ctg1_3042|	BGC0001952|c1|1-8565|-|AXN93592.1|PuwA|AXN93592.1
input|c1|2830487-2831996|-|ctg1_3042|	BGC0001127|c1|6246-11117|+|CCJ67645.1|JagA|CCJ67645.1
input|c1|2830487-2831996|-|ctg1_3042|	BGC0001763|c1|31567-55542|+|BBA20967.1|nonribosomal_peptide_synthetase|BBA20967.1
input|c1|2830487-2831996|-|ctg1_3042|	BGC0001975|c1|20025-31823|-|QBG38782.1|Atr21|QBG38782.1
input|c1|2830487-2831996|-|ctg1_3042|	BGC0000369|c1|18328-27489|+|AHZ20773.1|non-ribosomal_peptide_synthase|AHZ20773.1
input|c1|2830487-2831996|-|ctg1_3042|	BGC0001620|c1|32343-56411|+|ASX95241.1|IlaS|ASX95241.1
input|c1|2830487-2831996|-|ctg1_3042|	BGC0001829|c1|20178-22154|+|CUX96957.1|TmcJ|CUX96957.1
input|c1|2830487-2831996|-|ctg1_3042|	BGC0000351|c1|3891-8810|+|AAC32047.1|FxbB|AAC32047.1
input|c1|2830487-2831996|-|ctg1_3042|	BGC0001231|c1|39472-51792|+|AHB82071.1|non_ribosomal_peptide_synthetase|AHB82071.1
input|c1|2830487-2831996|-|ctg1_3042|	BGC0001953|c1|1-8565|-|AXN93605.1|PuwA|AXN93605.1
input|c1|2830487-2831996|-|ctg1_3042|	BGC0000326|c1|31439-37933|+|AAK81827.1|peptide_synthetase|AAK81827.1
input|c1|2830487-2831996|-|ctg1_3042|	BGC0001716|c1|22485-32324|-|XNC2_RS10325|non-ribosomal_peptide_synthetase|WP_013184463.1
input|c1|2830487-2831996|-|ctg1_3042|	BGC0001842|c1|24148-38796|+|Pfl01_2213|putative_non-ribosomal_peptide_synthetase|ABA73956.1
input|c1|2830487-2831996|-|ctg1_3042|	BGC0000291|c1|64799-71230|+|AAZ23076.1|peptide_synthetase|AAZ23076.1
input|c1|2830487-2831996|-|ctg1_3042|	BGC0000439|c1|11584-28905|+|AHH53506.1|non-ribosomal_peptide_synthetase|AHH53506.1
input|c1|2830487-2831996|-|ctg1_3042|	BGC0001127|c1|11181-19943|+|CCJ67646.1|JagB|CCJ67646.1
input|c1|2830487-2831996|-|ctg1_3042|	BGC0001614|c1|15874-24963|-|PL8927_110038|Non-ribosomal_peptide_synthase,_involved_in_Hassallidin_biosynthesis|CZT62785.1
input|c1|2830487-2831996|-|ctg1_3042|	BGC0000360|c1|22021-29232|+|CBL93718.1|NRPS_didomain_PCP-C|CBL93718.1
input|c1|2830487-2831996|-|ctg1_3042|	BGC0000379|c1|22788-25616|+|AEG64689.1|LpmA|AEG64689.1
input|c1|2830487-2831996|-|ctg1_3042|	BGC0001095|c1|13739-24514|-|RBAM_018430|fengycin_synthetase_D|ABS74206.1
input|c1|2830487-2831996|-|ctg1_3042|	BGC0000363|c1|31283-39013|+|CAJ77696.1|MPS2_protein|CAJ77696.1
input|c1|2830487-2831996|-|ctg1_3042|	BGC0000458|c1|415-6786|+|AAP92491.1|nonribosomal_peptide_synthetase|AAP92491.1
input|c1|2830487-2831996|-|ctg1_3042|	BGC0001416|c1|16291-31125|-|AL066_08465|NunD|KPN93065.1
input|c1|2830487-2831996|-|ctg1_3042|	BGC0000291|c1|71227-86967|+|AAZ23077.1|peptide_synthetase|AAZ23077.1
input|c1|2830487-2831996|-|ctg1_3042|	BGC0000330|c1|22369-31653|-|H16_B1687|non-ribosomal_peptide_synthetase|CAJ96472.1
input|c1|2830487-2831996|-|ctg1_3042|	BGC0001582|c1|18667-64446|-|AIW58892.1|non-ribosomal_peptide_synthetase|AIW58892.1
input|c1|2830487-2831996|-|ctg1_3042|	BGC0000422|c1|30061-33309|+|ABI22132.1|putative_non-ribosomal_peptide_synthetase|ABI22132.1
input|c1|2830487-2831996|-|ctg1_3042|	BGC0001393|c1|16935-25748|+|SLUG_08130|non-ribosomal_peptide_synthetase|CCB53267.1
input|c1|2830487-2831996|-|ctg1_3042|	BGC0000270|c1|19223-22216|+|AAL15600.1|SimH|AAL15600.1
input|c1|2830487-2831996|-|ctg1_3042|	BGC0000835|c1|2435-5428|+|AAG34184.1|SimH|AAG34184.1
input|c1|2830487-2831996|-|ctg1_3042|	BGC0000984|c1|1-18531|-|Daci_4753|amino_acid_adenylation_domain_protein|ABX37382.1
input|c1|2830487-2831996|-|ctg1_3042|	BGC0001069|c1|47872-61797|+|AAY89051.1|hybrid_nonribosomal_peptide_synthetase/polyketide_synthase|AAY89051.1
input|c1|2830487-2831996|-|ctg1_3042|	BGC0001072|c1|63978-67010|+|AAK06804.1|Tyroxyl-AMP-forming_enzyme|AAK06804.1
input|c1|2830487-2831996|-|ctg1_3042|	BGC0001341|c1|2640-10610|-|A7979_04520|hypothetical_protein|ORC16617.1
input|c1|2830487-2831996|-|ctg1_3042|	BGC0000453|c1|29835-37802|+|ABA59548.1|NRPS|ABA59548.1
input|c1|2830487-2831996|-|ctg1_3042|	BGC0001117|c1|23076-38321|+|CBZ42146.1|putative_non-ribosomal_peptide_synthetase|CBZ42146.1
input|c1|2830487-2831996|-|ctg1_3042|	BGC0000401|c1|5773-12882|+|AEI70245.1|nonribosomal_peptide_synthetase_NRPS|AEI70245.1
input|c1|2830487-2831996|-|ctg1_3042|	BGC0000447|c1|34255-44247|+|CCJ67639.1|TaaD|CCJ67639.1
input|c1|2830487-2831996|-|ctg1_3042|	BGC0000384|c1|2740-10182|+|AAT12283.1|LtxA|AAT12283.1
input|c1|2830487-2831996|-|ctg1_3042|	BGC0001726|c1|15332-24676|+|APD26279.1|PtmA|APD26279.1
input|c1|2830487-2831996|-|ctg1_3042|	BGC0000308|c1|1-7194|+|SAA6008_00157|aureusimine_non-ribosomal_peptide_synthetase|ADL64235.1
input|c1|2830487-2831996|-|ctg1_3042|	BGC0000328|c1|1087-2874|+|AAQ93484.1|CmaA|AAQ93484.1
input|c1|2830487-2831996|-|ctg1_3042|	BGC0000364|c1|31361-39106|+|CAJ77716.1|Mps2_protein|CAJ77716.1
input|c1|2830487-2831996|-|ctg1_3042|	BGC0001716|c1|8144-19072|-|XNC2_RS10315|non-ribosomal_peptide_synthetase|WP_013184461.1
input|c1|2830487-2831996|-|ctg1_3042|	BGC0000291|c1|86967-94121|+|AAZ23078.1|peptide_synthetase|AAZ23078.1
input|c1|2830487-2831996|-|ctg1_3042|	BGC0000302|c1|25102-29313|+|ACZ55946.1|non-ribosomal_peptide_synthetase|ACZ55946.1
input|c1|2830487-2831996|-|ctg1_3042|	BGC0001740|c1|61089-71717|-|BBA21073.1|putative_non-ribosomal_peptide_synthetase|BBA21073.1
input|c1|2830487-2831996|-|ctg1_3042|	BGC0001980|c1|6567-24389|-|QDF82259.1|non-ribosomal_peptide_synthetase|QDF82259.1
input|c1|2830487-2831996|-|ctg1_3042|	BGC0001650|c1|2482-12507|+|ATD51278.1|nonribosomal_peptide_synthase|ATD51278.1
input|c1|2830487-2831996|-|ctg1_3042|	BGC0001715|c1|37259-40510|+|CUX79062.1|Octapeptin_synthase_subunit_C|CUX79062.1
input|c1|2830487-2831996|-|ctg1_3042|	BGC0002001|c1|24948-28274|-|Achr_RS19580|non-ribosomal_peptide_synthetase|WP_039806852.1
input|c1|2830487-2831996|-|ctg1_3042|	BGC0000439|c1|28902-50819|+|AHH53507.1|non-ribosomal_peptide_synthetase|AHH53507.1
input|c1|2830487-2831996|-|ctg1_3042|	BGC0001919|c1|2484-16343|+|BBD17759.1|non-ribosomal_peptide_synthetase|BBD17759.1
input|c1|2830487-2831996|-|ctg1_3042|	BGC0000306|c1|12315-25208|+|SSIG_05823|hypothetical_protein|EWS95124.1
input|c1|2830487-2831996|-|ctg1_3042|	BGC0000413|c1|42977-54124|-|PFL_4095|non-ribosomal_peptide_synthetase_PvdI|AAY93356.2
input|c1|2830487-2831996|-|ctg1_3042|	BGC0001715|c1|22456-37146|+|CUX79061.1|Octapeptin_synthase_subunit_B|CUX79061.1
input|c1|2830487-2831996|-|ctg1_3042|	BGC0000377|c1|4196-12010|+|AEC14346.1|nonribosomal_peptide_synthetase|AEC14346.1
input|c1|2830487-2831996|-|ctg1_3042|	BGC0001406|c1|39122-56611|+|ALV86867.1|Tlo21|ALV86867.1
input|c1|2830487-2831996|-|ctg1_3042|	BGC0000365|c1|32846-40525|+|AAT01807.1|non-ribosomal_peptide_synthetase|AAT01807.1
input|c1|2830487-2831996|-|ctg1_3042|	BGC0000427|c1|1-2667|-|Ava_3855|Amino_acid_adenylation|ABA23460.1
input|c1|2830487-2831996|-|ctg1_3042|	BGC0001131|c1|7989-27977|+|Xmir_01407|Amino_acid_adenylation|PHM49485.1
input|c1|2830487-2831996|-|ctg1_3042|	BGC0001536|c1|4176-40715|+|ATY37608.1|BreC|ATY37608.1
input|c1|2830487-2831996|-|ctg1_3042|	BGC0001952|c1|39031-56646|+|AXN93602.1|PuwF-G|AXN93602.1
input|c1|2830487-2831996|-|ctg1_3042|	BGC0000424|c1|6093-33575|+|Hsero_2343|Serobactin_synthetase|ADJ63842.1
input|c1|2830487-2831996|-|ctg1_3042|	BGC0001567|c1|7388-15121|-|SLINC_RS04015|non-ribosomal_peptide_synthetase|WP_067426775.1
input|c1|2830487-2831996|-|ctg1_3042|	BGC0001028|c1|18312-28265|+|AAF17280.1|nosC|AAF17280.1
input|c1|2830487-2831996|-|ctg1_3042|	BGC0001216|c1|2525-11218|+|AKA54626.1|NRPS|AKA54626.1
input|c1|2830487-2831996|-|ctg1_3042|	BGC0000374|c1|15504-31262|+|AEH41793.1|HrmO|AEH41793.1
input|c1|2830487-2831996|-|ctg1_3042|	BGC0001043|c1|5685-15155|-|SGR_814|putative_NRPS-type-I_PKS_fusion_protein|BAG17643.1
input|c1|2830487-2831996|-|ctg1_3042|	BGC0001125|c1|42729-53207|+|AIW82284.1|PuwG|AIW82284.1
input|c1|2830487-2831996|-|ctg1_3042|	BGC0001018|c1|6145-9462|+|BAH22763.1|nonribosomal_peptide_synthetase|BAH22763.1
input|c1|2830487-2831996|-|ctg1_3042|	BGC0001791|c1|8942-20551|+|YC6258_RS23075|non-ribosomal_peptide_synthetase|WP_044618979.1
input|c1|2830487-2831996|-|ctg1_3042|	BGC0000324|c1|1823-8512|+|CAC17499.1|putative_non-ribosomal_peptide_synthase|CAC17499.1
input|c1|2830487-2831996|-|ctg1_3042|	BGC0000331|c1|2349-12782|+|ABI26077.1|OciA|ABI26077.1
input|c1|2830487-2831996|-|ctg1_3042|	BGC0000332|c1|7252-10569|+|AAZ03551.1|McnB|AAZ03551.1
input|c1|2830487-2831996|-|ctg1_3042|	BGC0001114|c1|22470-46580|+|AGN11881.1|tstDEF|AGN11881.1
input|c1|2830487-2831996|-|ctg1_3042|	BGC0001822|c1|22559-32521|+|AWI62628.1|nonribosomal_peptide_synthetase|AWI62628.1
input|c1|2830487-2831996|-|ctg1_3042|	BGC0001943|c1|22375-32337|+|AWI62628.1|nonribosomal_peptide_synthetase|AWI62628.1
input|c1|2830487-2831996|-|ctg1_3042|	BGC0000429|c1|40329-54515|+|AEA30273.1|peptide_synthetase|AEA30273.1
input|c1|2830487-2831996|-|ctg1_3042|	BGC0001133|c1|31828-45888|-|XBJ1_0775|putative_Ornithine_racemase|CBJ79916.1
input|c1|2830487-2831996|-|ctg1_3042|	BGC0001509|c1|3177-21005|-|A8O26_RS13965|non-ribosomal_peptide_synthetase|WP_064118559.1
input|c1|2830487-2831996|-|ctg1_3042|	BGC0000305|c1|21319-39093|+|BAC67536.1|arthrofactin_synthetase_C|BAC67536.1
input|c1|2830487-2831996|-|ctg1_3042|	BGC0000415|c1|12759-20753|-|AET98906.1|putative_non-ribosomal_peptide_synthetase|AET98906.1
input|c1|2830487-2831996|-|ctg1_3042|	BGC0001532|c1|46-1980|+|ATY37588.1|BogA|ATY37588.1
input|c1|2830487-2831996|-|ctg1_3042|	BGC0001457|c1|31736-34924|+|ctg1_orf17||ctg1_orf17
input|c1|2830487-2831996|-|ctg1_3042|	BGC0001650|c1|12562-17727|+|ATD51279.1|nonribosomal_peptide_synthase|ATD51279.1
input|c1|2830487-2831996|-|ctg1_3042|	BGC0000392|c1|7525-17757|-|Amir_2719|amino_acid_adenylation_domain_protein|ACU36654.1
input|c1|2830487-2831996|-|ctg1_3042|	BGC0000950|c1|10789-13350|+|ADY76667.1|non-ribosomal_peptide_synthetase|ADY76667.1
input|c1|2830487-2831996|-|ctg1_3042|	BGC0001033|c1|39884-48106|+|ERIC2_c18110|non-ribosomal_peptide_ligase_domain_protein|AHD05621.1
input|c1|2830487-2831996|-|ctg1_3042|	BGC0001950|c1|36785-54340|+|AXN93581.1|PuwF-G|AXN93581.1
input|c1|2830487-2831996|-|ctg1_3042|	BGC0001951|c1|37913-55468|+|AXN93590.1|PuwF-G|AXN93590.1
input|c1|2830487-2831996|-|ctg1_3042|	BGC0001089|c1|47347-63648|+|CAG23960.2|hybrid_NRPS/PKS_protein|CAG23960.2
input|c1|2830487-2831996|-|ctg1_3042|	BGC0001331|c1|15081-21515|-|F583_RS01000000127210|non-ribosomal_peptide_synthetase|WP_019032755.1
input|c1|2830487-2831996|-|ctg1_3042|	BGC0001451|c1|27620-30697|-|BCRE_RS14180|non-ribosomal_peptide_synthetase|WP_050383088.1
input|c1|2830487-2831996|-|ctg1_3042|	BGC0000310|c1|1451-17218|+|AAC06346.1|bacitracin_synthetase_1|AAC06346.1
input|c1|2830487-2831996|-|ctg1_3042|	BGC0000383|c1|412-3609|-|plu1878||CAE14171.1
input|c1|2830487-2831996|-|ctg1_3042|	BGC0001133|c1|20001-31823|-|XBJ1_0774|putative_Phenylalanine_racemase_(ATP-hydrolyzing)|CBJ79915.1
input|c1|2830487-2831996|-|ctg1_3042|	BGC0001825|c1|1-14850|+|XNC2_RS11345|non-ribosomal_peptide_synthetase|WP_013184596.1
input|c1|2830487-2831996|-|ctg1_3042|	BGC0001211|c1|2458-24696|+|AMYAL_RS0130210|non-ribosomal_peptide_synthetase|WP_084702182.1
input|c1|2830487-2831996|-|ctg1_3042|	BGC0000310|c1|25258-44337|+|AAC06348.1|bacitracin_synthetase_3|AAC06348.1
input|c1|2830487-2831996|-|ctg1_3042|	BGC0000407|c1|27497-38347|+|AEW31022.1|plipastatin_synthetase|AEW31022.1
input|c1|2830487-2831996|-|ctg1_3042|	BGC0000999|c1|7134-16505|-|ABL86391.1|hybrid_polyketide_synthase_and_nonribosomal_peptide_synthetase|ABL86391.1
input|c1|2830487-2831996|-|ctg1_3042|	BGC0001451|c1|1621-11031|-|BCRE_RS14165|non-ribosomal_peptide_synthetase|WP_050383082.1
input|c1|2830487-2831996|-|ctg1_3042|	BGC0002001|c1|33275-38572|-|Achr_RS19590|non-ribosomal_peptide_synthetase|WP_039806856.1
input|c1|2830487-2831996|-|ctg1_3042|	BGC0001017|c1|45196-51576|+|AAF00961.1|mcyB|AAF00961.1
input|c1|2830487-2831996|-|ctg1_3042|	BGC0001101|c1|37317-40721|-|AAN85501.1|nonribosomal_peptide_synthetase|AAN85501.1
input|c1|2830487-2831996|-|ctg1_3042|	BGC0001189|c1|9378-17168|+|RALTA_B1227|non_ribosomal_peptide_synthase,_antibiotic_synthesis;_contains_3_condensation_domains,_2_AMP-acid_ligases_II_domains,_2_PP-binding,_Phosphopantetheine_attachment_site|CAQ71828.1
input|c1|2830487-2831996|-|ctg1_3042|	BGC0001033|c1|16841-22156|+|ERIC2_c18060|putative_non-ribosomal_peptide_ligase_domain_protein|AHD05616.1
input|c1|2830487-2831996|-|ctg1_3042|	BGC0001070|c1|105617-113008|+|orf_R1|putative_non-ribosomal_peptide_synthetase|CAN89656.1
input|c1|2830487-2831996|-|ctg1_3042|	BGC0001451|c1|32033-35800|-|BCRE_RS14195|non-ribosomal_peptide_synthetase|WP_050383094.1
input|c1|2830487-2831996|-|ctg1_3042|	BGC0001553|c1|3690-13544|+|AUD08663.1|iPKS-NRPS|AUD08663.1
input|c1|2830487-2831996|-|ctg1_3042|	BGC0000323|c1|1142-10639|+|AHZ34232.1|CifA|AHZ34232.1
input|c1|2830487-2831996|-|ctg1_3042|	BGC0000448|c1|1985-6613|+|ACN39015.1|putative_nonribosomal_peptide_synthetase_TomB|ACN39015.1
input|c1|2830487-2831996|-|ctg1_3042|	BGC0001125|c1|35566-42678|+|AIW82283.1|PuwF|AIW82283.1
input|c1|2830487-2831996|-|ctg1_3042|	BGC0001953|c1|37654-46308|+|AXN93614.1|PuwF|AXN93614.1
input|c1|2830487-2831996|-|ctg1_3042|	BGC0001657|c1|5995-33765|+|BAV56270.1||BAV56270.1
input|c1|2830487-2831996|-|ctg1_3042|	BGC0001822|c1|16083-22562|+|AWI62627.1|nonribosomal_peptide_synthetase|AWI62627.1
input|c1|2830487-2831996|-|ctg1_3042|	BGC0001824|c1|2923-14448|+|Xbed_01550|peptide_synthase|OTA20325.1
input|c1|2830487-2831996|-|ctg1_3042|	BGC0001826|c1|7091-10841|+|Xekj_RS17945|non-ribosomal_peptide_synthetase|Xekj_RS17945
input|c1|2830487-2831996|-|ctg1_3042|	BGC0001943|c1|15899-22378|+|AWI62627.1|nonribosomal_peptide_synthetase|AWI62627.1
input|c1|2830487-2831996|-|ctg1_3042|	BGC0001071|c1|17094-41852|+|ADA69239.2|trans-AT_hybrid_polyketide_synthase-NRPS|ADA69239.2
input|c1|2830487-2831996|-|ctg1_3042|	BGC0000341|c1|104002-106581|+|ABD65960.1|nonribosomal_peptide_synthetase|ABD65960.1
input|c1|2830487-2831996|-|ctg1_3042|	BGC0001509|c1|21002-34018|-|A8O26_RS13970|non-ribosomal_peptide_synthetase|WP_064118560.1
input|c1|2830487-2831996|-|ctg1_3042|	BGC0001614|c1|30541-36987|-|PL8927_110045|non-ribosomal_peptide_synthase_involved_in_Hassallidin_biosynthesis|CZT62792.1
input|c1|2830487-2831996|-|ctg1_3042|	BGC0001615|c1|5233-9219|+|ANY58984.1|non-ribosomal_synthetase|ANY58984.1
input|c1|2830487-2831996|-|ctg1_3042|	BGC0000921|c1|9882-11663|+|ADQ74618.1|amino_acid_adenylation_protein|ADQ74618.1
input|c1|2830487-2831996|-|ctg1_3042|	BGC0001039|c1|9040-15483|+|AEF33078.1|dimodular_nonribosomal_peptide_synthetase|AEF33078.1
input|c1|2830487-2831996|-|ctg1_3042|	BGC0000388|c1|10069-18312|+|AAU34202.1|mannopeptimycin_peptide_synthetase_MppA|AAU34202.1
input|c1|2830487-2831996|-|ctg1_3042|	BGC0000402|c1|7943-24052|-|ERIC2_c18760|nonribosomal_peptide_ligase_subunit|AHD05678.1
input|c1|2830487-2831996|-|ctg1_3042|	BGC0000430|c1|5278-17793|-|NSP_49230|Long-chain-fatty-acid--CoA_ligase|AHJ31215.1
input|c1|2830487-2831996|-|ctg1_3042|	BGC0000459|c1|21154-38325|-|AGN74885.1|nonribosomal_peptide_synthetase|AGN74885.1
input|c1|2830487-2831996|-|ctg1_3042|	BGC0000951|c1|19411-21957|+|ADN26252.1|peptide_synthetase|ADN26252.1
input|c1|2830487-2831996|-|ctg1_3042|	BGC0001048|c1|16093-22491|+|ABL74936.1|NRPS|ABL74936.1
input|c1|2830487-2831996|-|ctg1_3042|	BGC0000298|c1|15751-19029|+|ACM68690.1|AerG1|ACM68690.1
input|c1|2830487-2831996|-|ctg1_3042|	BGC0000333|c1|18423-41780|+|Sare_4562|amino_acid_adenylation_domain|ABW00331.1
input|c1|2830487-2831996|-|ctg1_3042|	BGC0000413|c1|23151-36383|-|PFL_4093|non-ribosomal_peptide_synthetase_PvdD|AAY93354.1
input|c1|2830487-2831996|-|ctg1_3042|	BGC0000958|c1|2449-11142|+|STREPS4_RS11225|non-ribosomal_peptide_synthetase|WP_010639240.1
input|c1|2830487-2831996|-|ctg1_3042|	BGC0001111|c1|49812-73226|+|CCA89328.1|mixed_trans-AT_type_I_polyketide_synthase/nonribosomal_peptide_synthetase|CCA89328.1
input|c1|2830487-2831996|-|ctg1_3042|	BGC0001416|c1|36456-38315|-|AL066_08490|NunB1|KPN90374.1
input|c1|2830487-2831996|-|ctg1_3042|	BGC0000367|c1|10722-17549|+|BBR47_28920|linear_pentadecapeptide_gramicidin_synthetase_LgrA|BAH43869.1
input|c1|2830487-2831996|-|ctg1_3042|	BGC0000963|c1|24406-30894|+|AAG02355.1|peptide_synthetase_NRPS9-8|AAG02355.1
input|c1|2830487-2831996|-|ctg1_3042|	BGC0000969|c1|23105-26461|+|CAJ46691.1|non-ribosomal_peptide_synthase|CAJ46691.1
input|c1|2830487-2831996|-|ctg1_3042|	BGC0001178|c1|19111-31326|+|AGS77309.1|NRPS_modules_4-6|AGS77309.1
input|c1|2830487-2831996|-|ctg1_3042|	BGC0000362|c1|67088-71286|+|AAF63833.1|PstD|AAF63833.1
input|c1|2830487-2831996|-|ctg1_3042|	BGC0000966|c1|30674-33826|+|AFD30953.1|CrmB|AFD30953.1
input|c1|2830487-2831996|-|ctg1_3042|	BGC0000305|c1|8237-21253|+|BAC67535.1|arthrofactin_synthetase_B|BAC67535.1
input|c1|2830487-2831996|-|ctg1_3042|	BGC0000368|c1|13537-20943|-|CBA63680.1|nonribosomal_peptide_synthetase_NRPS|CBA63680.1
input|c1|2830487-2831996|-|ctg1_3042|	BGC0001195|c1|11670-16304|+|AJW65406.1|nonribosomal_peptide_synthetase|AJW65406.1
input|c1|2830487-2831996|-|ctg1_3042|	BGC0001980|c1|24386-37399|-|QDF82255.1|non-ribosomal_peptide_synthetase|QDF82255.1
input|c1|2830487-2831996|-|ctg1_3042|	BGC0000186|c1|49526-61303|-|BTH_II1673|thiotemplate_mechanism_natural_product_synthetase|ABC35522.1
input|c1|2830487-2831996|-|ctg1_3042|	BGC0000336|c1|91070-98209|+|AAX31559.1|peptide_synthetase_3|AAX31559.1
input|c1|2830487-2831996|-|ctg1_3042|	BGC0001090|c1|11141-27232|-|RBAM_018170|bacillomycin_D_synthetase_B|ABS74180.1
input|c1|2830487-2831996|-|ctg1_3042|	BGC0000335|c1|19123-26763|+|AID65224.1|nonribosomal_peptide_synthetase|AID65224.1
input|c1|2830487-2831996|-|ctg1_3042|	BGC0000369|c1|43869-50324|-|AHZ20781.1|non-ribosomal_peptide_synthase|AHZ20781.1
input|c1|2830487-2831996|-|ctg1_3042|	BGC0000834|c1|3076-4878|+|AAF67501.2|peptide_synthetase-like_protein|AAF67501.2
input|c1|2830487-2831996|-|ctg1_3042|	BGC0001125|c1|53421-56729|+|AIW82285.1|PuwH|AIW82285.1
input|c1|2830487-2831996|-|ctg1_3042|	BGC0000290|c1|35246-41458|-|AAM80539.1|StaA|AAM80539.1
input|c1|2830487-2831996|-|ctg1_3042|	BGC0000399|c1|2886-9251|+|PFL_2145|non-ribosomal_peptide_synthetase_OfaA|AAY91419.3
input|c1|2830487-2831996|-|ctg1_3042|	BGC0000994|c1|47783-52270|+|AAF86395.1|FkbP|AAF86395.1
input|c1|2830487-2831996|-|ctg1_3042|	BGC0001059|c1|13227-18950|+|ACM79806.1|ZmaB|ACM79806.1
input|c1|2830487-2831996|-|ctg1_3042|	BGC0001628|c1|20600-32077|+|BAX90000.1|Non-ribosomal_peptide_synthetase|BAX90000.1
input|c1|2830487-2831996|-|ctg1_3042|	BGC0000431|c1|23657-41905|+|SSGG_00678|nonribosomal_peptide_synthetase|EFE73312.1
input|c1|2830487-2831996|-|ctg1_3042|	BGC0000461|c1|22955-50851|-|AEP18656.1|WAPS1|AEP18656.1
input|c1|2830487-2831996|-|ctg1_3042|	BGC0001312|c1|18615-29936|+|PFLU_2553|putative_non-ribosomal_peptide_synthetase|CAY48789.1
input|c1|2830487-2831996|-|ctg1_3042|	BGC0001984|c1|42975-55616|-|QED55422.1|nonribosomal_peptide_synthetase|QED55422.1
input|c1|2830487-2831996|-|ctg1_3042|	BGC0001695|c1|3943-18042|+|AWX24482.1|non-ribosomal_peptide_synthetase|AWX24482.1
input|c1|2830487-2831996|-|ctg1_3042|	BGC0000353|c1|61-4575|-|AAC68816.1|FK506_peptide_synthetase|AAC68816.1
input|c1|2830487-2831996|-|ctg1_3042|	BGC0000832|c1|4043-5845|+|AAN65224.1|peptide_synthetase-like_protein|AAN65224.1
input|c1|2830487-2831996|-|ctg1_3042|	BGC0000974|c1|32700-41591|+|CBD77746.1|non-ribosomal_peptide_synthetase/polyketide_synthase|CBD77746.1
input|c1|2830487-2831996|-|ctg1_3042|	BGC0001559|c1|29028-37919|+|AIR74926.1|polyketide_synthase|AIR74926.1
input|c1|2830487-2831996|-|ctg1_3042|	BGC0001925|c1|3122-4720|+|BBG06551.1|AMP_binding_enzyme|BBG06551.1
input|c1|2830487-2831996|-|ctg1_3042|	BGC0000447|c1|44558-65716|+|CCJ67640.1|TaaE|CCJ67640.1
input|c1|2830487-2831996|-|ctg1_3042|	BGC0001058|c1|13584-19979|+|ACG60782.1|NRPS(C/A/PCP/C/A/PCP)|ACG60782.1
input|c1|2830487-2831996|-|ctg1_3042|	BGC0001636|c1|7553-46678|-|BBC83957.1|nonribosomal_peptide_synthetase|BBC83957.1
input|c1|2830487-2831996|-|ctg1_3042|	BGC0002025|c1|39363-61112|+|QDA77045.1|polyketide_synthase/nonribosomal_peptide_synthetase|QDA77045.1
input|c1|2830487-2831996|-|ctg1_3042|	BGC0000964|c1|11740-22692|-|BTH_I2364|peptide_synthetase,_putative|ABC36785.1
input|c1|2830487-2831996|-|ctg1_3042|	BGC0001877|c1|1-3120|+|FS847_01740|non-ribosomal_peptide_synthetase|TXC99989.1
input|c1|2830487-2831996|-|ctg1_3042|	BGC0000964|c1|30919-36018|-|BTH_I2367|dihydroaeruginoic_acid_synthetase|ABC39418.1
input|c1|2830487-2831996|-|ctg1_3042|	BGC0001421|c1|22508-39013|+|APZ78729.1|nonribosomal_peptide_synthetase|APZ78729.1
input|c1|2830487-2831996|-|ctg1_3042|	BGC0001519|c1|21668-29392|+|STRAU_RS01655|non-ribosomal_peptide_synthetase|WP_016638470.1
input|c1|2830487-2831996|-|ctg1_3042|	BGC0001430|c1|20185-33594|+|APZ78834.1|nonribosomal_peptide_synthetase|APZ78834.1
input|c1|2830487-2831996|-|ctg1_3042|	BGC0001657|c1|33746-53263|+|BAV56271.1||BAV56271.1
input|c1|2830487-2831996|-|ctg1_3042|	BGC0000291|c1|45924-64802|+|AAZ23075.1|peptide_synthetase|AAZ23075.1
input|c1|2830487-2831996|-|ctg1_3042|	BGC0001059|c1|29629-37317|+|AAR87760.2|ZmaK|AAR87760.2
input|c1|2830487-2831996|-|ctg1_3042|	BGC0001330|c1|22061-28492|+|ABD52_RS02405|non-ribosomal_peptide_synthetase|WP_053065269.1
input|c1|2830487-2831996|-|ctg1_3042|	BGC0001574|c1|8898-13178|+|ATY72525.1|non-ribosomal_peptide_synthetase|ATY72525.1
input|c1|2830487-2831996|-|ctg1_3042|	BGC0001036|c1|20806-29235|+|AGZ15459.1|putative_non-ribosomal_peptide_synthetase|AGZ15459.1
input|c1|2830487-2831996|-|ctg1_3042|	BGC0000413|c1|36396-42977|-|PFL_4094|non-ribosomal_peptide_synthetase_PvdJ|AAY93355.1
input|c1|2830487-2831996|-|ctg1_3042|	BGC0000435|c1|1065-10571|+|PSPTO_2829|non-ribosomal_peptide_synthetase_SyfA|AAO56328.1
input|c1|2830487-2831996|-|ctg1_3042|	BGC0000833|c1|3625-5424|+|AAG29780.1|peptide_synthetase-like_protein|AAG29780.1
input|c1|2830487-2831996|-|ctg1_3042|	BGC0001328|c1|13753-17124|+|MCBG_00135|non-ribosomal_peptide_synthetase|EWM63002.1
input|c1|2830487-2831996|-|ctg1_3042|	BGC0001420|c1|12676-21819|+|APZ78715.1|nonribosomal_peptide_synthetase|APZ78715.1
input|c1|2830487-2831996|-|ctg1_3042|	BGC0001721|c1|11715-21164|-|AUD11994.1|OrbI|AUD11994.1
input|c1|2830487-2831996|-|ctg1_3042|	BGC0000398|c1|4357-10734|+|AFH75328.1|nonribosomal_peptide_synthetase|AFH75328.1
input|c1|2830487-2831996|-|ctg1_3042|	BGC0001090|c1|27277-39225|-|RBAM_018180|bacillomycin_D_synthetase_A_|ABS74181.1
input|c1|2830487-2831996|-|ctg1_3042|	BGC0001711|c1|40445-49942|+|JM78_19305|amino_acid_adenylation_protein|KFL51887.1
input|c1|2830487-2831996|-|ctg1_3042|	BGC0001015|c1|42195-48629|+|CAD29798.1|peptide_synthetase|CAD29798.1
input|c1|2830487-2831996|-|ctg1_3042|	BGC0001415|c1|885-16928|-|SMDB11_2289|non-ribosomal_peptide_synthetase|CDG12864.1
input|c1|2830487-2831996|-|ctg1_3042|	BGC0000311|c1|7138-16635|+|CAC48360.1|peptide_synthetase|CAC48360.1
input|c1|2830487-2831996|-|ctg1_3042|	BGC0001098|c1|5152-17100|+|BAB69698.1|iturin_A_synthetase_A|BAB69698.1
input|c1|2830487-2831996|-|ctg1_3042|	BGC0000984|c1|18531-28526|-|Daci_4754|amino_acid_adenylation_domain_protein|ABX37383.1
input|c1|2830487-2831996|-|ctg1_3042|	BGC0001565|c1|9189-55043|-|ATQ39428.1|cyclosporin_C_synthetase|ATQ39428.1
input|c1|2830487-2831996|-|ctg1_3042|	BGC0000455|c1|7730-17188|+|AEI58865.1|peptide_synthetase|AEI58865.1
input|c1|2830487-2831996|-|ctg1_3042|	BGC0001418|c1|12676-21825|+|APZ78691.1|nonribosomal_peptide_synthetase|APZ78691.1
input|c1|2830487-2831996|-|ctg1_3042|	BGC0001740|c1|42624-46088|-|BBA21071.1|putative_non-ribosomal_peptide_synthetase|BBA21071.1
input|c1|2830487-2831996|-|ctg1_3042|	BGC0001112|c1|11310-31478|+|CAL69889.1|RhiB_protein|CAL69889.1
input|c1|2830487-2831996|-|ctg1_3042|	BGC0001435|c1|3411-12785|+|AJD77023.1|IkaA|AJD77023.1
input|c1|2830487-2831996|-|ctg1_3042|	BGC0001667|c1|50165-54016|+|AQH32486.1|peptide_synthetase|AQH32486.1
input|c1|2830487-2831996|-|ctg1_3042|	BGC0002002|c1|3002-4771|-|WN53_RS03350|amino_acid_adenylation_domain-containing_protein|WP_024483797.1
input|c1|2830487-2831996|-|ctg1_3042|	BGC0001419|c1|12566-21715|+|APZ78703.1|nonribosomal_peptide_synthetase|APZ78703.1
input|c1|2830487-2831996|-|ctg1_3042|	BGC0001564|c1|16202-44983|+|AVR48535.1|CusC|AVR48535.1
input|c1|2830487-2831996|-|ctg1_3042|	BGC0000360|c1|32041-34500|-|CBL93720.1|NRPS_didomain_PCP-A|CBL93720.1
input|c1|2830487-2831996|-|ctg1_3042|	BGC0001016|c1|52304-56158|+|AAO62588.1|peptide_sythetase|AAO62588.1
input|c1|2830487-2831996|-|ctg1_3042|	BGC0001327|c1|13540-16911|+|IH31_RS0100585|tyrocidine_synthase_3|WP_030498974.1
input|c1|2830487-2831996|-|ctg1_3042|	BGC0001556|c1|3775-13779|+|AWO77084.1|hybrid_non-ribosomal_peptide_synthetase/type_I_polyketide_synthase|AWO77084.1
input|c1|2830487-2831996|-|ctg1_3042|	BGC0000972|c1|30721-35517|-|CAJ76292.1|putative_non-ribosomal_peptide_synthase|CAJ76292.1
input|c1|2830487-2831996|-|ctg1_3042|	BGC0001842|c1|7883-24151|+|Pfl01_2212|putative_non-ribosomal_peptide_synthetase|ABA73955.1
input|c1|2830487-2831996|-|ctg1_3042|	BGC0000289|c1|54777-61070|+|CAD91220.1|putative_non-ribosomal_peptide_synthetase,_modules_1-2|CAD91220.1
input|c1|2830487-2831996|-|ctg1_3042|	BGC0000973|c1|26548-34206|+|CCC55921.1|non-ribosomal_peptide_synthetase/polyketide_synthase_hybrid_protein|CCC55921.1
input|c1|2830487-2831996|-|ctg1_3042|	BGC0000354|c1|20826-30257|+|CAJ18237.2|non-ribosomal_peptide_synthetase_B|CAJ18237.2
input|c1|2830487-2831996|-|ctg1_3042|	BGC0001394|c1|2610-7136|-|MYSTI_04320|non-ribosomal_peptide_synthetase|AGC45618.1
input|c1|2830487-2831996|-|ctg1_3042|	BGC0001459|c1|9023-18490|+|ATP06_0208105|non-ribosomal_peptide_synthetase|OKA09423.1
input|c1|2830487-2831996|-|ctg1_3042|	BGC0001800|c1|14419-28872|+|AVI26390.1|polyketide_synthase_/_nonribosomal_peptide_synthase_hybrid|AVI26390.1
input|c1|2830487-2831996|-|ctg1_3042|	BGC0000408|c1|1-14862|+|ACA97576.1|PmxA|ACA97576.1
input|c1|2830487-2831996|-|ctg1_3042|	BGC0000337|c1|47923-71714|-|MAA_10043|non-ribosomal_peptide_synthetase|MAA_10043
input|c1|2830487-2831996|-|ctg1_3042|	BGC0000445|c1|11847-13637|+|CAJ34367.1|NRPS_protein|CAJ34367.1
input|c1|2830487-2831996|-|ctg1_3042|	BGC0001036|c1|13694-21445|+|AGZ15458.1|putative_non-ribosomal_peptide_synthetase|AGZ15458.1
input|c1|2830487-2831996|-|ctg1_3042|	BGC0001999|c1|15516-32240|-|BGRAMDRAFT_RS22645|non-ribosomal_peptide_synthetase|WP_006051170.1
input|c1|2830487-2831996|-|ctg1_3042|	BGC0001028|c1|28262-35614|+|AAF17281.1|nosD|AAF17281.1
input|c1|2830487-2831996|-|ctg1_3042|	BGC0001153|c1|9-14765|+|AEZ51516.1|pmxA|AEZ51516.1
input|c1|2830487-2831996|-|ctg1_3042|	BGC0001089|c1|8427-23375|+|CAG23957.2|hybrid_NRPS/PKS_protein|CAG23957.2
input|c1|2830487-2831996|-|ctg1_3042|	BGC0001443|c1|2545-7191|-|G339_RS37205|type_I_polyketide_synthase|WP_019634550.1
input|c1|2830487-2831996|-|ctg1_3042|	BGC0001153|c1|22005-40826|+|AEZ51520.1|pmxE|AEZ51520.1
input|c1|2830487-2831996|-|ctg1_3042|	BGC0001192|c1|1-14997|+|AJM89735.1|PmxA|AJM89735.1
input|c1|2830487-2831996|-|ctg1_3042|	BGC0001667|c1|43752-50162|+|AQH32485.1|peptide_synthetase|AQH32485.1
input|c1|2830487-2831996|-|ctg1_3042|	BGC0000974|c1|47269-51879|+|CBD77749.1|non-ribosomal_peptide_synthetase|CBD77749.1
input|c1|2830487-2831996|-|ctg1_3042|	BGC0000976|c1|44157-53744|-|AEE88284.1|CurF|AEE88284.1
input|c1|2830487-2831996|-|ctg1_3042|	BGC0000993|c1|5034-10127|+|ABP57745.1|DepA|ABP57745.1
input|c1|2830487-2831996|-|ctg1_3042|	BGC0001165|c1|21881-31468|+|AAT70101.1|CurF|AAT70101.1
input|c1|2830487-2831996|-|ctg1_3042|	BGC0001559|c1|43597-48207|+|AIR74925.1|non-ribosomal_peptide_synthetase|AIR74925.1
input|c1|2830487-2831996|-|ctg1_3042|	BGC0001807|c1|42445-61209|+|ATL73036.1|amino_acid_adenylation_protein|ATL73036.1
input|c1|2830487-2831996|-|ctg1_3042|	BGC0001017|c1|51573-55448|+|AAF00962.1|mcyC|AAF00962.1
input|c1|2830487-2831996|-|ctg1_3042|	BGC0000316|c1|13445-20650|+|ABR67744.1|CmnA|ABR67744.1
input|c1|2830487-2831996|-|ctg1_3042|	BGC0000396|c1|9320-13162|+|AEO14744.1|NdaB|AEO14744.1
input|c1|2830487-2831996|-|ctg1_3042|	BGC0001056|c1|25460-37969|+|CCM44336.1|Nonribosomal_peptide_synthetase|CCM44336.1
input|c1|2830487-2831996|-|ctg1_3042|	BGC0001346|c1|9072-22079|+|AOA33122.1|Nonribosomal_peptide_synthetase|AOA33122.1
input|c1|2830487-2831996|-|ctg1_3042|	BGC0001519|c1|13008-21656|+|STRAU_RS01650|non-ribosomal_peptide_synthetase|WP_016638469.1
input|c1|2830487-2831996|-|ctg1_3042|	BGC0001434|c1|1-3510|+|ANG60379.1|nonribosomal_peptide_synthetase_BudA|ANG60379.1
input|c1|2830487-2831996|-|ctg1_3042|	BGC0001698|c1|1-3510|+|ANG60379.1|nonribosomal_peptide_synthetase_BudA|ANG60379.1
input|c1|2830487-2831996|-|ctg1_3042|	BGC0000408|c1|22102-41040|+|ACA97580.1|PmxE|ACA97580.1
input|c1|2830487-2831996|-|ctg1_3042|	BGC0000369|c1|27532-38469|+|AHZ20774.1|non-ribosomal_peptide_synthase|AHZ20774.1
input|c1|2830487-2831996|-|ctg1_3042|	BGC0000452|c1|11983-22752|+|BBR47_27880|tyrocidine_synthetase_II|BAH43765.1
input|c1|2830487-2831996|-|ctg1_3042|	BGC0001047|c1|6217-18789|+|CAD70195.1|non-ribosomal_peptide_synthetase|CAD70195.1
input|c1|2830487-2831996|-|ctg1_3042|	BGC0001381|c1|26559-29669|+|AJO72717.1|adenylation_domain-containing_protein|AJO72717.1
input|c1|2830487-2831996|-|ctg1_3042|	BGC0000345|c1|7043-13456|+|AHB38515.1|non-ribosomal_peptide_synthetase|AHB38515.1
input|c1|2830487-2831996|-|ctg1_3042|	BGC0000443|c1|5609-21733|+|AED90002.1|non-ribosomal_peptide_synthetase_ThaA|AED90002.1
input|c1|2830487-2831996|-|ctg1_3042|	BGC0001567|c1|3271-7347|-|SLINC_RS04010|non-ribosomal_peptide_synthetase|WP_079164394.1
input|c1|2830487-2831996|-|ctg1_3042|	BGC0000402|c1|1-7806|-|ERIC2_c18750|nonribosomal_peptide_ligase_subunit|AHD05677.1
input|c1|2830487-2831996|-|ctg1_3042|	BGC0001332|c1|22884-26207|-|B073_RS0123880|non-ribosomal_peptide_synthetase|WP_018540603.1
input|c1|2830487-2831996|-|ctg1_3042|	BGC0001437|c1|9378-15110|+|AQZ26587.1|obafluorin_dimodular_nonribosomal_peptide_synthetase|AQZ26587.1
input|c1|2830487-2831996|-|ctg1_3042|	BGC0001710|c1|9378-15110|+|AQZ26587.1|obafluorin_dimodular_nonribosomal_peptide_synthetase|AQZ26587.1
input|c1|2830487-2831996|-|ctg1_3042|	BGC0000966|c1|23210-30664|+|AFD30954.1|CrmA|AFD30954.1
input|c1|2830487-2831996|-|ctg1_3042|	BGC0001101|c1|24778-28095|+|AAN85493.1|nonribosomal_peptide_synthetase|AAN85493.1
input|c1|2830487-2831996|-|ctg1_3042|	BGC0000403|c1|3838-8364|+|AFJ14793.1|PlpD|AFJ14793.1
input|c1|2830487-2831996|-|ctg1_3042|	BGC0000962|c1|16987-25650|+|AAN32981.1|BarG|AAN32981.1
input|c1|2830487-2831996|-|ctg1_3042|	BGC0001016|c1|45906-52307|+|AAO62587.1|peptide_sythetase|AAO62587.1
input|c1|2830487-2831996|-|ctg1_3042|	BGC0001192|c1|22294-41172|+|AJM89738.1|PmxE|AJM89738.1
input|c1|2830487-2831996|-|ctg1_3042|	BGC0001711|c1|12318-25721|+|JM78_19285|amino_acid_adenylation_protein|KFL51883.1
input|c1|2830487-2831996|-|ctg1_3042|	BGC0001999|c1|9170-15185|-|BGRAMDRAFT_RS22640|non-ribosomal_peptide_synthetase|BGRAMDRAFT_RS22640
input|c1|2830487-2831996|-|ctg1_3042|	BGC0001040|c1|67319-71944|+|CAA60461.1|pipecolate_incorporating_enzyme|CAA60461.1
input|c1|2830487-2831996|-|ctg1_3042|	BGC0001469|c1|4132-21873|-|ASG16_028340|NRPS|RAT94090.1
input|c1|2830487-2831996|-|ctg1_3042|	BGC0001672|c1|37727-42628|-|AQX14499.1|monobactam_NRPS_scaffold_1|AQX14499.1
input|c1|2830487-2831996|-|ctg1_3042|	BGC0000967|c1|51876-65756|+|BAP05591.1|calC|BAP05591.1
input|c1|2830487-2831996|-|ctg1_3042|	BGC0001015|c1|48704-52600|+|CAD29799.1|microcystin_synthetase|CAD29799.1
input|c1|2830487-2831996|-|ctg1_3042|	BGC0001477|c1|96517-99612|+|AVV61987.1|putative_non-ribosomal_peptide_synthetase|AVV61987.1
input|c1|2830487-2831996|-|ctg1_3042|	BGC0001705|c1|44386-48240|+|ATP76244.1|NdaB|ATP76244.1
input|c1|2830487-2831996|-|ctg1_3042|	BGC0001017|c1|36793-45180|+|AAF00960.1|mcyA|AAF00960.1
input|c1|2830487-2831996|-|ctg1_3042|	BGC0001021|c1|5868-10916|-|Rv2380c|Peptide_synthetase_MbtE_(peptide_synthase)|CCP45168.1
input|c1|2830487-2831996|-|ctg1_3042|	BGC0001885|c1|31485-35111|+|DAC76731.1|methionyl-tRNA_formyltransferase|DAC76731.1
input|c1|2830487-2831996|-|ctg1_3042|	BGC0001646|c1|3132-13793|+|AXA20090.1|hybrid_trans-AT_PKS/NRPS_LgaA|AXA20090.1
input|c1|2830487-2831996|-|ctg1_3042|	BGC0001946|c1|3132-13793|+|AXA20090.1|hybrid_trans-AT_PKS/NRPS_LgaA|AXA20090.1
input|c1|2830487-2831996|-|ctg1_3042|	BGC0001818|c1|6017-10186|-|BAV57443.1|NRPS_(C-A-PCP-TE)|BAV57443.1
input|c1|2830487-2831996|-|ctg1_3042|	BGC0001912|c1|6017-10186|-|BAV57443.1|NRPS_(C-A-PCP-TE)|BAV57443.1
input|c1|2830487-2831996|-|ctg1_3042|	BGC0001001|c1|53274-56750|+|AAS98786.1|nonribosomal_peptide_synthetase|AAS98786.1
input|c1|2830487-2831996|-|ctg1_3042|	BGC0001856|c1|155569-158616|-|QBF51786.1|Nrps|QBF51786.1
input|c1|2830487-2831996|-|ctg1_3042|	BGC0000963|c1|30891-34091|+|AAG02356.1|peptide_synthetase_NRPS7|AAG02356.1
input|c1|2830487-2831996|-|ctg1_3042|	BGC0001059|c1|28077-29654|+|AAR87759.1|ZmaJ|AAR87759.1
input|c1|2830487-2831996|-|ctg1_3042|	BGC0001737|c1|48944-53488|+|AQW44894.1|non-ribosomal_peptide_synthetase|AQW44894.1
input|c1|2830487-2831996|-|ctg1_3042|	BGC0001794|c1|15664-23178|+|AQV04230.1|SwnK|AQV04230.1
input|c1|2830487-2831996|-|ctg1_3042|	BGC0000335|c1|5528-18073|+|AID65222.1|putative_aspartate_racemase|AID65222.1
input|c1|2830487-2831996|-|ctg1_3042|	BGC0001005|c1|18726-30332|+|AHI59109.1|locillomycin_synthase_B|AHI59109.1
input|c1|2830487-2831996|-|ctg1_3042|	BGC0001024|c1|13537-17409|+|AAF19811.1|mtaC|AAF19811.1
input|c1|2830487-2831996|-|ctg1_3042|	BGC0001033|c1|54260-58753|+|ERIC2_c18170|putative_non-ribosomal_peptide_ligase_domain_protein|AHD05627.1
input|c1|2830487-2831996|-|ctg1_3042|	BGC0001393|c1|5584-12708|+|SLUG_08100|non-ribosomal_peptide_synthetase|CCB53264.1
input|c1|2830487-2831996|-|ctg1_3042|	BGC0000301|c1|9882-17606|+|ABV79987.1|ApnC|ABV79987.1
input|c1|2830487-2831996|-|ctg1_3042|	BGC0001524|c1|5289-11894|+|Sulba_0748|amino_acid_adenylation_enzyme/thioester_reductase_family_protein|AFL68053.1
input|c1|2830487-2831996|-|ctg1_3042|	BGC0001829|c1|6235-12738|+|CUX96954.1|TmcG|CUX96954.1
input|c1|2830487-2831996|-|ctg1_3042|	BGC0000300|c1|15614-19819|-|SSMG_02537|predicted_protein|EFL06866.1
input|c1|2830487-2831996|-|ctg1_3042|	BGC0001716|c1|32315-40636|-|XNC2_RS10330|non-ribosomal_peptide_synthetase|WP_013184464.1
input|c1|2830487-2831996|-|ctg1_3042|	BGC0001968|c1|13041-34754|+|QBC75021.1|non-ribosomal_peptide_synthetase|QBC75021.1
input|c1|2830487-2831996|-|ctg1_3042|	BGC0000955|c1|11416-27699|+|CCA29203.1|non-ribosomal_peptide_synthetase/polyketide_synthase|CCA29203.1
input|c1|2830487-2831996|-|ctg1_3042|	BGC0001692|c1|19715-23926|+|XNC1_RS09410|non-ribosomal_peptide_synthetase|WP_013184322.1
input|c1|2830487-2831996|-|ctg1_3042|	BGC0000081|c1|105061-108576|-|AFV52191.1|NRPS_adenylation_domain|AFV52191.1
input|c1|2830487-2831996|-|ctg1_3042|	BGC0001646|c1|13790-33007|+|AXA20091.1|hybrid_trans-AT_PKS/NRPS_LgaB|AXA20091.1
input|c1|2830487-2831996|-|ctg1_3042|	BGC0001946|c1|13790-33007|+|AXA20091.1|hybrid_trans-AT_PKS/NRPS_LgaB|AXA20091.1
input|c1|2830487-2831996|-|ctg1_3042|	BGC0001033|c1|22176-26174|+|ERIC2_c18070|putative_non-ribosomal_peptide_ligase_domain_protein|AHD05617.1
input|c1|2830487-2831996|-|ctg1_3042|	BGC0001793|c1|10624-18126|+|AQV04224.1|SwnK|AQV04224.1
input|c1|2830487-2831996|-|ctg1_3042|	BGC0001823|c1|54635-61369|-|ATY69584.1|hybrid_nonribosomal_peptide_synthetase/type_I_polyketide_synthase|ATY69584.1
input|c1|2830487-2831996|-|ctg1_3042|	BGC0000997|c1|10523-23068|+|CAL80821.1|sylD-like_NRPS/PKS|CAL80821.1
input|c1|2830487-2831996|-|ctg1_3042|	BGC0000444|c1|10210-14568|+|stPAI029|thaxtomin_synthetase_A|AAW49318.1
input|c1|2830487-2831996|-|ctg1_3042|	BGC0001106|c1|56198-62179|+|ABS90473.1|NRPS|ABS90473.1
input|c1|2830487-2831996|-|ctg1_3042|	BGC0001652|c1|1870-6513|+|AOC89001.1|putative_nonribosomal_peptide_synthetase|AOC89001.1
input|c1|2830487-2831996|-|ctg1_3042|	BGC0001034|c1|10735-22728|+|CCE88377.1|non-ribosomal_peptide_synthetase/polyketide_synthase|CCE88377.1
input|c1|2830487-2831996|-|ctg1_3042|	BGC0001885|c1|69191-75313|+|DAC76736.1|non-ribosomal_peptide_synthetase|DAC76736.1
input|c1|2830487-2831996|-|ctg1_3042|	BGC0001667|c1|35371-43734|+|AQH32484.1|peptide_synthetase|AQH32484.1
input|c1|2830487-2831996|-|ctg1_3042|	BGC0001415|c1|16931-24061|-|SMDB11_2290|non-ribosomal_peptide_synthetase|CDG12865.1
input|c1|2830487-2831996|-|ctg1_3042|	BGC0000975|c1|35090-45121|+|ABM21572.1|crpD|ABM21572.1
input|c1|2830487-2831996|-|ctg1_3042|	BGC0001330|c1|33957-39629|+|ABD52_RS02415|non-ribosomal_peptide_synthetase|WP_053065270.1
input|c1|2830487-2831996|-|ctg1_3042|	BGC0001768|c1|7101-25239|-|NECHADRAFT_106280|hypothetical_protein|XP_003044554.1
input|c1|2830487-2831996|-|ctg1_3042|	BGC0000437|c1|2471-30967|-|Psyr_2608|Amino_acid_adenylation|AAY37647.1
input|c1|2830487-2831996|-|ctg1_3042|	BGC0000443|c1|21737-35314|+|AED90003.1|non-ribosomal_peptide_synthetase_ThaB|AED90003.1
input|c1|2830487-2831996|-|ctg1_3042|	BGC0001108|c1|12407-38212|+|AAS47564.1|mixed_type_I_polyketide_synthase/nonribosomal_peptide_synthetase|AAS47564.1
input|c1|2830487-2831996|-|ctg1_3042|	BGC0001109|c1|6309-32114|+|ctg1_orf6||ctg1_orf6
input|c1|2830487-2831996|-|ctg1_3042|	BGC0001328|c1|23249-26306|+|MCBG_00138|linear_gramicidin_synthetase_LgrC|EWM63005.1
input|c1|2830487-2831996|-|ctg1_3042|	BGC0001715|c1|10101-22370|+|CUX79060.1|Octapeptin_synthase_subunit_A|CUX79060.1
input|c1|2830487-2831996|-|ctg1_3042|	BGC0000292|c1|8532-13255|-|ATEG_03470|predicted_protein|EAU36744.1
input|c1|2830487-2831996|-|ctg1_3042|	BGC0000378|c1|21587-37369|-|ABV56588.1|KtzH|ABV56588.1
input|c1|2830487-2831996|-|ctg1_3042|	BGC0001609|c1|20607-26943|+|TRIVIDRAFT_78708|putative_non-ribosomal_peptide_synthetase_GliP|EHK22005.1
input|c1|2830487-2831996|-|ctg1_3042|	BGC0000302|c1|17408-25105|+|ACZ55944.1|non-ribosomal_peptide_synthetase|ACZ55944.1
input|c1|2830487-2831996|-|ctg1_3042|	BGC0001149|c1|1410-8675|+|BN844_0706|NRPS|CDF96614.1
input|c1|2830487-2831996|-|ctg1_3042|	BGC0002014|c1|1577-9109|-|OK006_RS36465|non-ribosomal_peptide_synthase|WP_054234617.1
input|c1|2830487-2831996|-|ctg1_3042|	BGC0000383|c1|4900-17382|-|plu1880|hypothetical_protein|CAE14173.1
input|c1|2830487-2831996|-|ctg1_3042|	BGC0000349|c1|3828-20117|+|SACE_3035|putative_non-ribosomal_peptide_synthetase|CAM02313.1
input|c1|2830487-2831996|-|ctg1_3042|	BGC0001614|c1|39402-47882|-|PL8927_110047|Non-ribosomal_peptide_synthase_involved_in_Hassallidin_biosynthesis|CZT62794.1
input|c1|2830487-2831996|-|ctg1_3042|	BGC0000293|c1|1-7132|-|NFIA_055290|nonribosomal_peptide_synthase,_putative|EAW16180.1
input|c1|2830487-2831996|-|ctg1_3042|	BGC0001327|c1|22695-27251|+|IH31_RS0100595|non-ribosomal_peptide_synthetase|WP_052165466.1
input|c1|2830487-2831996|-|ctg1_3042|	BGC0000375|c1|1630-5763|+|AFV27434.1|indigoidine_synthase|AFV27434.1
input|c1|2830487-2831996|-|ctg1_3042|	BGC0001764|c1|37286-41338|+|BAW27693.1|NRPS(C-A-T-TE)|BAW27693.1
input|c1|2830487-2831996|-|ctg1_3042|	BGC0001344|c1|24918-35453|+|ADH04680.1|hybrid_polyketide_synthase/non-ribosomal_peptide_synthetase|ADH04680.1
input|c1|2830487-2831996|-|ctg1_3042|	BGC0001750|c1|2053-3564|+|ATG32071.1|proline_specific_adenylation_domain-containing_protein|ATG32071.1
input|c1|2830487-2831996|-|ctg1_3042|	BGC0000379|c1|32712-42275|+|AEG64696.1|LpmB|AEG64696.1
input|c1|2830487-2831996|-|ctg1_3042|	BGC0000388|c1|18309-29315|+|AAU34203.1|mannopeptimycin_peptide_synthetase_MppB|AAU34203.1
input|c1|2830487-2831996|-|ctg1_3042|	BGC0000445|c1|21188-28972|+|CAJ34374.1|NRPS_protein|CAJ34374.1
input|c1|2830487-2831996|-|ctg1_3042|	BGC0000985|c1|47969-54460|+|TMO_c0611|DidJ|AFK57221.1
input|c1|2830487-2831996|-|ctg1_3042|	BGC0001957|c1|13163-15529|+|QCX41944.1|Amc7|QCX41944.1
input|c1|2830487-2831996|-|ctg1_3042|	BGC0001958|c1|13163-15529|+|QCX41944.1|Amc7|QCX41944.1
input|c1|2830487-2831996|-|ctg1_3042|	BGC0001016|c1|37522-45888|+|AAO62586.1|peptide_sythetase|AAO62586.1
input|c1|2830487-2831996|-|ctg1_3042|	BGC0002014|c1|31663-43095|+|OK006_RS36605|non-ribosomal_peptide_synthetase|WP_054234643.1
input|c1|2830487-2831996|-|ctg1_3042|	BGC0000412|c1|5118-10547|+|AAC83657.1|pyochelin_synthetase|AAC83657.1
input|c1|2830487-2831996|-|ctg1_3042|	BGC0000955|c1|4229-11416|+|CCA29202.1|non-ribosomal_peptide_synthetase|CCA29202.1
input|c1|2830487-2831996|-|ctg1_3042|	BGC0001873|c1|1164-8606|-|Xsze_RS17115|non-ribosomal_peptide_synthetase|WP_051462298.1
input|c1|2830487-2831996|-|ctg1_3042|	BGC0000436|c1|6976-19461|+|PMI03_05101|amino_acid_adenylation_enzyme/thioester_reductase_family_protein|EJK79843.1
input|c1|2830487-2831996|-|ctg1_3042|	BGC0001545|c1|9134-16382|+|FGSG_11395|hypothetical_protein|XP_011325838.1
input|c1|2830487-2831996|-|ctg1_3042|	BGC0000319|c1|20406-31667|+|SSCG_00146|N-(5-amino-5-carboxypentanoyl)-L-cysteinyl-D-_valine_synthase|EDY47118.1
input|c1|2830487-2831996|-|ctg1_3042|	BGC0001303|c1|60277-61821|-|ALA09366.1|AMP-dependent_synthetase_and_ligase|ALA09366.1
input|c1|2830487-2831996|-|ctg1_3042|	BGC0001331|c1|3956-9631|-|F583_RS01000000127205|non-ribosomal_peptide_synthetase|WP_019032753.1
input|c1|2830487-2831996|-|ctg1_3042|	BGC0001813|c1|3655-14310|-|IF71_RS0139180|non-ribosomal_peptide_synthetase|WP_003981346.1
input|c1|2830487-2831996|-|ctg1_3042|	BGC0000950|c1|20727-22250|-|ADY76674.1|non-ribosomal_peptide_synthetase|ADY76674.1
input|c1|2830487-2831996|-|ctg1_3042|	BGC0000369|c1|51868-60414|+|AHZ20784.1|non-ribosomal_peptide_synthase|AHZ20784.1
input|c1|2830487-2831996|-|ctg1_3042|	BGC0001024|c1|17406-27281|+|AAF19812.1|MtaD|AAF19812.1
input|c1|2830487-2831996|-|ctg1_3042|	BGC0001393|c1|26469-28208|+|SLUG_08150|AMP-binding_enzyme|CCB53269.1
input|c1|2830487-2831996|-|ctg1_3042|	BGC0001515|c1|42092-63902|+|ANIA_07884|nonribosomal_peptide_synthase,_putative_(JCVI)|CBF73453.1
input|c1|2830487-2831996|-|ctg1_3042|	BGC0001519|c1|9633-11225|+|STRAU_RS01635|amino_acid_adenylation_domain-containing_protein|WP_016638466.1
input|c1|2830487-2831996|-|ctg1_3042|	BGC0000396|c1|1368-9317|+|AEO14743.1|NdaA|AEO14743.1
input|c1|2830487-2831996|-|ctg1_3042|	BGC0000404|c1|23318-34654|-|ABA70582.1|alpha-aminoadypil-cysteinyl-valine_synthetase|ABA70582.1
input|c1|2830487-2831996|-|ctg1_3042|	BGC0001008|c1|50248-53595|-|ABY66004.1|type_II_beta-Tyr_adenylation_domain_protein|ABY66004.1
input|c1|2830487-2831996|-|ctg1_3042|	BGC0000405|c1|25677-37052|-|ABR12615.1|ACV_synthetase|ABR12615.1
input|c1|2830487-2831996|-|ctg1_3042|	BGC0000432|c1|15476-17464|-|BAL15726.1|NRPS|BAL15726.1
input|c1|2830487-2831996|-|ctg1_3042|	BGC0000314|c1|22660-32502|+|PpisJ2_010100002426|non-ribosomal_peptide_synthetase|WP_010369430.1
input|c1|2830487-2831996|-|ctg1_3042|	BGC0001584|c1|35130-37778|-|ANY94451.1|A-domain_type_II_peptide_synthetase|ANY94451.1
input|c1|2830487-2831996|-|ctg1_3042|	BGC0001070|c1|44173-48825|+|CAN89633.1|putative_hybrid_non-ribosomal_peptide_synthetase/polyketide_synthase|CAN89633.1
input|c1|2830487-2831996|-|ctg1_3042|	BGC0000314|c1|14810-22657|+|PpisJ2_010100002421|non-ribosomal_peptide_synthase|WP_010369428.1
input|c1|2830487-2831996|-|ctg1_3042|	BGC0001036|c1|10526-12112|+|AGZ15455.1|non-ribosomal_peptide_synthetase|AGZ15455.1
input|c1|2830487-2831996|-|ctg1_3042|	BGC0000465|c1|1-6003|-|XNC1_2299|putative_Peptide_synthetase|CBJ90358.1
input|c1|2830487-2831996|-|ctg1_3042|	BGC0000304|c1|35951-51438|+|ACZ66258.1|APS1|ACZ66258.1
input|c1|2830487-2831996|-|ctg1_3042|	BGC0001966|c1|42561-74741|-|QCC62999.1|BII-rafflesfungin_nonribosomal_protein_synthetase|QCC62999.1
input|c1|2830487-2831996|-|ctg1_3042|	BGC0000965|c1|41047-43692|-|AAL06681.1|A-domain_type_II_peptide_synthetase|AAL06681.1
input|c1|2830487-2831996|-|ctg1_3042|	BGC0001397|c1|34908-37523|-|WQO_33890|hypothetical_protein|ALU98443.1
input|c1|2830487-2831996|-|ctg1_3042|	BGC0000982|c1|26454-36314|+|AAW03327.1|CtaD|AAW03327.1
input|c1|2830487-2831996|-|ctg1_3042|	BGC0000465|c1|6000-10043|-|XNC1_2300|putative_Peptide_synthetase|CBJ90359.1
input|c1|2830487-2831996|-|ctg1_3042|	BGC0001922|c1|20146-21678|-|BBE36469.1|amino_acid_adenylation_domain-containing_protein|BBE36469.1
input|c1|2830487-2831996|-|ctg1_3042|	BGC0001597|c1|17640-19151|+|BAV56002.1|ATP-dependent_ligase|BAV56002.1
input|c1|2830487-2831996|-|ctg1_3042|	BGC0001166|c1|1-15624|+|AGQ43600.1|HC-toxin_synthetase|AGQ43600.1
input|c1|2830487-2831996|-|ctg1_3042|	BGC0000957|c1|31887-40389|+|AHH25595.1|PKS|AHH25595.1
input|c1|2830487-2831996|-|ctg1_3042|	BGC0001820|c1|20001-26319|-|AQZ42163.1|putative_nonribosomal_peptide_synthase|AQZ42163.1
input|c1|2830487-2831996|-|ctg1_3042|	BGC0001251|c1|1269-15341|+|AET13879.1|epichloenin_A_synthetase|AET13879.1
input|c1|2830487-2831996|-|ctg1_3042|	BGC0001250|c1|1-14073|+|AET13875.1|epichloenin_A_synthetase|AET13875.1
input|c1|2830487-2831996|-|ctg1_3042|	BGC0001666|c1|7959-22766|+|ATY46587.1|polyketide_synthase|ATY46587.1
input|c1|2830487-2831996|-|ctg1_3042|	BGC0000106|c1|10604-27700|+|ADM46356.1|polyketide_synthase|ADM46356.1
input|c1|2830487-2831996|-|ctg1_3042|	BGC0000444|c1|14565-19082|+|stPAI030|thaxtomin_synthetase_B|AAW49319.1
input|c1|2830487-2831996|-|ctg1_3042|	BGC0000090|c1|20330-40657|+|ACF35445.1|mbcAI|ACF35445.1
input|c1|2830487-2831996|-|ctg1_3042|	BGC0001119|c1|11548-27195|+|CCP20047.1|divK_protein|CCP20047.1
input|c1|2830487-2831996|-|ctg1_3042|	BGC0001287|c1|58029-74879|-|CQR60497.1|Polyketide_synthase,_type_I,_modules:_loading,_1,_2_and_3|CQR60497.1
input|c1|2830487-2831996|-|ctg1_3042|	BGC0001055|c1|24283-30390|+|eco2024|putative_peptide_synthase|CAJ87590.1
input|c1|2830487-2831996|-|ctg1_3042|	BGC0000137|c1|6978-22442|+|Sare_1246|AMP-dependent_synthetase_and_ligase|ABV97151.1
input|c1|2830487-2831996|-|ctg1_3042|	BGC0001890|c1|2-1612|+|VIBHAR_01379|hypothetical_protein|ABU70356.1
input|c1|2830487-2831996|-|ctg1_3042|	BGC0000413|c1|160681-173709|-|PFL_4189|non-ribosomal_peptide_synthetase_PvdL|AAY93445.1
input|c1|2830487-2831996|-|ctg1_3042|	BGC0001785|c1|20415-37088|+|ASZ00147.1|polyketide_synthase|ASZ00147.1
input|c1|2830487-2831996|-|ctg1_3042|	BGC0001439|c1|36508-38130|+|B9W62_32075|acyl--CoA_ligase|OWA01623.1
input|c1|2830487-2831996|-|ctg1_3042|	BGC0001705|c1|36499-44382|+|ATP76243.1|NdaA|ATP76243.1
input|c1|2830487-2831996|-|ctg1_3042|	BGC0000287|c1|611-6985|-|PA2302|AmbE|AAG05690.1
input|c1|2830487-2831996|-|ctg1_3042|	BGC0000984|c1|33171-38540|-|Daci_4756|amino_acid_adenylation_domain_protein|ABX37385.1
input|c1|2830487-2831996|-|ctg1_3042|	BGC0000024|c1|3029-4546|-|CAE02600.1|p-nitrobenzoate_CoA_ligase|CAE02600.1
input|c1|2830487-2831996|-|ctg1_3042|	BGC0000210|c1|40362-41948|+|CAE17553.1|acyl_CoA_ligase|CAE17553.1
input|c1|2834276-2835170|-|ctg1_3045|	BGC0001750|c1|33274-34176|+|ATG32085.1|LysR_family_transcriptional_regulator|ATG32085.1
input|c1|2834276-2835170|-|ctg1_3045|	BGC0000929|c1|297-1202|+|ABQ88341.1|Lys-R_type_regulatory_protein|ABQ88341.1
input|c1|2834276-2835170|-|ctg1_3045|	BGC0000014|c1|2782-3732|-|ABK32249.1|Amb1|ABK32249.1
input|c1|2834276-2835170|-|ctg1_3045|	BGC0001543|c1|48357-49250|+|CCG06128.1|putative_transcriptional_regulater|CCG06128.1
input|c1|2835253-2836033|+|ctg1_3046|	BGC0001750|c1|32376-33155|-|ATG32084.1|NAD(P)H_dehydrogenase|ATG32084.1
input|c1|2835253-2836033|+|ctg1_3046|	BGC0000703|c1|185558-186343|+|BAE95582.1|putative_NAD(P)H_quinone_reductase|BAE95582.1
input|c1|2838712-2839033|-|ctg1_3051|	BGC0000443|c1|1300-2094|+|AED89998.1|AraC_family_transcriptional_regulator|AED89998.1
input|c1|2839244-2839595|-|ctg1_3052|	BGC0000443|c1|1300-2094|+|AED89998.1|AraC_family_transcriptional_regulator|AED89998.1
input|c1|2839738-2839927|+|ctg1_3053|	BGC0000443|c1|984-1301|-|AED89997.1|HlyD_family_secretion_protein|AED89997.1
input|c1|2839939-2840848|+|ctg1_3054|	BGC0000443|c1|65-949|-|AED89996.1|hypothetical_protein|AED89996.1
input|c1|2839939-2840848|+|ctg1_3054|	BGC0001392|c1|20262-21305|-|Cpin_5332|secretion_protein_HlyD_family_protein|ACU62763.1
input|c1|2843855-2844638|+|ctg1_3059|	BGC0000413|c1|85169-85999|+|PFL_4124|transcriptional_regulator,_AraC_family|AAY93385.2
input|c1|2843855-2844638|+|ctg1_3059|	BGC0001114|c1|1-576|-|AGN11877.1|putative_transcriptional_regulator|AGN11877.1
input|c1|2844640-2846149|-|ctg1_3060|	BGC0000413|c1|86004-87593|-|PFL_4125|drug_resistance_transporter,_EmrB/QacA_family|AAY93386.1
input|c1|2844640-2846149|-|ctg1_3060|	BGC0000892|c1|1566-3206|-|bgla_1g20140|transporter|AEA60653.1
input|c1|2844640-2846149|-|ctg1_3060|	BGC0000652|c1|30663-32270|+|ABS50496.1|NapR6|ABS50496.1
input|c1|2844640-2846149|-|ctg1_3060|	BGC0001079|c1|34888-36495|+|ABS50468.1|putative_efflux_protein|ABS50468.1
input|c1|2844640-2846149|-|ctg1_3060|	BGC0002016|c1|3667-5145|+|C5F59_12875|MFS_transporter|PPQ57485.1
input|c1|2844640-2846149|-|ctg1_3060|	BGC0000079|c1|6894-8444|-|ACN69979.1|efflux_transporter|ACN69979.1
input|c1|2844640-2846149|-|ctg1_3060|	BGC0001101|c1|16467-18083|+|AAN85487.1|antibiotic_efflux_protein|AAN85487.1
input|c1|2844640-2846149|-|ctg1_3060|	BGC0001336|c1|9259-10971|+|asmbl_8|putative_transporter_EspT1|AHE14650.1
input|c1|2844640-2846149|-|ctg1_3060|	BGC0000194|c1|4086-5687|+|CAC44189.1|integral_membrane_protein|CAC44189.1
input|c1|2844640-2846149|-|ctg1_3060|	BGC0001597|c1|61349-62869|+|BAV56014.1|MFS_transporter|BAV56014.1
input|c1|2844640-2846149|-|ctg1_3060|	BGC0000806|c1|2444-4057|-|AHL24451.1|EmrB/QacA_subfamily_drug_resistance_transporter|AHL24451.1
input|c1|2844640-2846149|-|ctg1_3060|	BGC0001719|c1|1305-2948|-|AWM72899.1|major_facilitator_superfamily_protein|AWM72899.1
input|c1|2844640-2846149|-|ctg1_3060|	BGC0000140|c1|2074-3669|-|ACZ65473.1|antibiotic_efflux_protein|ACZ65473.1
input|c1|2844640-2846149|-|ctg1_3060|	BGC0001846|c1|39045-40574|-|STAN_6729|Export_protein|RLV71200.1
input|c1|2844640-2846149|-|ctg1_3060|	BGC0001563|c1|1378-3532|-|BAZ95819.1|cpaN1_MFS_transporter|BAZ95819.1
input|c1|2846138-2847290|-|ctg1_3061|	BGC0000413|c1|87586-88695|-|PFL_4126|auxiliary_transport_protein,_membrane_fusion_protein_family|AAY93387.1
input|c1|2846138-2847290|-|ctg1_3061|	BGC0000892|c1|3206-4294|-|bgla_1g20150|secretion_protein_HlyD|AEA60654.1
input|c1|2846138-2847290|-|ctg1_3061|	BGC0001480|c1|6870-8045|+|T451_RS23295|HlyD_family_secretion_protein|WP_051604059.1
input|c1|2846138-2847290|-|ctg1_3061|	BGC0001392|c1|20262-21305|-|Cpin_5332|secretion_protein_HlyD_family_protein|ACU62763.1
input|c1|2847286-2848735|-|ctg1_3062|	BGC0000413|c1|88692-90170|-|PFL_4127|efflux_transporter,_outer_membrane_factor_lipoprotein,_NodT_family|AAY93388.1
input|c1|2847286-2848735|-|ctg1_3062|	BGC0001980|c1|45425-46831|+|QDF82261.1|RND_efflux_system,_outer_membrane_lipoprotein_CmeC|QDF82261.1
input|c1|2847286-2848735|-|ctg1_3062|	BGC0000411|c1|37-1485|-|ABW17373.1|OprM|ABW17373.1
input|c1|2847286-2848735|-|ctg1_3062|	BGC0001149|c1|11362-12786|+|BN844_0709|RND_efflux_system|CDF96617.1
input|c1|2847286-2848735|-|ctg1_3062|	BGC0001790|c1|17610-19175|+|AOZ21318.1|SulK|AOZ21318.1
input|c1|2847286-2848735|-|ctg1_3062|	BGC0000892|c1|1-1554|-|bgla_1g20130|RND_efflux_system,_outer_membrane_lipoprotein,_NodT|AEA60652.1
input|c2|3049715-3051356|+|ctg1_3273|	BGC0001101|c1|128316-129971|-|AAN85547.1|ABC_transporter|AAN85547.1
input|c2|3049715-3051356|+|ctg1_3273|	BGC0000907|c1|32696-34348|-|ABX00624.1|LmrC|ABX00624.1
input|c2|3049715-3051356|+|ctg1_3273|	BGC0001100|c1|3499-5136|+|BAC76467.1|putative_ABC_transporter_protein|BAC76467.1
input|c2|3049715-3051356|+|ctg1_3273|	BGC0000698|c1|30998-32710|+|ABC42565.1|putative_ABC_transporter|ABC42565.1
input|c2|3049715-3051356|+|ctg1_3273|	BGC0001138|c1|17455-19167|-|AET51851.1|ABC_transporter|AET51851.1
input|c2|3049715-3051356|+|ctg1_3273|	BGC0001101|c1|125637-127256|+|AAN85545.1|antibiotic_resistance_protein|AAN85545.1
input|c2|3049715-3051356|+|ctg1_3273|	BGC0000814|c1|36919-38553|+|ACN29728.1|putative_ABC_transporter|ACN29728.1
input|c2|3049715-3051356|+|ctg1_3273|	BGC0000873|c1|2494-4170|-|CAA59109.1|Ard1_protein|CAA59109.1
input|c2|3049715-3051356|+|ctg1_3273|	BGC0000459|c1|47430-49085|+|AGN74890.1|ABC_transporter|AGN74890.1
input|c2|3049715-3051356|+|ctg1_3273|	BGC0001830|c1|2632-4284|+|AKG06371.1|ABC_transporter|AKG06371.1
input|c2|3049715-3051356|+|ctg1_3273|	BGC0001812|c1|6540-8195|+|ARW71479.1|ABC_transporter|ARW71479.1
input|c2|3049715-3051356|+|ctg1_3273|	BGC0000085|c1|53765-55465|+|BAC76502.1|putative_ABC_transporter_protein|BAC76502.1
input|c2|3049715-3051356|+|ctg1_3273|	BGC0001116|c1|14249-15922|-|BAF50716.2|ABC-transporter_protein|BAF50716.2
input|c2|3049715-3051356|+|ctg1_3273|	BGC0002033|c1|27475-29127|+|SAM23877_RS26680|ABC-F_type_ribosomal_protection_protein_Srm(B)|WP_053138477.1
input|c2|3049715-3051356|+|ctg1_3273|	BGC0000019|c1|15512-17245|-|ABW91161.1|exporter/resistance_protein|ABW91161.1
input|c2|3049715-3051356|+|ctg1_3273|	BGC0001931|c1|67352-69004|-|ctg1_28||ctg1_28
input|c2|3049715-3051356|+|ctg1_3273|	BGC0000612|c1|1096-2643|-|BC_5072|ABC_transporter_ATP-binding_protein|AAP11941.1
input|c2|3049715-3051356|+|ctg1_3273|	BGC0001120|c1|11459-13051|+|BTH_I2269|ABC_transporter,_ATP-binding_protein|ABC38495.1
input|c2|3049715-3051356|+|ctg1_3273|	BGC0000973|c1|9314-10099|+|CCC55907.1|putative_ABC_tarnsporter,_ATP-binding_protein|CCC55907.1
input|c2|3049715-3051356|+|ctg1_3273|	BGC0000882|c1|17171-18754|-|AFD20756.1|ABC_transporter_superfamily|AFD20756.1
input|c2|3049715-3051356|+|ctg1_3273|	BGC0001214|c1|42512-44158|+|AJV88390.1|MfnR|AJV88390.1
input|c2|3049715-3051356|+|ctg1_3273|	BGC0001133|c1|56856-58766|-|XBJ1_0786|putative_transport_protein_(ABC_superfamily,_atp_bind)|CBJ79927.1
input|c2|3049715-3051356|+|ctg1_3273|	BGC0000703|c1|143041-144720|-|BAE95543.1|ABC_transporter_ATP-binding_protein|BAE95543.1
input|c2|3049715-3051356|+|ctg1_3273|	BGC0000699|c1|3692-4510|+|CAF31834.1|hypotheticl_protein|CAF31834.1
input|c2|3049715-3051356|+|ctg1_3273|	BGC0000001|c1|53212-54831|+|AEK75511.1|ATP-binding_ABC_peptide_transporter|AEK75511.1
input|c2|3049715-3051356|+|ctg1_3273|	BGC0001058|c1|75940-76620|+|ACG60758.1|ABC_transporter|ACG60758.1
input|c2|3049715-3051356|+|ctg1_3273|	BGC0000953|c1|24970-26649|+|AEF16054.1|ABC_transporter|AEF16054.1
input|c2|3049715-3051356|+|ctg1_3273|	BGC0000291|c1|39941-40651|+|AAZ23072.1|hypothetical_protein|AAZ23072.1
input|c2|3049715-3051356|+|ctg1_3273|	BGC0001940|c1|1740-2555|+|AXM42912.1|ABC_transporter_ATP-binding_protein|AXM42912.1
input|c2|3049715-3051356|+|ctg1_3273|	BGC0000336|c1|40394-41137|-|AAX31547.1|putative_ABC_transporter_ATP-binding_protein|AAX31547.1
input|c2|3049715-3051356|+|ctg1_3273|	BGC0000513|c1|4494-6203|+|SACE_4233|putative_ABC_transporter|CAM03502.1
input|c2|3049715-3051356|+|ctg1_3273|	BGC0000496|c1|649-2553|-|SGR_2394|membrane_translocator|BAG19223.1
input|c2|3049715-3051356|+|ctg1_3273|	BGC0000412|c1|11590-13302|+|AAK01464.1|ABC_transporter|AAK01464.1
input|c2|3049715-3051356|+|ctg1_3273|	BGC0001999|c1|36174-36998|-|BGRAMDRAFT_RS22655|ATP-binding_cassette_domain-containing_protein|WP_006051173.1
input|c2|3049715-3051356|+|ctg1_3273|	BGC0000529|c1|12762-13712|+|ADK32558.1|ABC_transporter_ATP-binding_domain|ADK32558.1
input|c2|3049715-3051356|+|ctg1_3273|	BGC0000703|c1|191742-192515|+|BAE95588.1|iron_ABC_transporter_ATP-binding_protein|BAE95588.1
input|c2|3049715-3051356|+|ctg1_3273|	BGC0000133|c1|60723-61406|-|AFI57021.1|QmnRs2|AFI57021.1
input|c2|3049715-3051356|+|ctg1_3273|	BGC0001593|c1|47711-48514|+|ARF06233.1|ABC_transporter_protein|ARF06233.1
input|c2|3049715-3051356|+|ctg1_3273|	BGC0000947|c1|14980-15744|+|ABM30208.1|PvuE|ABM30208.1
input|c2|3049715-3051356|+|ctg1_3273|	BGC0000934|c1|21420-23207|+|AHW81481.1|hypothetical_protein|AHW81481.1
input|c2|3049715-3051356|+|ctg1_3273|	BGC0001598|c1|54280-55038|+|AOE23597.1|FoxTIX|AOE23597.1
input|c2|3049715-3051356|+|ctg1_3273|	BGC0000544|c1|3201-4106|-|CCQ18690.1|ABC_transporter_ATP-binding_protein|CCQ18690.1
input|c2|3049715-3051356|+|ctg1_3273|	BGC0000495|c1|29326-30105|-|ACR33057.1|ABC_transporter|ACR33057.1
input|c2|3049715-3051356|+|ctg1_3273|	BGC0001292|c1|12994-14856|-|ALE27499.1|ABC_transporter|ALE27499.1
input|c2|3049715-3051356|+|ctg1_3273|	BGC0001607|c1|6899-7876|-|IG74_RS0132905|ABC_transporter_ATP-binding_protein|WP_030684648.1
input|c2|3049715-3051356|+|ctg1_3273|	BGC0000392|c1|17830-18615|-|Amir_2720|ABC_transporter_related|ACU36655.1
input|c2|3049715-3051356|+|ctg1_3273|	BGC0000518|c1|5711-7808|-|SSQG_07267|ABC_transporter_ATP-binding_protein|EFL36749.1
input|c2|3049715-3051356|+|ctg1_3273|	BGC0001540|c1|25653-26627|+|ARK19492.1|transporter|ARK19492.1
input|c2|3049715-3051356|+|ctg1_3273|	BGC0000690|c1|14-1789|-|CAA07371.1|StrW|CAA07371.1
input|c2|3049715-3051356|+|ctg1_3273|	BGC0001056|c1|4812-5531|-|CCM44327.1|putative_ABC_transporter_ATP-binding_protein|CCM44327.1
input|c2|3049715-3051356|+|ctg1_3273|	BGC0001574|c1|15306-16109|+|ATY72535.1|iron_complex_transport_ATP-binding_protein|ATY72535.1
input|c2|3049715-3051356|+|ctg1_3273|	BGC0000074|c1|8437-9207|-|AAY28215.1|unknown|AAY28215.1
input|c2|3049715-3051356|+|ctg1_3273|	BGC0000128|c1|23611-25380|+|AAY59067.1|ATP-binding_protein|AAY59067.1
input|c2|3049715-3051356|+|ctg1_3273|	BGC0002001|c1|1-768|+|Achr_RS19525|ATP-binding_cassette_domain-containing_protein|WP_039806835.1
input|c2|3049715-3051356|+|ctg1_3273|	BGC0000207|c1|11266-12075|+|CAH10182.1|ChaT3_protein|CAH10182.1
input|c2|3049715-3051356|+|ctg1_3273|	BGC0000410|c1|10826-12595|+|ABS50189.1|putative_ABC_transporter_permease/ATP-binding_protein|ABS50189.1
input|c2|3049715-3051356|+|ctg1_3273|	BGC0002005|c1|2714-4873|+|BRN51_RS06475|peptidase_domain-containing_ABC_transporter|WP_012444311.1
input|c2|3049715-3051356|+|ctg1_3273|	BGC0000165|c1|78599-79912|-|ADU86007.1|putative_ABC_transporter-related_protein|ADU86007.1
input|c2|3049715-3051356|+|ctg1_3273|	BGC0000324|c1|20061-21887|+|CAC17506.1|putative_ABC_transporter_ATP-binding_protein|CAC17506.1
input|c2|3049715-3051356|+|ctg1_3273|	BGC0000495|c1|16569-17330|+|ACR33047.1|ABC_transport_protein_ATP-binding|ACR33047.1
input|c2|3049715-3051356|+|ctg1_3273|	BGC0000544|c1|1083-1832|+|CCQ18687.1|ABC_transporter_ATP-binding_protein|CCQ18687.1
input|c2|3049715-3051356|+|ctg1_3273|	BGC0001498|c1|11825-12622|+|XSR1_300025|Iron(3+)-hydroxamate_import_ATP-binding_protein_FhuC|CDL83408.1
input|c2|3049715-3051356|+|ctg1_3273|	BGC0000325|c1|17067-17930|-|CAB53325.1|putative_iron-siderophore_ABC-transporter_ATP-binding_protein|CAB53325.1
input|c2|3049715-3051356|+|ctg1_3273|	BGC0000583|c1|1-633|-|SGR_6361|ABC_transporter_ATP-binding_protein|SGR_6361
input|c2|3049715-3051356|+|ctg1_3273|	BGC0000583|c1|1-633|-|SGR_RS31785|ATP-binding_cassette_domain-containing_protein|WP_012381885.1
input|c2|3049715-3051356|+|ctg1_3273|	BGC0000611|c1|5846-6634|+|ACN80635.1|Sio4|ACN80635.1
input|c2|3049715-3051356|+|ctg1_3273|	BGC0000655|c1|5846-6634|+|ACN80635.1|Sio4|ACN80635.1
input|c2|3049715-3051356|+|ctg1_3273|	BGC0001536|c1|67-1827|+|ATY37606.1|BreA|ATY37606.1
input|c2|3049715-3051356|+|ctg1_3273|	BGC0001719|c1|11836-12585|-|AWM72908.1|ABC-transporter_(ATP-binding)|AWM72908.1
input|c2|3049715-3051356|+|ctg1_3273|	BGC0001721|c1|27510-28358|-|AUD11999.1|OrbC|AUD11999.1
input|c2|3049715-3051356|+|ctg1_3273|	BGC0000413|c1|144773-145516|+|PFL_4174|cation_ABC_transporter,_MZT_family,_ATP-binding_protein|AAY93430.1
input|c2|3049715-3051356|+|ctg1_3273|	BGC0001159|c1|32513-33253|+|AFP87531.1|ABC_transporter|AFP87531.1
input|c2|3049715-3051356|+|ctg1_3273|	BGC0001635|c1|3463-4200|+|BKM31_54115|ABC_transporter_ATP-binding_protein|AQZ69224.1
input|c2|3049715-3051356|+|ctg1_3273|	BGC0001870|c1|7288-8103|+|Xbud_00366|hypothetical_protein|PHM29817.1
input|c2|3053170-3053602|+|ctg1_3275|	BGC0001533|c1|62582-63064|-|ALV82336.1|acetyltransferase|ALV82336.1
input|c2|3053767-3055162|+|ctg1_3276|	BGC0000877|c1|38323-41112|+|ABX24506.1|ATPase_E1-E2_type|ABX24506.1
input|c2|3053767-3055162|+|ctg1_3276|	BGC0001281|c1|226136-229375|+|UMAG_06433|K,_P-type_ATPase|XP_011392714.1
input|c2|3053767-3055162|+|ctg1_3276|	BGC0001057|c1|42036-46050|-|ABB90287.1|Ca2+_ATPase|ABB90287.1
input|c2|3055113-3056475|+|ctg1_3277|	BGC0000877|c1|38323-41112|+|ABX24506.1|ATPase_E1-E2_type|ABX24506.1
input|c2|3055113-3056475|+|ctg1_3277|	BGC0000283|c1|6319-9507|+|ACH85563.1|putative_ATPase|ACH85563.1
input|c2|3055113-3056475|+|ctg1_3277|	BGC0001057|c1|42036-46050|-|ABB90287.1|Ca2+_ATPase|ABB90287.1
input|c2|3055113-3056475|+|ctg1_3277|	BGC0000413|c1|922-3687|-|PFL_4078|magnesium-importing_ATPase|AAY93339.1
input|c2|3055113-3056475|+|ctg1_3277|	BGC0001281|c1|226136-229375|+|UMAG_06433|K,_P-type_ATPase|XP_011392714.1
input|c2|3055113-3056475|+|ctg1_3277|	BGC0000259|c1|22123-24834|+|CAH55660.1|putative_copper_transporting_P-type_ATPase_efflux_pump|CAH55660.1
input|c2|3055113-3056475|+|ctg1_3277|	BGC0000877|c1|42509-43648|-|ABX24509.1|cation-transporting_ATPase|ABX24509.1
input|c2|3055113-3056475|+|ctg1_3277|	BGC0000207|c1|12988-15051|+|CAH10184.1|ChaT5_protein|CAH10184.1
input|c2|3055113-3056475|+|ctg1_3277|	BGC0000360|c1|48793-51246|-|CBL93731.1|NRPS|CBL93731.1
input|c2|3058008-3058842|+|ctg1_3280|	BGC0000182|c1|73911-74486|-|AAK28505.1|MupI|AAK28505.1
input|c2|3058008-3058842|+|ctg1_3280|	BGC0001437|c1|1385-1894|+|AQZ26580.1|N-acylhomoserine_lactone_synthase|AQZ26580.1
input|c2|3058008-3058842|+|ctg1_3280|	BGC0001710|c1|1385-1894|+|AQZ26580.1|N-acylhomoserine_lactone_synthase|AQZ26580.1
input|c2|3061565-3062723|+|ctg1_3283|	BGC0001790|c1|8545-9693|-|AOZ21313.1|SulF|AOZ21313.1
input|c2|3062719-3062971|+|ctg1_3284|	BGC0001790|c1|5393-8542|-|AOZ21312.1|SulE|AOZ21312.1
input|c2|3062967-3064782|+|ctg1_3285|	BGC0000385|c1|67478-70798|+|AEH59088.1|acriflavin_resistance_protein|AEH59088.1
input|c2|3062967-3064782|+|ctg1_3285|	BGC0000385|c1|125987-129211|+|AEH59105.1|RND_superfamily_protein/acriflavin_resistance_protein|AEH59105.1
input|c2|3062967-3064782|+|ctg1_3285|	BGC0001790|c1|5393-8542|-|AOZ21312.1|SulE|AOZ21312.1
input|c2|3062967-3064782|+|ctg1_3285|	BGC0000385|c1|7008-10205|+|AEH59027.1|acriflavin_resistance_protein|AEH59027.1
input|c2|3062967-3064782|+|ctg1_3285|	BGC0000385|c1|3907-7011|+|AEH59026.1|acriflavin_resistance_protein|AEH59026.1
input|c2|3062967-3064782|+|ctg1_3285|	BGC0000385|c1|121303-124524|+|AEH59103.1|RND_superfamily_protein/acriflavin_resistance_protein|AEH59103.1
input|c2|3062967-3064782|+|ctg1_3285|	BGC0000385|c1|70741-74067|+|AEH59089.1|acriflavin_resistance_protein|AEH59089.1
input|c2|3062967-3064782|+|ctg1_3285|	BGC0001733|c1|3049-6147|-|PLE7327_RS06815|efflux_RND_transporter_permease_subunit|WP_015143119.1
input|c2|3062967-3064782|+|ctg1_3285|	BGC0001207|c1|4320-7445|+|AJF34462.1|acriflavin_resistance_protein|AJF34462.1
input|c2|3062967-3064782|+|ctg1_3285|	BGC0001389|c1|2540-5587|+|AHZ34246.1|PseC|AHZ34246.1
input|c2|3062967-3064782|+|ctg1_3285|	BGC0000329|c1|4209-7292|-|ACV88181.1|PcoC|ACV88181.1
input|c2|3062967-3064782|+|ctg1_3285|	BGC0000451|c1|10432-13575|+|TERTU_4064|RND_transporter,_HAE1_family|ACR11213.1
input|c2|3062967-3064782|+|ctg1_3285|	BGC0000437|c1|119654-122698|+|Psyr_2622|Acriflavin_resistance_protein|AAY37661.1
input|c2|3062967-3064782|+|ctg1_3285|	BGC0000367|c1|1619-4738|+|BBR47_28860|putative_efflux_system|BAH43863.1
input|c2|3062967-3064782|+|ctg1_3285|	BGC0001005|c1|42518-45550|+|AHI59115.1|multidrug_transporter|AHI59115.1
input|c2|3062967-3064782|+|ctg1_3285|	BGC0001120|c1|33496-36669|-|BTH_I2288|AcrB/AcrD/AcrF_family_protein|ABC39009.1
input|c2|3064799-3065828|+|ctg1_3286|	BGC0001790|c1|5393-8542|-|AOZ21312.1|SulE|AOZ21312.1
input|c2|3064799-3065828|+|ctg1_3286|	BGC0000385|c1|7008-10205|+|AEH59027.1|acriflavin_resistance_protein|AEH59027.1
input|c2|3064799-3065828|+|ctg1_3286|	BGC0000385|c1|3907-7011|+|AEH59026.1|acriflavin_resistance_protein|AEH59026.1
input|c2|3064799-3065828|+|ctg1_3286|	BGC0000385|c1|125987-129211|+|AEH59105.1|RND_superfamily_protein/acriflavin_resistance_protein|AEH59105.1
input|c2|3064799-3065828|+|ctg1_3286|	BGC0000385|c1|67478-70798|+|AEH59088.1|acriflavin_resistance_protein|AEH59088.1
input|c2|3064799-3065828|+|ctg1_3286|	BGC0000385|c1|70741-74067|+|AEH59089.1|acriflavin_resistance_protein|AEH59089.1
input|c2|3064799-3065828|+|ctg1_3286|	BGC0000385|c1|121303-124524|+|AEH59103.1|RND_superfamily_protein/acriflavin_resistance_protein|AEH59103.1
input|c2|3064799-3065828|+|ctg1_3286|	BGC0000437|c1|119654-122698|+|Psyr_2622|Acriflavin_resistance_protein|AAY37661.1
input|c2|3064799-3065828|+|ctg1_3286|	BGC0001733|c1|3049-6147|-|PLE7327_RS06815|efflux_RND_transporter_permease_subunit|WP_015143119.1
input|c2|3064799-3065828|+|ctg1_3286|	BGC0001389|c1|2540-5587|+|AHZ34246.1|PseC|AHZ34246.1
input|c2|3064799-3065828|+|ctg1_3286|	BGC0000329|c1|4209-7292|-|ACV88181.1|PcoC|ACV88181.1
input|c2|3064799-3065828|+|ctg1_3286|	BGC0000367|c1|1619-4738|+|BBR47_28860|putative_efflux_system|BAH43863.1
input|c2|3065931-3066621|+|ctg1_3287|	BGC0000379|c1|88235-88912|+|AEG64695.1|response_regulator|AEG64695.1
input|c2|3065931-3066621|+|ctg1_3287|	BGC0001961|c1|2751-3476|+|QCE20596.1|AsmA|QCE20596.1
input|c2|3065931-3066621|+|ctg1_3287|	BGC0000845|c1|31377-32189|-|SSCG_00171|two-component_system_response_regulator|EDY47143.1
input|c2|3065931-3066621|+|ctg1_3287|	BGC0000310|c1|44497-45213|+|AAD21216.2|BacR|AAD21216.2
input|c2|3065931-3066621|+|ctg1_3287|	BGC0000311|c1|770-1447|-|CAG25752.1|putative_two-component_system_response_regulator|CAG25752.1
input|c2|3065931-3066621|+|ctg1_3287|	BGC0000262|c1|5321-6112|-|AHW57766.1|PgaR1|AHW57766.1
input|c2|3065931-3066621|+|ctg1_3287|	BGC0000035|c1|72638-73324|-|AAS79471.1|putative_two-component_system_response_regulator|AAS79471.1
input|c2|3065931-3066621|+|ctg1_3287|	BGC0001288|c1|47487-48215|-|BAQ25486.1|two-component_system_response_regulator|BAQ25486.1
input|c2|3065931-3066621|+|ctg1_3287|	BGC0002028|c1|31527-32513|-|QDG00834.1|two-component_system_response_regulator|QDG00834.1
input|c2|3065931-3066621|+|ctg1_3287|	BGC0000413|c1|152009-152686|-|PFL_4181|DNA-binding_response_regulator|AAY93437.1
input|c2|3065931-3066621|+|ctg1_3287|	BGC0000232|c1|27827-28549|-|BAJ07866.1|putative_repressor-response_regulator|BAJ07866.1
input|c2|3065931-3066621|+|ctg1_3287|	BGC0000445|c1|60202-60891|+|CAJ34389.1|putative_response_regulator|CAJ34389.1
input|c2|3065931-3066621|+|ctg1_3287|	BGC0000223|c1|15219-15905|-|AEE65471.1|two_component_regulater|AEE65471.1
input|c2|3065931-3066621|+|ctg1_3287|	BGC0001904|c1|33414-34103|-|ALJ99879.1|FlsR3|ALJ99879.1
input|c2|3065931-3066621|+|ctg1_3287|	BGC0000515|c1|7701-8399|+|GTNG_0269|Subtilin_biosynthesis_regulatory_protein_SpaR|ABO65653.1
input|c2|3065931-3066621|+|ctg1_3287|	BGC0002028|c1|25830-26636|-|QDG00829.1|two-component_system_response_regulator|QDG00829.1
input|c2|3065931-3066621|+|ctg1_3287|	BGC0000203|c1|11012-11689|+|ADI71440.1|putative_transcriptional_regulator|ADI71440.1
input|c2|3065931-3066621|+|ctg1_3287|	BGC0000268|c1|60242-61093|+|CAH10125.1|putative_repressor-response_regulator|CAH10125.1
input|c2|3065931-3066621|+|ctg1_3287|	BGC0001701|c1|3847-4509|+|ASY03210.1|NsoR1|ASY03210.1
input|c2|3065931-3066621|+|ctg1_3287|	BGC0001769|c1|37134-37898|-|ARO44672.1|positive_regulation_regulator|ARO44672.1
input|c2|3065931-3066621|+|ctg1_3287|	BGC0000171|c1|8130-8834|-|CCC21118.1|two_component_transcriptional_regulator|CCC21118.1
input|c2|3065931-3066621|+|ctg1_3287|	BGC0000229|c1|36425-37135|-|AGO50631.1|positive_regulation_regulator|AGO50631.1
input|c2|3065931-3066621|+|ctg1_3287|	BGC0001384|c1|40793-41575|-|BAV17023.1|putative_transcriptional_regulator|BAV17023.1
input|c2|3065931-3066621|+|ctg1_3287|	BGC0000245|c1|5000-5680|+|BAC79018.1|repressor-response_regulator|BAC79018.1
input|c2|3065931-3066621|+|ctg1_3287|	BGC0002012|c1|15562-16368|+|STAFG_RS30670|response_regulator_transcription_factor|WP_082320004.1
input|c2|3065931-3066621|+|ctg1_3287|	BGC0000188|c1|35029-35847|-|ABI75119.1|transcriptional_regulator_OmpR_family|ABI75119.1
input|c2|3065931-3066621|+|ctg1_3287|	BGC0000511|c1|10814-11476|+|AAL15573.1|putative_response_regulator|AAL15573.1
input|c2|3065931-3066621|+|ctg1_3287|	BGC0000928|c1|35029-35847|-|ABI75119.1|transcriptional_regulator_OmpR_family|ABI75119.1
input|c2|3065931-3066621|+|ctg1_3287|	BGC0001596|c1|27621-28406|-|SLNWT_RS23675|response_regulator_transcription_factor|WP_078845182.1
input|c2|3065931-3066621|+|ctg1_3287|	BGC0001438|c1|34792-35532|-|B9W61_07315|DNA-binding_response_regulator|OWA25481.1
input|c2|3065931-3066621|+|ctg1_3287|	BGC0001904|c1|8298-8924|-|ALJ99857.1|FlsR1|ALJ99857.1
input|c2|3065931-3066621|+|ctg1_3287|	BGC0001701|c1|7259-7924|+|ASY03216.1|NsoR2|ASY03216.1
input|c2|3065931-3066621|+|ctg1_3287|	BGC0000559|c1|10317-10979|+|AAB91594.1|SpaR|AAB91594.1
input|c2|3065931-3066621|+|ctg1_3287|	BGC0000506|c1|10211-10873|+|AEK64499.1|EtnR|AEK64499.1
input|c2|3065931-3066621|+|ctg1_3287|	BGC0000535|c1|9993-10679|+|ADJ56358.1|NisR|ADJ56358.1
input|c2|3065931-3066621|+|ctg1_3287|	BGC0000926|c1|12068-12739|+|ADB43064.1|putative_two-component_response_regulator_ybdJ|ADB43064.1
input|c2|3065931-3066621|+|ctg1_3287|	BGC0000537|c1|2007-2705|+|ABA00873.1|NsuR|ABA00873.1
input|c2|3065931-3066621|+|ctg1_3287|	BGC0001789|c1|1751-2449|+|AOT85874.1|response_regulator|AOT85874.1
input|c2|3065931-3066621|+|ctg1_3287|	BGC0000536|c1|9370-10056|+|BAG71485.1|response_regulator|BAG71485.1
input|c2|3065931-3066621|+|ctg1_3287|	BGC0000549|c1|5713-6399|-|AEX55159.1|putative_response_regulator_SlvR|AEX55159.1
input|c2|3065931-3066621|+|ctg1_3287|	BGC0000668|c1|15577-16668|+|AHI58828.1|putative_two_component_response_regulator|AHI58828.1
input|c2|3065931-3066621|+|ctg1_3287|	BGC0000043|c1|9627-13097|-|ACV42481.1|putative_adenylate/guanylate_cyclase|ACV42481.1
input|c2|3065931-3066621|+|ctg1_3287|	BGC0000556|c1|721-1407|+|BAB08160.1|SrtR|BAB08160.1
input|c2|3065931-3066621|+|ctg1_3287|	BGC0001558|c1|50151-53195|-|D329_RS0122505|response_regulator|WP_018891765.1
input|c2|3065931-3066621|+|ctg1_3287|	BGC0002007|c1|585-5258|+|BLW76_RS36785|HAMP_domain-containing_protein|WP_091320338.1
input|c2|3065931-3066621|+|ctg1_3287|	BGC0000080|c1|62034-67323|-|ABK32300.1|Jer7|ABK32300.1
input|c2|3065931-3066621|+|ctg1_3287|	BGC0000014|c1|84168-90431|-|ABK32275.1|Amb7|ABK32275.1
input|c2|3066628-3068044|+|ctg1_3288|	BGC0001961|c1|3473-4921|+|QCE20597.1|AsmB|QCE20597.1
input|c2|3066628-3068044|+|ctg1_3288|	BGC0001233|c1|17050-18306|-|ALK27910.1|putative_histidine_kinase|ALK27910.1
input|c2|3066628-3068044|+|ctg1_3288|	BGC0000289|c1|49070-50332|-|CAD91217.1|putative_sensory_kinase|CAD91217.1
input|c2|3066628-3068044|+|ctg1_3288|	BGC0000842|c1|30019-31545|+|AGU42431.1|Cmm23|AGU42431.1
input|c2|3066628-3068044|+|ctg1_3288|	BGC0001635|c1|5460-6641|-|BKM31_54125|two-component_sensor_histidine_kinase|AQZ69226.1
input|c2|3066628-3068044|+|ctg1_3288|	BGC0001877|c1|190147-191430|+|FS847_02090|HAMP_domain-containing_histidine_kinase|TXD00043.1
input|c2|3066628-3068044|+|ctg1_3288|	BGC0000700|c1|4693-6027|+|CAH60131.1|putative_two-component_system_sensor_kinase|CAH60131.1
input|c2|3068052-3068460|-|ctg1_3289|	BGC0000385|c1|64384-64758|-|AEH59083.1|hypothetical_protein|AEH59083.1
input|c3|3561798-3563457|-|ctg1_3847|	BGC0001597|c1|7205-9550|-|BAV55993.1|PbsX_family_transcriptional_regulator|BAV55993.1
input|c3|3561798-3563457|-|ctg1_3847|	BGC0000378|c1|52520-54865|-|ABV56579.1|penicillin_acylase|ABV56579.1
input|c3|3569113-3569596|+|ctg1_3852|	BGC0001897|c1|4-717|-|BamIOP4010DRAFT_0375|transcriptional_regulator,_LuxR_family|EDT06073.1
input|c3|3569113-3569596|+|ctg1_3852|	BGC0000961|c1|8433-9137|-|BTH_II1231|autoinducer-binding_transcriptional_regulator,_LuxR_family|ABC34774.1
input|c3|3569113-3569596|+|ctg1_3852|	BGC0001437|c1|452-1165|+|AQZ26579.1|ObaA|AQZ26579.1
input|c3|3569113-3569596|+|ctg1_3852|	BGC0001710|c1|452-1165|+|AQZ26579.1|ObaA|AQZ26579.1
input|c3|3569113-3569596|+|ctg1_3852|	BGC0000186|c1|85844-86560|-|BTH_II1681|autoinducer-binding_transcriptional_regulator,_LuxR_family,_putative|ABC34138.1
input|c3|3569113-3569596|+|ctg1_3852|	BGC0000329|c1|486-1214|+|ABP88722.1|transcriptional_activator_protein|ABP88722.1
input|c3|3570076-3570565|+|ctg1_3853|	BGC0000936|c1|430-918|+|AAC64489.1|PhzA|AAC64489.1
input|c3|3570076-3570565|+|ctg1_3853|	BGC0000936|c1|948-1436|+|AAC64490.1|PhzB|AAC64490.1
input|c3|3570076-3570565|+|ctg1_3853|	BGC0001080|c1|17316-17804|-|CAX48672.1|Phenazine_biosynthesis_protein_PhzA|CAX48672.1
input|c3|3570076-3570565|+|ctg1_3853|	BGC0000935|c1|4154-4654|+|AFB35618.1|AOCHC_dimerization|AFB35618.1
input|c3|3570076-3570565|+|ctg1_3853|	BGC0000934|c1|15066-15554|-|AHW81475.1|EpaP|AHW81475.1
input|c3|3570076-3570565|+|ctg1_3853|	BGC0001302|c1|11969-12448|+|AKC91612.1|phenazine_biosynthesis_protein|AKC91612.1
input|c3|3570076-3570565|+|ctg1_3853|	BGC0002010|c1|25825-26325|-|D581_RS0125565|hypothetical_protein|WP_018960032.1
input|c3|3570076-3570565|+|ctg1_3853|	BGC0001221|c1|10664-11125|-|AIT42121.1|putative_enzyme_of_phenazine_biosynthesis|AIT42121.1
input|c3|3570076-3570565|+|ctg1_3853|	BGC0001868|c1|10565-11041|-|Xsze_02215|Phenazine_biosynthesis_protein|PHM31520.1
input|c3|3570076-3570565|+|ctg1_3853|	BGC0000274|c1|13566-14051|-|AFY23026.1|putative_phenazine_biosynthesis_protein_EsmA1|AFY23026.1
input|c3|3570076-3570565|+|ctg1_3853|	BGC0002002|c1|12598-13041|-|WN53_RS03395|phenazine_biosynthesis_protein|WP_024483875.1
input|c3|3570076-3570565|+|ctg1_3853|	BGC0001221|c1|13385-13891|-|AIT42135.1|putative_enzyme_of_phenazine_biosynthesis|AIT42135.1
input|c3|3570076-3570565|+|ctg1_3853|	BGC0001080|c1|11292-11798|-|CAX48666.1|Phenazine_biosynthesis_protein_PhzB|CAX48666.1
input|c3|3570076-3570565|+|ctg1_3853|	BGC0000934|c1|8887-9369|-|AHW81469.1|EpaJ|AHW81469.1
input|c3|3570600-3571089|+|ctg1_3854|	BGC0000936|c1|948-1436|+|AAC64490.1|PhzB|AAC64490.1
input|c3|3570600-3571089|+|ctg1_3854|	BGC0001080|c1|17316-17804|-|CAX48672.1|Phenazine_biosynthesis_protein_PhzA|CAX48672.1
input|c3|3570600-3571089|+|ctg1_3854|	BGC0000935|c1|4154-4654|+|AFB35618.1|AOCHC_dimerization|AFB35618.1
input|c3|3570600-3571089|+|ctg1_3854|	BGC0000934|c1|15066-15554|-|AHW81475.1|EpaP|AHW81475.1
input|c3|3570600-3571089|+|ctg1_3854|	BGC0002010|c1|25825-26325|-|D581_RS0125565|hypothetical_protein|WP_018960032.1
input|c3|3570600-3571089|+|ctg1_3854|	BGC0001302|c1|11969-12448|+|AKC91612.1|phenazine_biosynthesis_protein|AKC91612.1
input|c3|3570600-3571089|+|ctg1_3854|	BGC0001221|c1|10664-11125|-|AIT42121.1|putative_enzyme_of_phenazine_biosynthesis|AIT42121.1
input|c3|3570600-3571089|+|ctg1_3854|	BGC0000936|c1|430-918|+|AAC64489.1|PhzA|AAC64489.1
input|c3|3570600-3571089|+|ctg1_3854|	BGC0001868|c1|10565-11041|-|Xsze_02215|Phenazine_biosynthesis_protein|PHM31520.1
input|c3|3570600-3571089|+|ctg1_3854|	BGC0002002|c1|12598-13041|-|WN53_RS03395|phenazine_biosynthesis_protein|WP_024483875.1
input|c3|3570600-3571089|+|ctg1_3854|	BGC0000274|c1|13566-14051|-|AFY23026.1|putative_phenazine_biosynthesis_protein_EsmA1|AFY23026.1
input|c3|3570600-3571089|+|ctg1_3854|	BGC0000934|c1|8887-9369|-|AHW81469.1|EpaJ|AHW81469.1
input|c3|3572325-3572949|+|ctg1_3856|	BGC0000936|c1|2674-3297|+|AAC64487.1|PhzD|AAC64487.1
input|c3|3572325-3572949|+|ctg1_3856|	BGC0001965|c1|10458-11141|-|AYV61406.1|isochorismatase|AYV61406.1
input|c3|3572325-3572949|+|ctg1_3856|	BGC0002010|c1|23951-24574|-|D581_RS0125555|isochorismatase_family_protein|WP_018960030.1
input|c3|3572325-3572949|+|ctg1_3856|	BGC0001080|c1|15401-16024|-|CAX48670.1|2,3-dihydro-3-hydroxy-anthranilate_synthase|CAX48670.1
input|c3|3572325-3572949|+|ctg1_3856|	BGC0001783|c1|23169-23807|-|AFW04565.1|Isochorismatase,PhzD|AFW04565.1
input|c3|3572325-3572949|+|ctg1_3856|	BGC0001221|c1|8722-9345|-|AIT42119.1|putative_2,3-dihydro-3-hydroxy-anthranilate_(DHHA)_synthase|AIT42119.1
input|c3|3572325-3572949|+|ctg1_3856|	BGC0001675|c1|34346-35074|-|AQW35049.1|phenazine_biosynthesis_protein_PhzD|AQW35049.1
input|c3|3572325-3572949|+|ctg1_3856|	BGC0000274|c1|14406-15026|-|AFY23028.1|phenazine_biosynthesis_protein_PhzD|AFY23028.1
input|c3|3572325-3572949|+|ctg1_3856|	BGC0000934|c1|13138-13761|-|AHW81473.1|EpaN|AHW81473.1
input|c3|3572325-3572949|+|ctg1_3856|	BGC0001850|c1|13090-13755|+|StrepF001_25945|isochorismatase_family_protein|RZB16708.1
input|c3|3572325-3572949|+|ctg1_3856|	BGC0001444|c1|11425-12075|+|DT87_RS23345|isochorismatase_family_protein|WP_037880189.1
input|c3|3572325-3572949|+|ctg1_3856|	BGC0001538|c1|13094-13744|+|DT87_23875|isochorismatase|KDQ70112.1
input|c3|3572325-3572949|+|ctg1_3856|	BGC0000032|c1|28948-29628|-|AEH42480.1|isochorismatase|AEH42480.1
input|c3|3572325-3572949|+|ctg1_3856|	BGC0001731|c1|25169-25828|-|AIE54186.1|Pau19|AIE54186.1
input|c3|3572325-3572949|+|ctg1_3856|	BGC0001732|c1|25169-25828|-|AIE54239.1|PauY19|AIE54239.1
input|c3|3572325-3572949|+|ctg1_3856|	BGC0000935|c1|15728-16396|-|AFB35627.1|DHHA_synthase|AFB35627.1
input|c3|3572325-3572949|+|ctg1_3856|	BGC0001771|c1|16500-17162|+|IG96_RS0135545|isochorismatase_family_protein|WP_030625033.1
input|c3|3572325-3572949|+|ctg1_3856|	BGC0001213|c1|21060-21752|-|CF54_07350|isochorismatase|EYT83441.1
input|c3|3572325-3572949|+|ctg1_3856|	BGC0001292|c1|25176-25862|+|ALE27508.1|isochorismatase|ALE27508.1
input|c3|3572325-3572949|+|ctg1_3856|	BGC0000401|c1|4709-5671|+|AEI70244.1|isochorismatase|AEI70244.1
input|c3|3572325-3572949|+|ctg1_3856|	BGC0001848|c1|6662-7336|-|MicB006_2898|isochorismatase|AXO35179.1
input|c3|3572325-3572949|+|ctg1_3856|	BGC0000309|c1|9351-10289|-|BSU_31970|isochorismatase_(siderophore_specific)|CAB15187.1
input|c3|3572325-3572949|+|ctg1_3856|	BGC0001185|c1|7143-8069|-|RBAM_029020|DhbB|ABS75233.1
input|c3|3572325-3572949|+|ctg1_3856|	BGC0000368|c1|3419-4051|-|CBA63658.1|isochorismatase|CBA63658.1
input|c3|3572325-3572949|+|ctg1_3856|	BGC0001652|c1|8621-9337|+|AWN56705.1|isochorismatase|AWN56705.1
input|c3|3572325-3572949|+|ctg1_3856|	BGC0000359|c1|19806-20471|-|Tfu_1870|isochorismatase|AAZ55903.1
input|c3|3572325-3572949|+|ctg1_3856|	BGC0000371|c1|4121-4768|+|RER_26990|isochorismatase|BAH33407.1
input|c3|3572325-3572949|+|ctg1_3856|	BGC0001345|c1|6166-7101|+|AAG31129.1|MxcF|AAG31129.1
input|c3|3572325-3572949|+|ctg1_3856|	BGC0000294|c1|21970-22839|+|BAC87907.1|probable_acinetobactin_biosynthesis_protein|BAC87907.1
input|c3|3572325-3572949|+|ctg1_3856|	BGC0002002|c1|11889-12509|-|WN53_RS03390|isochorismatase_family_protein|WP_099049897.1
input|c3|3572325-3572949|+|ctg1_3856|	BGC0000417|c1|1-648|+|RHA1_ro02318|isochorismatase|ABG94124.1
input|c3|3572325-3572949|+|ctg1_3856|	BGC0001502|c1|11736-12659|-|AHA_2477|isochorismatase|YP_856991.1
input|c3|3572325-3572949|+|ctg1_3856|	BGC0000679|c1|32158-32832|+|MCBG_00190|isochorismatase|EWM63057.1
input|c3|3572325-3572949|+|ctg1_3856|	BGC0000446|c1|12730-13362|-|CDG76954.1|Isochorismatase_of_siderophore_biosynthesis|CDG76954.1
input|c3|3572325-3572949|+|ctg1_3856|	BGC0001805|c1|12730-13362|-|CDG76954.1|Isochorismatase_of_siderophore_biosynthesis|CDG76954.1
input|c3|3572325-3572949|+|ctg1_3856|	BGC0000451|c1|7611-8489|+|TERTU_4061|isochorismatase|ACR10711.1
input|c3|3572325-3572949|+|ctg1_3856|	BGC0001637|c1|7760-8392|-|ATJ04406.1|isochorismatase-like_family_protein|ATJ04406.1
input|c3|3572325-3572949|+|ctg1_3856|	BGC0001890|c1|21793-22683|+|VIBHAR_01400|hypothetical_protein|ABU70376.1
input|c3|3572325-3572949|+|ctg1_3856|	BGC0000352|c1|22644-23273|-|ACIAD2775|2,3-dihydro-2,3-dihydroxybenzoate_synthetase,_isochorismatase|CAG69519.1
input|c3|3572325-3572949|+|ctg1_3856|	BGC0001868|c1|9796-10425|-|Xsze_02214|Isochorismatase|PHM31519.1
input|c3|3572325-3572949|+|ctg1_3856|	BGC0000343|c1|30656-31528|+|ACY02014.1|isochorismatase|ACY02014.1
input|c3|3572325-3572949|+|ctg1_3856|	BGC0000460|c1|15304-16191|-|VV2_0838|Isochorismatase|AAO07761.1
input|c3|3572325-3572949|+|ctg1_3856|	BGC0000366|c1|3803-4459|+|AGE11887.1|isochorismatase|AGE11887.1
input|c3|3572325-3572949|+|ctg1_3856|	BGC0001819|c1|17690-18340|+|vnz_RS02345|isochorismatase_family_protein|WP_015031696.1
input|c3|3572325-3572949|+|ctg1_3856|	BGC0001437|c1|15153-15797|+|AQZ26588.1|isochorismatase|AQZ26588.1
input|c3|3572325-3572949|+|ctg1_3856|	BGC0001710|c1|15153-15797|+|AQZ26588.1|isochorismatase|AQZ26588.1
input|c3|3572325-3572949|+|ctg1_3856|	BGC0000454|c1|4954-5814|-|CAJ45637.1|2,3-dihydro-2,3-dihydroxybenzoate_synthetase|CAJ45637.1
input|c3|3572325-3572949|+|ctg1_3856|	BGC0001302|c1|14042-14374|+|AKC91614.1|phenazine_biosynthesis_protein|AKC91614.1
input|c3|3572945-3574829|+|ctg1_3857|	BGC0000936|c1|3294-5177|+|AAC64488.1|PhzE|AAC64488.1
input|c3|3572945-3574829|+|ctg1_3857|	BGC0000934|c1|11129-13141|-|AHW81472.1|EpaM|AHW81472.1
input|c3|3572945-3574829|+|ctg1_3857|	BGC0001783|c1|21283-23172|-|AFW04564.1|Anthranilate_synthase,PhzE|AFW04564.1
input|c3|3572945-3574829|+|ctg1_3857|	BGC0001080|c1|13464-15404|-|CAX48669.1|2-amino-2-desoxy-isochorismate_synthase|CAX48669.1
input|c3|3572945-3574829|+|ctg1_3857|	BGC0001850|c1|13752-15617|+|StrepF001_25950|phenazine-specific_anthranilate_synthase_component_I|RZB16709.1
input|c3|3572945-3574829|+|ctg1_3857|	BGC0001302|c1|14491-16284|+|AKC91615.1|2-amino-2-deoxy-isochorismate_synthase_PhzE|AKC91615.1
input|c3|3572945-3574829|+|ctg1_3857|	BGC0001675|c1|32313-34349|-|AQW35048.1|phenazine_biosynthesis_protein_PhzE|AQW35048.1
input|c3|3572945-3574829|+|ctg1_3857|	BGC0002010|c1|22071-23945|-|D581_RS0125550|phenazine-specific_anthranilate_synthase|WP_106434463.1
input|c3|3572945-3574829|+|ctg1_3857|	BGC0001965|c1|8545-10461|-|AYV61405.1|anthranilate_synthase|AYV61405.1
input|c3|3572945-3574829|+|ctg1_3857|	BGC0001221|c1|6710-8725|-|AIT42118.1|putative_2-amino-2-desoxy-isochorismate_synthase|AIT42118.1
input|c3|3572945-3574829|+|ctg1_3857|	BGC0001444|c1|12072-14045|+|DT87_RS23350|phenazine-specific_anthranilate_synthase|WP_051673846.1
input|c3|3572945-3574829|+|ctg1_3857|	BGC0001538|c1|13741-15714|+|DT87_23880|anthranilate_synthase|KDQ70113.1
input|c3|3572945-3574829|+|ctg1_3857|	BGC0000935|c1|13803-15731|-|AFB35626.1|ADIC_synthase|AFB35626.1
input|c3|3572945-3574829|+|ctg1_3857|	BGC0001731|c1|23094-25049|-|AIE54185.1|Pau18|AIE54185.1
input|c3|3572945-3574829|+|ctg1_3857|	BGC0001732|c1|23094-25049|-|AIE54238.1|PauY18|AIE54238.1
input|c3|3572945-3574829|+|ctg1_3857|	BGC0001771|c1|13294-15264|+|IG96_RS0135535|phenazine-specific_anthranilate_synthase|WP_051872438.1
input|c3|3572945-3574829|+|ctg1_3857|	BGC0000679|c1|22578-24542|-|MCBG_00182|anthranilate_synthase,_phenazine_specific|EWM63049.1
input|c3|3572945-3574829|+|ctg1_3857|	BGC0001961|c1|13262-15208|-|QCE20603.1|AsmH|QCE20603.1
input|c3|3572945-3574829|+|ctg1_3857|	BGC0001848|c1|14949-16913|+|MicB006_2906|anthranilate_synthase|AXO35187.1
input|c3|3572945-3574829|+|ctg1_3857|	BGC0000032|c1|27044-28651|-|AEH42479.1|anthranilate_synthase|AEH42479.1
input|c3|3572945-3574829|+|ctg1_3857|	BGC0002002|c1|10024-11892|-|WN53_RS03385|phenazine-specific_anthranilate_synthase|WP_046808008.1
input|c3|3572945-3574829|+|ctg1_3857|	BGC0001652|c1|9334-11310|+|AOC89004.1|2-amino-2-desoxyisochorismic_acid_(ADIC)_synthase|AOC89004.1
input|c3|3572945-3574829|+|ctg1_3857|	BGC0000448|c1|7912-9945|+|ACN39017.1|putative_phenazine_biosynthesis_protein_PhzE|ACN39017.1
input|c3|3572945-3574829|+|ctg1_3857|	BGC0001868|c1|7884-9803|-|Xsze_02213|Anthranilate_synthase|PHM31518.1
input|c3|3572945-3574829|+|ctg1_3857|	BGC0001637|c1|5781-7736|-|ATJ04405.1|anthranilate_synthase|ATJ04405.1
input|c3|3572945-3574829|+|ctg1_3857|	BGC0001292|c1|25859-27145|+|ALE27509.1|anthranilate_synthase|ALE27509.1
input|c3|3572945-3574829|+|ctg1_3857|	BGC0000446|c1|10751-12700|-|CDG76953.1|2-Amino-2-deoxy-isochorismate_synthase|CDG76953.1
input|c3|3572945-3574829|+|ctg1_3857|	BGC0001805|c1|10751-12700|-|CDG76953.1|2-Amino-2-deoxy-isochorismate_synthase|CDG76953.1
input|c3|3572945-3574829|+|ctg1_3857|	BGC0001213|c1|19872-21063|-|CF54_07345|anthranilate_synthase|EYT83447.1
input|c3|3572945-3574829|+|ctg1_3857|	BGC0000448|c1|22536-24449|+|ACN39029.1|putative_anthranilate_synthase|ACN39029.1
input|c3|3572945-3574829|+|ctg1_3857|	BGC0000922|c1|11583-12185|+|PA1002|anthranilate_synthase_component_II|AAG04391.1
input|c3|3574842-3575679|+|ctg1_3858|	BGC0000936|c1|5191-6027|+|AAC64492.1|PhzF|AAC64492.1
input|c3|3574842-3575679|+|ctg1_3858|	BGC0001080|c1|12528-13367|-|CAX48668.1|trans-2,3-dihydro-3-hydroxyanthranilate_isomerase|CAX48668.1
input|c3|3574842-3575679|+|ctg1_3858|	BGC0000934|c1|10113-10949|-|AHW81471.1|EpaL|AHW81471.1
input|c3|3574842-3575679|+|ctg1_3858|	BGC0001302|c1|16642-17475|+|AKC91616.1|2,3-dihydro-3-hydroxyanthranilateisomerase|AKC91616.1
input|c3|3574842-3575679|+|ctg1_3858|	BGC0002010|c1|21152-22003|-|D581_RS0125545|PhzF_family_phenazine_biosynthesis_isomerase|WP_018960028.1
input|c3|3574842-3575679|+|ctg1_3858|	BGC0001221|c1|5793-6632|-|AIT42117.1|putative_trans-2,3-dihydro-3-hydroxyanthranilate_isomerase|AIT42117.1
input|c3|3574842-3575679|+|ctg1_3858|	BGC0000935|c1|9770-10507|+|AFB35622.1|DHHA_isomerase|AFB35622.1
input|c3|3574842-3575679|+|ctg1_3858|	BGC0002002|c1|8850-9695|-|WN53_RS03375|PhzF_family_phenazine_biosynthesis_protein|WP_024483802.1
input|c3|3574842-3575679|+|ctg1_3858|	BGC0001868|c1|7051-7902|-|Xsze_02212|2,3-Dihydro-3-hydroxyanthranilate_isomerase|PHM31517.1
input|c3|3574842-3575679|+|ctg1_3858|	BGC0001041|c1|41174-42010|+|Strop_1043|epimerase|ABP53517.1
input|c3|3574842-3575679|+|ctg1_3858|	BGC0000971|c1|11701-12543|+|CBW54667.1|phenazine_biosynthesis_protein|CBW54667.1
input|c3|3575999-3576347|+|ctg1_3859|	BGC0000936|c1|6053-6697|+|AAC64493.2|PhzG|AAC64493.2
input|c3|3575999-3576347|+|ctg1_3859|	BGC0001080|c1|11834-12535|-|CAX48667.1|FMN-dependent_oxidase|CAX48667.1
input|c3|3575999-3576347|+|ctg1_3859|	BGC0000934|c1|9425-10120|-|AHW81470.1|EpaK|AHW81470.1
input|c3|3575999-3576347|+|ctg1_3859|	BGC0001302|c1|17486-18124|+|AKC91617.1|FMN-dependent_oxidase|AKC91617.1
input|c3|3575999-3576347|+|ctg1_3859|	BGC0001221|c1|5112-5750|-|AIT42116.1|putative_FMN-dependent_oxidase|AIT42116.1
input|c4|4029795-4031928|-|ctg1_4344|	BGC0000925|c1|8523-10532|-|AAL65282.1|QbsI|AAL65282.1
input|c4|4029795-4031928|-|ctg1_4344|	BGC0001999|c1|1581-3701|+|BGRAMDRAFT_RS22620|TonB-dependent_siderophore_receptor|WP_085962950.1
input|c4|4029795-4031928|-|ctg1_4344|	BGC0001189|c1|29126-31342|+|RALTA_B1229|TonB-dependent_siderophore_receptor,_HYDROXAMATE-TYPE_FERRISIDEROPHORE_RECEPTOR_precursor|CAQ71830.1
input|c4|4037562-4038159|-|ctg1_4350|	BGC0001715|c1|45985-46824|-|CUX79067.1|Bicarbonate_transport_ATP-binding_protein_CmpC|CUX79067.1
input|c4|4037562-4038159|-|ctg1_4350|	BGC0001940|c1|1740-2555|+|AXM42912.1|ABC_transporter_ATP-binding_protein|AXM42912.1
input|c4|4037562-4038159|-|ctg1_4350|	BGC0000287|c1|14594-15442|-|PA2308|probable_ATP-binding_component_of_ABC_transporter|AAG05696.1
input|c4|4037562-4038159|-|ctg1_4350|	BGC0001764|c1|26718-27521|+|BAW27681.1|transporter|BAW27681.1
input|c4|4037562-4038159|-|ctg1_4350|	BGC0000165|c1|78599-79912|-|ADU86007.1|putative_ABC_transporter-related_protein|ADU86007.1
input|c4|4037562-4038159|-|ctg1_4350|	BGC0001765|c1|23288-24349|+|AWN88_05620|proline/glycine_betaine_ABC_transporter_ATP-binding_protein|AMD57704.1
input|c4|4037562-4038159|-|ctg1_4350|	BGC0001120|c1|21813-22973|+|BTH_I2277|putrescine_ABC_transporter,_ATP-binding_protein|ABC37732.1
input|c4|4037562-4038159|-|ctg1_4350|	BGC0000344|c1|2776-3888|+|PSEEN3041|putative_polyamine_ABC_transporter,_ATP_binding_protein|CAK15811.1
input|c4|4037562-4038159|-|ctg1_4350|	BGC0000289|c1|86308-87483|-|CAD91242.1|hypothetical_protein|CAD91242.1
input|c4|4037562-4038159|-|ctg1_4350|	BGC0001065|c1|84935-86119|-|sccontig008-31|glycine_betaine/L-proline_ABC_transporter,_ATPase_subunit|AEZ64539.1
input|c4|4037562-4038159|-|ctg1_4350|	BGC0000135|c1|98486-99700|+|BAK64654.1|putative_transporter|BAK64654.1
input|c4|4037562-4038159|-|ctg1_4350|	BGC0001961|c1|1361-2509|-|QCE20595.1|ABC_transporter|QCE20595.1
input|c4|4037562-4038159|-|ctg1_4350|	BGC0001522|c1|125600-126292|+|AWR88445.1|hypothetical_protein|AWR88445.1
input|c4|4037562-4038159|-|ctg1_4350|	BGC0001579|c1|5076-6134|+|BLK03_RS04570|ABC_transporter_ATP-binding_protein|WP_079273648.1
input|c4|4037562-4038159|-|ctg1_4350|	BGC0000291|c1|39941-40651|+|AAZ23072.1|hypothetical_protein|AAZ23072.1
input|c4|4037562-4038159|-|ctg1_4350|	BGC0000503|c1|6543-7472|+|CAD60523.1|CinT_protein|CAD60523.1
input|c4|4037562-4038159|-|ctg1_4350|	BGC0000703|c1|170046-171050|-|BAE95567.1|probable_peptide_transport_ATP-binding_protein|BAE95567.1
input|c4|4037562-4038159|-|ctg1_4350|	BGC0000487|c1|7084-7767|+|ADO17962.1|CclG|ADO17962.1
input|c4|4037562-4038159|-|ctg1_4350|	BGC0001770|c1|75104-75904|+|ANH11417.1|SceV|ANH11417.1
input|c4|4037562-4038159|-|ctg1_4350|	BGC0001908|c1|75104-75904|+|ANH11417.1|SceV|ANH11417.1
input|c4|4037562-4038159|-|ctg1_4350|	BGC0000544|c1|12432-13400|+|CCQ18698.1|ABC_transporter_ATP-binding_domain|CCQ18698.1
input|c4|4037562-4038159|-|ctg1_4350|	BGC0000329|c1|11854-13815|-|AHY86401.1|ABC_transporter_protein|AHY86401.1
input|c4|4037562-4038159|-|ctg1_4350|	BGC0000447|c1|66992-68950|+|CCJ67642.1|macrolide_export_ATP-binding/permease_protein_MacB|CCJ67642.1
input|c4|4037562-4038159|-|ctg1_4350|	BGC0000425|c1|66271-68229|+|AFH75324.1|macrolide_export_ATP-binding/permease_protein_MacB|AFH75324.1
input|c4|4037562-4038159|-|ctg1_4350|	BGC0000413|c1|7705-9678|+|PFL_4082|efflux_ABC_transporter,_ATP-binding/permease_protein|AAY93343.1
input|c4|4037562-4038159|-|ctg1_4350|	BGC0001389|c1|81296-83260|+|AHZ34249.1|MacB|AHZ34249.1
input|c4|4037562-4038159|-|ctg1_4350|	BGC0000399|c1|38679-40637|+|PFL_2149|efflux_ABC_transporter,_permease/ATP-binding_protein|AAY91423.1
input|c4|4037562-4038159|-|ctg1_4350|	BGC0000323|c1|29647-31653|+|AHZ34236.1|MacB|AHZ34236.1
input|c4|4037562-4038159|-|ctg1_4350|	BGC0001346|c1|31588-33552|+|AOA33125.1|ABC_transporter_ATP-binding_protein|AOA33125.1
input|c4|4037562-4038159|-|ctg1_4350|	BGC0001842|c1|40014-41969|+|Pfl01_2215|macrolide-specific_ABC-type_efflux_carrier|ABA73958.1
input|c4|4037562-4038159|-|ctg1_4350|	BGC0000398|c1|40124-42082|+|AFH75332.1|macrolide_export_ATP-binding/permease_protein_MacB|AFH75332.1
input|c4|4037562-4038159|-|ctg1_4350|	BGC0000529|c1|12762-13712|+|ADK32558.1|ABC_transporter_ATP-binding_domain|ADK32558.1
input|c4|4037562-4038159|-|ctg1_4350|	BGC0001364|c1|10143-11099|-|G339_RS33385|ABC_transporter_ATP-binding_protein|G339_RS33385
input|c4|4037562-4038159|-|ctg1_4350|	BGC0001509|c1|1-1959|-|A8O26_RS13955|MacB_family_efflux_pump_subunit|WP_064118557.1
input|c4|4037562-4038159|-|ctg1_4350|	BGC0001728|c1|1467-2204|+|PPE_RS11405|ABC_transporter_ATP-binding_protein|WP_013310325.1
input|c4|4037562-4038159|-|ctg1_4350|	BGC0001980|c1|3391-5349|-|QDF82252.1|macrolide_export_ATP-binding/permease_protein|QDF82252.1
input|c4|4037562-4038159|-|ctg1_4350|	BGC0000437|c1|113340-115301|+|Psyr_2618|ABC_transporter:Protein_of_unknown_function_DUF214|AAY37657.1
input|c4|4037562-4038159|-|ctg1_4350|	BGC0000938|c1|28745-29542|+|ACG70837.1|ATP-binding_phosphonate_ABC_transporter_PhnC|ACG70837.1
input|c4|4037562-4038159|-|ctg1_4350|	BGC0000435|c1|29508-31514|+|PSPTO_2832|syringafactin_efflux_protein_SyfD|AAO56331.1
input|c4|4037562-4038159|-|ctg1_4350|	BGC0001312|c1|32149-34107|+|PFLU_2556|macrolide-specific_ABC-type_efflux_carrier|CAY48791.1
input|c4|4037562-4038159|-|ctg1_4350|	BGC0001555|c1|88414-90354|+|MM1_0137|EtsB|YP_002539412.1
input|c4|4037562-4038159|-|ctg1_4350|	BGC0000053|c1|52631-53545|+|ctg1_orf15||ctg1_orf15
input|c4|4037562-4038159|-|ctg1_4350|	BGC0000692|c1|2509-4311|-|ShinN01.3c|putative_ABC-type_aminoglycoside_exporter|CAI47638.1
input|c4|4037562-4038159|-|ctg1_4350|	BGC0000699|c1|8963-10777|-|CAF31838.1|putative_hygromycin_B_exporter|CAF31838.1
input|c4|4037562-4038159|-|ctg1_4350|	BGC0000712|c1|17576-19390|+|CAF32376.1|putative_ABC_transporter,_ATP-binding_protein|CAF32376.1
input|c4|4037562-4038159|-|ctg1_4350|	BGC0000151|c1|55801-56739|-|SAMR0471|putative_ABC_transporter,_ATP-binding_subunit|CAJ88181.1
input|c4|4037562-4038159|-|ctg1_4350|	BGC0001634|c1|1-2001|-|IH47_RS0104025|ABC_transporter_ATP-binding_protein|WP_031052719.1
input|c4|4037562-4038159|-|ctg1_4350|	BGC0001552|c1|1-1842|-|SAV_5686|putative_ABC_transporter_ATP-binding_protein|BAC73398.1
input|c4|4037562-4038159|-|ctg1_4350|	BGC0001550|c1|3614-5410|+|IF09_RS0130360|ABC_transporter_ATP-binding_protein|WP_078613549.1
input|c4|4037562-4038159|-|ctg1_4350|	BGC0000575|c1|3160-4938|+|BAL72550.1|lariatin_biosynthetic_protein|BAL72550.1
input|c4|4037562-4038159|-|ctg1_4350|	BGC0001210|c1|1-849|+|bpmyx0001_45510|ABC_transporter,_ATP-binding_protein|EEM14533.1
input|c4|4037562-4038159|-|ctg1_4350|	BGC0001549|c1|1-1779|-|STRAU_RS02290|ABC_transporter_ATP-binding_protein|WP_078620925.1
input|c4|4037562-4038159|-|ctg1_4350|	BGC0001636|c1|64285-68568|+|BBC83962.1|P-loop_containing_nucleoside_triphosphate_hydrolase_protein|BBC83962.1
input|c4|4037562-4038159|-|ctg1_4350|	BGC0001395|c1|693-2438|-|ANQ31704.1|ABC_transporter|ANQ31704.1
input|c4|4037562-4038159|-|ctg1_4350|	BGC0001889|c1|2-1738|-|Tfu_1142|ABC-type_multidrug_transport_system_ATPase_and_permease_components|AAZ55180.1
input|c4|4037562-4038159|-|ctg1_4350|	BGC0001391|c1|285-2435|+|ANP43732.1|ThsT|ANP43732.1
input|c4|4037562-4038159|-|ctg1_4350|	BGC0001820|c1|37435-41767|-|AQZ42156.1|putative_ABC_multidrug_transporter|AQZ42156.1
input|c4|4037562-4038159|-|ctg1_4350|	BGC0001645|c1|3789-5609|+|IH00_RS0132725|ABC_transporter_ATP-binding_protein|WP_078888087.1
input|c4|4037562-4038159|-|ctg1_4350|	BGC0000973|c1|3514-5247|-|CCC55903.1|putative_ABC_transporter,_ATPase_and_permease_component|CCC55903.1
input|c4|4037562-4038159|-|ctg1_4350|	BGC0001447|c1|13547-14335|+|SZMC14600_23425|ABC_transporter|EHK80158.1
input|c4|4037562-4038159|-|ctg1_4350|	BGC0000321|c1|16401-22738|+|ctg1_orf5||ctg1_orf5
input|c4|4037562-4038159|-|ctg1_4350|	BGC0000555|c1|3927-6089|+|BAB78441.1||BAB78441.1
input|c4|4037562-4038159|-|ctg1_4350|	BGC0001585|c1|7457-11971|-|DAB41657.1|ABC_transporter|DAB41657.1
input|c4|4037562-4038159|-|ctg1_4350|	BGC0001551|c1|709-2553|+|SGLAU_RS30645|ABC_transporter_ATP-binding_protein|WP_078957969.1
input|c4|4043751-4044864|-|ctg1_4357|	BGC0001619|c1|298818-299921|-|AKA59109.1|endochitinase|AKA59109.1
input|c4|4045421-4045964|-|ctg1_4358|	BGC0000287|c1|1-543|-|PA2301|hypothetical_protein|AAG05689.1
input|c4|4046031-4047102|-|ctg1_4359|	BGC0000287|c1|611-6985|-|PA2302|AmbE|AAG05690.1
input|c4|4046031-4047102|-|ctg1_4359|	BGC0001963|c1|61903-62679|-|AZF85939.1|thioesterase|AZF85939.1
input|c4|4046031-4047102|-|ctg1_4359|	BGC0000954|c1|59739-64601|+|CAQ18835.1|polyketide_synthase|CAQ18835.1
input|c4|4046031-4047102|-|ctg1_4359|	BGC0000324|c1|18456-19289|+|CAC17504.1|putative_thioesterase|CAC17504.1
input|c4|4046031-4047102|-|ctg1_4359|	BGC0000035|c1|79228-79983|-|AAS79476.1|thioesterase_TEII_family|AAS79476.1
input|c4|4046031-4047102|-|ctg1_4359|	BGC0000035|c1|12762-13610|-|AAS79448.1|putative_thioesterase_TEII_family|AAS79448.1
input|c4|4046031-4047102|-|ctg1_4359|	BGC0000047|c1|16976-17800|-|ABB52527.1|type_II_thioesterase|ABB52527.1
input|c4|4046031-4047102|-|ctg1_4359|	BGC0001396|c1|58858-59730|+|ANC94977.1|AlmM|ANC94977.1
input|c4|4046031-4047102|-|ctg1_4359|	BGC0001942|c1|7542-8345|+|AYJ71714.1|thioesterase|AYJ71714.1
input|c4|4046031-4047102|-|ctg1_4359|	BGC0000038|c1|56090-56896|+|CAC37888.1|ScoT;_Type_II_thioesterase|CAC37888.1
input|c4|4046031-4047102|-|ctg1_4359|	BGC0001750|c1|27884-28651|+|ATG32079.1|thioesterase_domain|ATG32079.1
input|c4|4046031-4047102|-|ctg1_4359|	BGC0001328|c1|34097-34960|+|MCBG_00142|gramicidin_S_biosynthesis_protein_GrsT|EWM63009.1
input|c4|4046031-4047102|-|ctg1_4359|	BGC0001327|c1|33620-34483|+|IH31_RS0100610|thioesterase|WP_084212913.1
input|c4|4046031-4047102|-|ctg1_4359|	BGC0001764|c1|18028-18798|+|BAW27673.1|NRPS_(Te)|BAW27673.1
input|c4|4046031-4047102|-|ctg1_4359|	BGC0001329|c1|31886-32641|+|ctg1_orf16||ctg1_orf16
input|c4|4046031-4047102|-|ctg1_4359|	BGC0001091|c1|16705-17427|-|ADI59536.1|CorM|ADI59536.1
input|c4|4046031-4047102|-|ctg1_4359|	BGC0000141|c1|84130-84912|+|CAI94722.1|hypothetical_protein|CAI94722.1
input|c4|4046031-4047102|-|ctg1_4359|	BGC0002033|c1|35591-36394|-|SAM23877_RS26705|thioesterase|WP_053142893.1
input|c4|4046031-4047102|-|ctg1_4359|	BGC0001015|c1|449-1240|-|CAD29792.1|microcystin_synthetase_associated_thioesterase|CAD29792.1
input|c4|4046031-4047102|-|ctg1_4359|	BGC0001477|c1|109436-110197|+|AVV61993.1|biosynthesis_thioesterase|AVV61993.1
input|c4|4046031-4047102|-|ctg1_4359|	BGC0001648|c1|2936-3673|-|ANR02545.1|LodD|ANR02545.1
input|c4|4046031-4047102|-|ctg1_4359|	BGC0000163|c1|123140-123907|-|ACR50794.1|putative_type_II_thioesterase|ACR50794.1
input|c4|4046031-4047102|-|ctg1_4359|	BGC0000100|c1|96138-96941|-|AAO65810.1|thioesterase|AAO65810.1
input|c4|4046031-4047102|-|ctg1_4359|	BGC0001004|c1|22884-23645|+|AGI99484.1|thioesterase|AGI99484.1
input|c4|4046031-4047102|-|ctg1_4359|	BGC0001183|c1|84177-84938|-|AGC09497.1|LobB2|AGC09497.1
input|c4|4046031-4047102|-|ctg1_4359|	BGC0001670|c1|87798-88601|-|ANZ52473.1|MonAX|ANZ52473.1
input|c4|4046031-4047102|-|ctg1_4359|	BGC0001199|c1|3225-3971|+|ctg1_orf515||ctg1_orf515
input|c4|4046031-4047102|-|ctg1_4359|	BGC0001331|c1|3210-3959|-|F583_RS0124820|hypothetical_protein|WP_019032752.1
input|c4|4046031-4047102|-|ctg1_4359|	BGC0000086|c1|4918-5697|-|BAG85019.1|putative_type_II_thioesterase|BAG85019.1
input|c4|4046031-4047102|-|ctg1_4359|	BGC0000087|c1|9538-10287|-|CAQ64680.1|thioesterase|CAQ64680.1
input|c4|4046031-4047102|-|ctg1_4359|	BGC0000142|c1|9219-9995|-|Strop_2763|Thioesterase|ABP55205.1
input|c4|4046031-4047102|-|ctg1_4359|	BGC0000162|c1|87262-88026|-|ACB37753.1|putative_thioesterase|ACB37753.1
input|c4|4046031-4047102|-|ctg1_4359|	BGC0001066|c1|11711-12562|-|CAQ52621.1|type_II_thioesterase|CAQ52621.1
input|c4|4046031-4047102|-|ctg1_4359|	BGC0002032|c1|4-771|-|DV517_01290|oleoyl-ACP_hydrolase|TGZ15156.1
input|c4|4046031-4047102|-|ctg1_4359|	BGC0001759|c1|16297-17067|+|AWH12637.1|RmpR|AWH12637.1
input|c4|4046031-4047102|-|ctg1_4359|	BGC0000059|c1|1-768|-|SAV_407|thioesterase|BAC68117.1
input|c4|4046031-4047102|-|ctg1_4359|	BGC0001619|c1|171942-172697|-|AKA59086.1|thioesterase|AKA59086.1
input|c4|4046031-4047102|-|ctg1_4359|	BGC0001237|c1|19853-20653|+|ALJ49917.1|TlmA|ALJ49917.1
input|c4|4046031-4047102|-|ctg1_4359|	BGC0001433|c1|47550-48323|+|SCO70311.1|Type_II_thioesterase|SCO70311.1
input|c4|4046031-4047102|-|ctg1_4359|	BGC0001963|c1|28108-28866|-|AZF85923.1|thioesterase|AZF85923.1
input|c4|4046031-4047102|-|ctg1_4359|	BGC0000036|c1|24379-25179|-|AAZ77688.1|ChlK|AAZ77688.1
input|c4|4046031-4047102|-|ctg1_4359|	BGC0001296|c1|42283-43038|+|BAT51068.1|type_II_thioesterase|BAT51068.1
input|c4|4046031-4047102|-|ctg1_4359|	BGC0000031|c1|7603-8397|-|CAE45660.1|thioesterase_type_II|CAE45660.1
input|c4|4046031-4047102|-|ctg1_4359|	BGC0001533|c1|7593-8387|-|ALV82314.1|thioesterase|ALV82314.1
input|c4|4046031-4047102|-|ctg1_4359|	BGC0001812|c1|8240-9034|-|ARW71480.1|type_II_thioesterase|ARW71480.1
input|c4|4046031-4047102|-|ctg1_4359|	BGC0000079|c1|4402-5160|+|ACN69977.1|type_II_thioesterase|ACN69977.1
input|c4|4046031-4047102|-|ctg1_4359|	BGC0000028|c1|70537-71298|+|ADC79627.1|BafH|ADC79627.1
input|c4|4046031-4047102|-|ctg1_4359|	BGC0000165|c1|7217-7963|-|ADU85986.1|putative_thioesterase|ADU85986.1
input|c4|4046031-4047102|-|ctg1_4359|	BGC0000032|c1|64472-65227|-|AEH42494.1|type_II_thioesterase|AEH42494.1
input|c4|4046031-4047102|-|ctg1_4359|	BGC0001830|c1|1162-1908|-|AKG06370.1|thioesterase|AKG06370.1
input|c4|4046031-4047102|-|ctg1_4359|	BGC0000082|c1|24021-24791|+|KijB2|thioesterase|ACB46473.1
input|c4|4046031-4047102|-|ctg1_4359|	BGC0000144|c1|92807-93604|+|AEZ53955.1|putative_thioesterase|AEZ53955.1
input|c4|4046031-4047102|-|ctg1_4359|	BGC0000133|c1|22078-22833|+|AFI57003.1|thioesterase|AFI57003.1
input|c4|4046031-4047102|-|ctg1_4359|	BGC0001052|c1|38608-39384|+|ADC79640.1|TamB|ADC79640.1
input|c4|4046031-4047102|-|ctg1_4359|	BGC0000137|c1|81388-82158|-|Sare_1269|Oleoyl-(acyl-carrier-protein)_hydrolase|ABV97174.1
input|c4|4046031-4047102|-|ctg1_4359|	BGC0000429|c1|67549-68322|+|AEA30276.1|putative_type_II_thioesterase|AEA30276.1
input|c4|4046031-4047102|-|ctg1_4359|	BGC0001597|c1|5328-6068|-|BAV55991.1|thioesterase|BAV55991.1
input|c4|4046031-4047102|-|ctg1_4359|	BGC0001658|c1|18864-19679|-|A4R44_03190|Linear_gramicidin_dehydrogenase_LgrE|OAP25814.1
input|c4|4046031-4047102|-|ctg1_4359|	BGC0000021|c1|14412-15200|+|AEP40917.1|thioesterase|AEP40917.1
input|c4|4046031-4047102|-|ctg1_4359|	BGC0001653|c1|1835-2587|-|AP234_RS14685|thioesterase|WP_055480217.1
input|c4|4046031-4047102|-|ctg1_4359|	BGC0000060|c1|70385-71161|+|AEC13083.1|thioesterase|AEC13083.1
input|c4|4046031-4047102|-|ctg1_4359|	BGC0001034|c1|51618-58979|+|CCE88378.1|polyketide_synthase|CCE88378.1
input|c4|4046031-4047102|-|ctg1_4359|	BGC0001828|c1|60549-61325|+|ANZ22996.1|ZinH|ANZ22996.1
input|c4|4046031-4047102|-|ctg1_4359|	BGC0000986|c1|50220-51005|-|CAQ34930.1|type_II_thioesterase|CAQ34930.1
input|c4|4046031-4047102|-|ctg1_4359|	BGC0001856|c1|171023-171793|+|QBF51790.1|thioesterase|QBF51790.1
input|c4|4046031-4047102|-|ctg1_4359|	BGC0000136|c1|96034-96813|-|AAG52991.1|RifR|AAG52991.1
input|c4|4046031-4047102|-|ctg1_4359|	BGC0001784|c1|30572-31345|-|AWH12931.1|StmV|AWH12931.1
input|c4|4046031-4047102|-|ctg1_4359|	BGC0001939|c1|28292-29065|-|AWH12931.1|StmV|AWH12931.1
input|c4|4046031-4047102|-|ctg1_4359|	BGC0001204|c1|97962-98690|-|BAQ21958.1|putative_type_II_thioesterase|BAQ21958.1
input|c4|4046031-4047102|-|ctg1_4359|	BGC0002009|c1|5136-5873|+|OO60_RS14055|thioesterase|WP_003071782.1
input|c4|4046031-4047102|-|ctg1_4359|	BGC0001452|c1|40972-41760|-|sipB|thioesterase|sipB
input|c4|4046031-4047102|-|ctg1_4359|	BGC0000017|c1|1986-2741|+|ACR33073.1|thioesterase|ACR33073.1
input|c4|4046031-4047102|-|ctg1_4359|	BGC0000040|c1|92102-92914|-|AAZ94405.1|thioesterase|AAZ94405.1
input|c4|4046031-4047102|-|ctg1_4359|	BGC0001663|c1|10206-14396|+|AQA28563.1|type_I_polyketide_synthase|AQA28563.1
input|c4|4046031-4047102|-|ctg1_4359|	BGC0000123|c1|9000-9770|-|AAQ84143.1|Plm8|AAQ84143.1
input|c4|4046031-4047102|-|ctg1_4359|	BGC0001046|c1|35032-35814|-|CBA11581.1|thioesterase_type_II|CBA11581.1
input|c4|4046031-4047102|-|ctg1_4359|	BGC0000109|c1|4107-4886|+|BAF85835.1|thioesterase_type_II|BAF85835.1
input|c4|4046031-4047102|-|ctg1_4359|	BGC0000159|c1|91736-92509|-|ABW96552.1|probable_thioesterase|ABW96552.1
input|c4|4046031-4047102|-|ctg1_4359|	BGC0000378|c1|41314-42066|-|ABV56586.1|KtzF|ABV56586.1
input|c4|4046031-4047102|-|ctg1_4359|	BGC0000125|c1|43924-44691|-|CAC20922.1|PimI_protein|CAC20922.1
input|c4|4046031-4047102|-|ctg1_4359|	BGC0001381|c1|144496-145248|+|AJO72744.1|Type_II_thioesterase|AJO72744.1
input|c4|4046031-4047102|-|ctg1_4359|	BGC0001690|c1|40556-41323|+|AQT01392.1|SgnI|AQT01392.1
input|c4|4046031-4047102|-|ctg1_4359|	BGC0000100|c1|13023-13829|-|AAO65795.1|PKS_thioesterase|AAO65795.1
input|c4|4046031-4047102|-|ctg1_4359|	BGC0000431|c1|22039-22854|+|SSGG_00675|conserved_hypothetical_protein|EFE73309.1
input|c4|4046031-4047102|-|ctg1_4359|	BGC0001670|c1|4683-5489|-|ANZ52458.1|MonAIX|ANZ52458.1
input|c4|4046031-4047102|-|ctg1_4359|	BGC0000117|c1|3213-3971|+|BAB69188.1|thioesterase|BAB69188.1
input|c4|4046031-4047102|-|ctg1_4359|	BGC0000382|c1|15136-15942|+|AIT38307.1|hypothetical_protein|AIT38307.1
input|c4|4046031-4047102|-|ctg1_4359|	BGC0001944|c1|16077-16847|-|AXI91544.1|FunA11|AXI91544.1
input|c4|4046031-4047102|-|ctg1_4359|	BGC0001348|c1|67056-67805|+|IF55_RS32420|oleoyl-ACP_hydrolase|WP_030890478.1
input|c4|4046031-4047102|-|ctg1_4359|	BGC0001522|c1|54207-54983|-|AWR88403.1|putative_thioesterase|AWR88403.1
input|c4|4046031-4047102|-|ctg1_4359|	BGC0000164|c1|5425-6216|+|BAE93720.1|putative_type_II_thioesterase|BAE93720.1
input|c4|4046031-4047102|-|ctg1_4359|	BGC0000993|c1|37235-37999|+|ABP57754.1|DepJ|ABP57754.1
input|c4|4046031-4047102|-|ctg1_4359|	BGC0001332|c1|14125-14913|-|B073_RS0123855|thioesterase|WP_018540598.1
input|c4|4046031-4047102|-|ctg1_4359|	BGC0000962|c1|7859-8665|+|AAN32977.1|BarC|AAN32977.1
input|c4|4046031-4047102|-|ctg1_4359|	BGC0001003|c1|55363-56112|+|ABB05106.1|LipTe|ABB05106.1
input|c4|4046031-4047102|-|ctg1_4359|	BGC0001036|c1|71245-72006|+|AGZ15477.1|putative_thioesterase|AGZ15477.1
input|c4|4046031-4047102|-|ctg1_4359|	BGC0000158|c1|8774-9553|-|ABV91293.1|probable_thioesterase|ABV91293.1
input|c4|4046031-4047102|-|ctg1_4359|	BGC0000106|c1|93194-93967|+|ADM46371.1|thioesterase|ADM46371.1
input|c4|4046031-4047102|-|ctg1_4359|	BGC0000289|c1|74887-75642|-|CAD91231.1|putative_type_II_thioesterase|CAD91231.1
input|c4|4046031-4047102|-|ctg1_4359|	BGC0000054|c1|9706-10446|-|AAU93793.1|thioesterase_type_II|AAU93793.1
input|c4|4046031-4047102|-|ctg1_4359|	BGC0000084|c1|15060-15848|-|AFL48524.1|Thioesterase|AFL48524.1
input|c4|4046031-4047102|-|ctg1_4359|	BGC0001709|c1|109494-110243|+|AVX51109.1|nysE|AVX51109.1
input|c4|4046031-4047102|-|ctg1_4359|	BGC0001711|c1|1-720|+|JM78_19255|oleoyl-ACP_hydrolase|KFL51877.1
input|c4|4046031-4047102|-|ctg1_4359|	BGC0001662|c1|8465-9232|+|AWC08648.1|putative_type_II_TE|AWC08648.1
input|c4|4046031-4047102|-|ctg1_4359|	BGC0001932|c1|1572-2339|+|AWC08648.1|putative_type_II_TE|AWC08648.1
input|c4|4046031-4047102|-|ctg1_4359|	BGC0001303|c1|92169-92804|+|ALA09374.1|thioesterase|ALA09374.1
input|c4|4046031-4047102|-|ctg1_4359|	BGC0000935|c1|26523-27314|+|AFB35636.1|Thioesterase|AFB35636.1
input|c4|4046031-4047102|-|ctg1_4359|	BGC0000108|c1|52098-52865|-|ADX66462.1|ScnI|ADX66462.1
input|c4|4046031-4047102|-|ctg1_4359|	BGC0000054|c1|18495-19229|+|AAU93800.1|thioesterase|AAU93800.1
input|c4|4046031-4047102|-|ctg1_4359|	BGC0000085|c1|1001-1792|-|BAC76483.1|putative_thioesterase|BAC76483.1
input|c4|4046031-4047102|-|ctg1_4359|	BGC0001620|c1|19034-19777|+|ASX95228.1|IlaF|ASX95228.1
input|c4|4046031-4047102|-|ctg1_4359|	BGC0002024|c1|4339-5118|-|AXG22403.1|thioesterase|AXG22403.1
input|c4|4046031-4047102|-|ctg1_4359|	BGC0001763|c1|18159-18875|+|BBA20953.1|thioesterase|BBA20953.1
input|c4|4046031-4047102|-|ctg1_4359|	BGC0002001|c1|39660-40397|-|Achr_RS19600|thioesterase|WP_039806861.1
input|c4|4046031-4047102|-|ctg1_4359|	BGC0001072|c1|39958-40788|+|AEU17900.1|putative_thioesterase|AEU17900.1
input|c4|4046031-4047102|-|ctg1_4359|	BGC0000078|c1|66380-67210|+|BAP34735.1|thioesterase_involved_in_non-ribosomal_peptide_biosynthesis|BAP34735.1
input|c4|4046031-4047102|-|ctg1_4359|	BGC0000963|c1|6021-6773|-|AAG02346.1|thioesterase|AAG02346.1
input|c4|4046031-4047102|-|ctg1_4359|	BGC0001649|c1|5796-6563|-|BBA84061.1|type_II_thioesterase|BBA84061.1
input|c4|4046031-4047102|-|ctg1_4359|	BGC0001916|c1|5796-6563|-|BBA84061.1|type_II_thioesterase|BBA84061.1
input|c4|4046031-4047102|-|ctg1_4359|	BGC0000434|c1|31651-32397|+|BAI63286.1|putative_thioesterase|BAI63286.1
input|c4|4046031-4047102|-|ctg1_4359|	BGC0001117|c1|18495-19274|+|CBZ42144.1|putative_thioesterase|CBZ42144.1
input|c4|4046031-4047102|-|ctg1_4359|	BGC0000144|c1|105116-105877|+|AEZ53965.1|putative_thioesterase|AEZ53965.1
input|c4|4046031-4047102|-|ctg1_4359|	BGC0001042|c1|107366-108145|+|ACY06298.1|thioesterase|ACY06298.1
input|c4|4046031-4047102|-|ctg1_4359|	BGC0001196|c1|38845-39531|+|AJW76718.1|DsaP|AJW76718.1
input|c4|4046031-4047102|-|ctg1_4359|	BGC0000055|c1|46314-47057|-|SACE_0729|thioesterase,_erythromycin_biosynthesis|CAM00070.1
input|c4|4046031-4047102|-|ctg1_4359|	BGC0000029|c1|79683-80456|+|ACO94474.1|thioesterase_type_II|ACO94474.1
input|c4|4046031-4047102|-|ctg1_4359|	BGC0000092|c1|46660-47403|-|AAG13923.1|TEII|AAG13923.1
input|c4|4046031-4047102|-|ctg1_4359|	BGC0000984|c1|40214-40957|-|Daci_4759|Thioesterase|ABX37388.1
input|c4|4046031-4047102|-|ctg1_4359|	BGC0001491|c1|114793-115572|-|BG844_00085|AceTE|OJF16274.1
input|c4|4046031-4047102|-|ctg1_4359|	BGC0001918|c1|21243-22037|+|BBD17743.1|thioesterase|BBD17743.1
input|c4|4046031-4047102|-|ctg1_4359|	BGC0000097|c1|85808-86578|+|ACO94502.1|thioesterase_type_II|ACO94502.1
input|c4|4046031-4047102|-|ctg1_4359|	BGC0000424|c1|3510-4259|+|Hsero_2340|thioesterase_involved_in_non-ribosomal_peptide_biosynthesis_protein|ADJ63839.1
input|c4|4046031-4047102|-|ctg1_4359|	BGC0001297|c1|21378-22079|-|ALG65316.1|Cal20|ALG65316.1
input|c4|4046031-4047102|-|ctg1_4359|	BGC0001922|c1|12053-12814|-|BBE36460.1|thioesterase|BBE36460.1
input|c4|4046031-4047102|-|ctg1_4359|	BGC0000185|c1|47534-48340|+|TERTU_2206|thioesterase_domain_protein|ACR13893.1
input|c4|4046031-4047102|-|ctg1_4359|	BGC0000381|c1|34099-34839|+|BLi00404|lichenysin_synthase_LchAD|AAU39362.1
input|c4|4046031-4047102|-|ctg1_4359|	BGC0001666|c1|51642-52208|+|ATY46606.1|type_II_thioesterase|ATY46606.1
input|c4|4046031-4047102|-|ctg1_4359|	BGC0000433|c1|33985-34716|+|CAE02634.1|surfactin_synthetase_D|CAE02634.1
input|c4|4046031-4047102|-|ctg1_4359|	BGC0000127|c1|21917-22699|+|AAD24880.1|putative_thioesterase|AAD24880.1
input|c4|4046031-4047102|-|ctg1_4359|	BGC0001102|c1|1-8379|+|BTH_II2088|thiotemplate_mechanism_natural_product_synthetase|ABC36203.1
input|c4|4046031-4047102|-|ctg1_4359|	BGC0000377|c1|27431-28162|+|AEC14350.1|type_II_thioesterase|AEC14350.1
input|c4|4046031-4047102|-|ctg1_4359|	BGC0000967|c1|140205-148229|+|BAP05597.1|calI|BAP05597.1
input|c4|4046031-4047102|-|ctg1_4359|	BGC0001054|c1|10298-11029|-|XNC1_1703|Thioesterase_involved_in_xenocoumacin_synthesis|CBJ89763.1
input|c4|4046031-4047102|-|ctg1_4359|	BGC0000985|c1|47969-54460|+|TMO_c0611|DidJ|AFK57221.1
input|c4|4047808-4050208|-|ctg1_4360|	BGC0000287|c1|611-6985|-|PA2302|AmbE|AAG05690.1
input|c4|4047808-4050208|-|ctg1_4360|	BGC0000378|c1|21587-37369|-|ABV56588.1|KtzH|ABV56588.1
input|c4|4047808-4050208|-|ctg1_4360|	BGC0000967|c1|20404-31761|+|BAP05589.1|calA|BAP05589.1
input|c4|4047808-4050208|-|ctg1_4360|	BGC0001519|c1|13008-21656|+|STRAU_RS01650|non-ribosomal_peptide_synthetase|WP_016638469.1
input|c4|4047808-4050208|-|ctg1_4360|	BGC0001451|c1|1621-11031|-|BCRE_RS14165|non-ribosomal_peptide_synthetase|WP_050383082.1
input|c4|4047808-4050208|-|ctg1_4360|	BGC0001034|c1|4808-7192|+|CCE88382.1|polyketide_synthase|CCE88382.1
input|c4|4047808-4050208|-|ctg1_4360|	BGC0000970|c1|31894-37500|+|CAQ43079.1|polyketide_synthase|CAQ43079.1
input|c4|4047808-4050208|-|ctg1_4360|	BGC0000291|c1|96241-97029|+|AAZ23082.1|possible_O-methyltransferase|AAZ23082.1
input|c4|4047808-4050208|-|ctg1_4360|	BGC0000331|c1|2349-12782|+|ABI26077.1|OciA|ABI26077.1
input|c4|4047808-4050208|-|ctg1_4360|	BGC0000147|c1|10080-12671|-|AAK19884.1|putative_methoxymalonyl-CoA_synthase|AAK19884.1
input|c4|4047808-4050208|-|ctg1_4360|	BGC0001070|c1|105617-113008|+|orf_R1|putative_non-ribosomal_peptide_synthetase|CAN89656.1
input|c4|4047808-4050208|-|ctg1_4360|	BGC0001902|c1|24170-29350|+|AJY78093.1|polyketide_synthase|AJY78093.1
input|c4|4047808-4050208|-|ctg1_4360|	BGC0001350|c1|5894-21055|+|AMH40422.1|PKS|AMH40422.1
input|c4|4047808-4050208|-|ctg1_4360|	BGC0000326|c1|16705-31401|+|AAK81826.1|peptide_synthetase|AAK81826.1
input|c4|4047808-4050208|-|ctg1_4360|	BGC0000975|c1|29220-35051|+|ABM21571.1|crpC|ABM21571.1
input|c4|4047808-4050208|-|ctg1_4360|	BGC0001952|c1|39031-56646|+|AXN93602.1|PuwF-G|AXN93602.1
input|c4|4047808-4050208|-|ctg1_4360|	BGC0001952|c1|39031-56646|+|AXN93602.1|PuwF-G|AXN93602.1
input|c4|4047808-4050208|-|ctg1_4360|	BGC0001031|c1|7252-18210|+|AFX60309.1|polyketide_synthase|AFX60309.1
input|c4|4047808-4050208|-|ctg1_4360|	BGC0001822|c1|22559-32521|+|AWI62628.1|nonribosomal_peptide_synthetase|AWI62628.1
input|c4|4047808-4050208|-|ctg1_4360|	BGC0001943|c1|22375-32337|+|AWI62628.1|nonribosomal_peptide_synthetase|AWI62628.1
input|c4|4047808-4050208|-|ctg1_4360|	BGC0001836|c1|4226-24685|+|DAC80073.1|PKS|DAC80073.1
input|c4|4047808-4050208|-|ctg1_4360|	BGC0001953|c1|37654-46308|+|AXN93614.1|PuwF|AXN93614.1
input|c4|4047808-4050208|-|ctg1_4360|	BGC0001953|c1|37654-46308|+|AXN93614.1|PuwF|AXN93614.1
input|c4|4047808-4050208|-|ctg1_4360|	BGC0000296|c1|22998-35741|+|ADG27359.1|peptide_synthetase|ADG27359.1
input|c4|4047808-4050208|-|ctg1_4360|	BGC0001953|c1|46346-55273|+|AXN93615.1|PuwG|AXN93615.1
input|c4|4047808-4050208|-|ctg1_4360|	BGC0001953|c1|46346-55273|+|AXN93615.1|PuwG|AXN93615.1
input|c4|4047808-4050208|-|ctg1_4360|	BGC0002014|c1|31663-43095|+|OK006_RS36605|non-ribosomal_peptide_synthetase|WP_054234643.1
input|c4|4047808-4050208|-|ctg1_4360|	BGC0001016|c1|37522-45888|+|AAO62586.1|peptide_sythetase|AAO62586.1
input|c4|4047808-4050208|-|ctg1_4360|	BGC0001822|c1|32518-37905|+|AWI62629.1|nonribosomal_peptide_synthetase|AWI62629.1
input|c4|4047808-4050208|-|ctg1_4360|	BGC0001943|c1|32334-37721|+|AWI62629.1|nonribosomal_peptide_synthetase|AWI62629.1
input|c4|4047808-4050208|-|ctg1_4360|	BGC0001056|c1|37969-44511|+|CCM44337.1|Nonribosomal_peptide_synthetase|CCM44337.1
input|c4|4047808-4050208|-|ctg1_4360|	BGC0001015|c1|33731-42181|+|CAD29797.1|peptide_synthetase|CAD29797.1
input|c4|4047808-4050208|-|ctg1_4360|	BGC0001667|c1|35371-43734|+|AQH32484.1|peptide_synthetase|AQH32484.1
input|c4|4047808-4050208|-|ctg1_4360|	BGC0001125|c1|35566-42678|+|AIW82283.1|PuwF|AIW82283.1
input|c4|4047808-4050208|-|ctg1_4360|	BGC0001125|c1|35566-42678|+|AIW82283.1|PuwF|AIW82283.1
input|c4|4047808-4050208|-|ctg1_4360|	BGC0000396|c1|1368-9317|+|AEO14743.1|NdaA|AEO14743.1
input|c4|4047808-4050208|-|ctg1_4360|	BGC0001705|c1|36499-44382|+|ATP76243.1|NdaA|ATP76243.1
input|c4|4047808-4050208|-|ctg1_4360|	BGC0000333|c1|18423-41780|+|Sare_4562|amino_acid_adenylation_domain|ABW00331.1
input|c4|4047808-4050208|-|ctg1_4360|	BGC0001950|c1|36785-54340|+|AXN93581.1|PuwF-G|AXN93581.1
input|c4|4047808-4050208|-|ctg1_4360|	BGC0001950|c1|36785-54340|+|AXN93581.1|PuwF-G|AXN93581.1
input|c4|4047808-4050208|-|ctg1_4360|	BGC0001951|c1|37913-55468|+|AXN93590.1|PuwF-G|AXN93590.1
input|c4|4047808-4050208|-|ctg1_4360|	BGC0001951|c1|37913-55468|+|AXN93590.1|PuwF-G|AXN93590.1
input|c4|4047808-4050208|-|ctg1_4360|	BGC0001017|c1|36793-45180|+|AAF00960.1|mcyA|AAF00960.1
input|c4|4047808-4050208|-|ctg1_4360|	BGC0001032|c1|7529-18502|+|AFX60332.1|polyketide_synthase|AFX60332.1
input|c4|4047808-4050208|-|ctg1_4360|	BGC0001125|c1|42729-53207|+|AIW82284.1|PuwG|AIW82284.1
input|c4|4047808-4050208|-|ctg1_4360|	BGC0001125|c1|42729-53207|+|AIW82284.1|PuwG|AIW82284.1
input|c4|4047808-4050208|-|ctg1_4360|	BGC0002026|c1|13014-41873|+|QDA77059.1|polyketide_synthase/nonribosomal_peptide_synthetase|QDA77059.1
input|c4|4047808-4050208|-|ctg1_4360|	BGC0001149|c1|1410-8675|+|BN844_0706|NRPS|CDF96614.1
input|c4|4047808-4050208|-|ctg1_4360|	BGC0001214|c1|20790-31691|+|AJV88377.1|MfnE|AJV88377.1
input|c4|4047808-4050208|-|ctg1_4360|	BGC0001331|c1|15081-21515|-|F583_RS01000000127210|non-ribosomal_peptide_synthetase|WP_019032755.1
input|c4|4047808-4050208|-|ctg1_4360|	BGC0001970|c1|26868-31631|+|AZH23792.1|MgcJ|AZH23792.1
input|c4|4047808-4050208|-|ctg1_4360|	BGC0001131|c1|7989-27977|+|Xmir_01407|Amino_acid_adenylation|PHM49485.1
input|c4|4047808-4050208|-|ctg1_4360|	BGC0001131|c1|7989-27977|+|Xmir_01407|Amino_acid_adenylation|PHM49485.1
input|c4|4047808-4050208|-|ctg1_4360|	BGC0001999|c1|15516-32240|-|BGRAMDRAFT_RS22645|non-ribosomal_peptide_synthetase|WP_006051170.1
input|c4|4047808-4050208|-|ctg1_4360|	BGC0001999|c1|15516-32240|-|BGRAMDRAFT_RS22645|non-ribosomal_peptide_synthetase|WP_006051170.1
input|c4|4047808-4050208|-|ctg1_4360|	BGC0001088|c1|52382-55207|+|CAE52342.1|non-ribosomal_peptide_synthase|CAE52342.1
input|c4|4047808-4050208|-|ctg1_4360|	BGC0001971|c1|26878-31638|+|AZH23822.1|MgiJ|AZH23822.1
input|c4|4047808-4050208|-|ctg1_4360|	BGC0001328|c1|23249-26306|+|MCBG_00138|linear_gramicidin_synthetase_LgrC|EWM63005.1
input|c4|4047808-4050208|-|ctg1_4360|	BGC0001330|c1|22061-28492|+|ABD52_RS02405|non-ribosomal_peptide_synthetase|WP_053065269.1
input|c4|4047808-4050208|-|ctg1_4360|	BGC0001752|c1|21523-31266|+|ctg1_orf1265||ctg1_orf1265
input|c4|4047808-4050208|-|ctg1_4360|	BGC0001196|c1|15838-22605|-|AJW76710.1|DsaH|AJW76710.1
input|c4|4047808-4050208|-|ctg1_4360|	BGC0001767|c1|4729-20232|+|ctg1_orf20||ctg1_orf20
input|c4|4047808-4050208|-|ctg1_4360|	BGC0000465|c1|1-6003|-|XNC1_2299|putative_Peptide_synthetase|CBJ90358.1
input|c4|4047808-4050208|-|ctg1_4360|	BGC0001211|c1|2458-24696|+|AMYAL_RS0130210|non-ribosomal_peptide_synthetase|WP_084702182.1
input|c4|4047808-4050208|-|ctg1_4360|	BGC0001331|c1|3956-9631|-|F583_RS01000000127205|non-ribosomal_peptide_synthetase|WP_019032753.1
input|c4|4047808-4050208|-|ctg1_4360|	BGC0000379|c1|42386-62701|+|AEG64697.1|LpmC|AEG64697.1
input|c4|4047808-4050208|-|ctg1_4360|	BGC0000459|c1|21154-38325|-|AGN74885.1|nonribosomal_peptide_synthetase|AGN74885.1
input|c4|4047808-4050208|-|ctg1_4360|	BGC0000366|c1|27919-34965|+|AGE11899.1|nonribosomal_peptide_synthetase|AGE11899.1
input|c4|4047808-4050208|-|ctg1_4360|	BGC0001448|c1|24510-41396|+|ARU08074.1|mlcL|ARU08074.1
input|c4|4047808-4050208|-|ctg1_4360|	BGC0000336|c1|51568-69060|+|AAX31557.1|peptide_synthetase_1|AAX31557.1
input|c4|4047808-4050208|-|ctg1_4360|	BGC0000336|c1|51568-69060|+|AAX31557.1|peptide_synthetase_1|AAX31557.1
input|c4|4047808-4050208|-|ctg1_4360|	BGC0000993|c1|27503-33181|+|ABP57749.1|DepE|ABP57749.1
input|c4|4047808-4050208|-|ctg1_4360|	BGC0001048|c1|33771-41999|+|ABL74940.1|NRPS|ABL74940.1
input|c4|4047808-4050208|-|ctg1_4360|	BGC0001048|c1|33771-41999|+|ABL74940.1|NRPS|ABL74940.1
input|c4|4047808-4050208|-|ctg1_4360|	BGC0001189|c1|17169-29036|+|RALTA_B1228|non_ribosomal_peptide_synthase,_antibiotic_synthesis;_contains_4_condensation_domains,_3_AMP-acid_ligases_II_domains,_3_PP-binding,_Phosphopantetheine_attachment_site_and_a_putative_thioesterase_domain|CAQ71829.1
input|c4|4047808-4050208|-|ctg1_4360|	BGC0000406|c1|7674-10934|+|CAJ14039.1|peptide_synthetase|CAJ14039.1
input|c4|4047808-4050208|-|ctg1_4360|	BGC0001130|c1|32270-39088|+|Xbud_02641|pyoverdine_synthetase_D|PHM26613.1
input|c4|4047808-4050208|-|ctg1_4360|	BGC0001130|c1|32270-39088|+|Xbud_02641|pyoverdine_synthetase_D|PHM26613.1
input|c4|4047808-4050208|-|ctg1_4360|	BGC0001330|c1|33957-39629|+|ABD52_RS02415|non-ribosomal_peptide_synthetase|WP_053065270.1
input|c4|4047808-4050208|-|ctg1_4360|	BGC0001814|c1|31162-39159|+|ATU31795.1|NRPS|ATU31795.1
input|c4|4047808-4050208|-|ctg1_4360|	BGC0001814|c1|31162-39159|+|ATU31795.1|NRPS|ATU31795.1
input|c4|4047808-4050208|-|ctg1_4360|	BGC0001019|c1|49344-58049|+|AHB82059.1|non_ribosomal_peptide_synthetase/polyketide_synthase|AHB82059.1
input|c4|4047808-4050208|-|ctg1_4360|	BGC0000336|c1|91070-98209|+|AAX31559.1|peptide_synthetase_3|AAX31559.1
input|c4|4047808-4050208|-|ctg1_4360|	BGC0001235|c1|26678-40243|+|ANI24100.1|nonribosomal_peptide_synthetase|ANI24100.1
input|c4|4047808-4050208|-|ctg1_4360|	BGC0001235|c1|26678-40243|+|ANI24100.1|nonribosomal_peptide_synthetase|ANI24100.1
input|c4|4047808-4050208|-|ctg1_4360|	BGC0000367|c1|40796-59995|+|BBR47_28940|truncated_linear_pentadecapeptide_gramicidin_synthetase_LgrC|BAH43871.1
input|c4|4047808-4050208|-|ctg1_4360|	BGC0000399|c1|9569-22672|+|PFL_2146|non-ribosomal_peptide_synthetase_OfaB|AAY91420.2
input|c4|4047808-4050208|-|ctg1_4360|	BGC0000399|c1|9569-22672|+|PFL_2146|non-ribosomal_peptide_synthetase_OfaB|AAY91420.2
input|c4|4047808-4050208|-|ctg1_4360|	BGC0001135|c1|1-16848|+|AFP87549.1|NrpS|AFP87549.1
input|c4|4047808-4050208|-|ctg1_4360|	BGC0001215|c1|31318-34947|+|CRI73800.1|loading_module_of_NRPS-PKS|CRI73800.1
input|c4|4047808-4050208|-|ctg1_4360|	BGC0001806|c1|39316-58821|+|APU91751.1|Non-Ribosomal_Peptide_Synthetase|APU91751.1
input|c4|4047808-4050208|-|ctg1_4360|	BGC0000993|c1|18333-27506|+|ABP57748.1|DepD|ABP57748.1
input|c4|4047808-4050208|-|ctg1_4360|	BGC0001430|c1|20185-33594|+|APZ78834.1|nonribosomal_peptide_synthetase|APZ78834.1
input|c4|4047808-4050208|-|ctg1_4360|	BGC0000398|c1|11026-24123|+|AFH75329.1|nonribosomal_peptide_synthetase|AFH75329.1
input|c4|4047808-4050208|-|ctg1_4360|	BGC0000398|c1|11026-24123|+|AFH75329.1|nonribosomal_peptide_synthetase|AFH75329.1
input|c4|4047808-4050208|-|ctg1_4360|	BGC0001822|c1|1321-16062|+|AWI62626.1|nonribosomal_peptide_synthetase|AWI62626.1
input|c4|4047808-4050208|-|ctg1_4360|	BGC0001822|c1|1321-16062|+|AWI62626.1|nonribosomal_peptide_synthetase|AWI62626.1
input|c4|4047808-4050208|-|ctg1_4360|	BGC0001943|c1|1137-15878|+|AWI62626.1|nonribosomal_peptide_synthetase|AWI62626.1
input|c4|4047808-4050208|-|ctg1_4360|	BGC0001943|c1|1137-15878|+|AWI62626.1|nonribosomal_peptide_synthetase|AWI62626.1
input|c4|4047808-4050208|-|ctg1_4360|	BGC0000301|c1|9882-17606|+|ABV79987.1|ApnC|ABV79987.1
input|c4|4047808-4050208|-|ctg1_4360|	BGC0000359|c1|1-4035|-|Tfu_1865|amino_acid_adenylation|AAZ55898.1
input|c4|4047808-4050208|-|ctg1_4360|	BGC0000362|c1|54291-61949|+|AAD44234.1|PstB|AAD44234.1
input|c4|4047808-4050208|-|ctg1_4360|	BGC0000414|c1|36462-39179|+|BAO84868.1|putative_non-ribosomal_peptide_synthetase|BAO84868.1
input|c4|4047808-4050208|-|ctg1_4360|	BGC0001332|c1|22884-26207|-|B073_RS0123880|non-ribosomal_peptide_synthetase|WP_018540603.1
input|c4|4047808-4050208|-|ctg1_4360|	BGC0001608|c1|12545-25588|+|AAW51_RS13565|non-ribosomal_peptide_synthetase|WP_047195042.1
input|c4|4047808-4050208|-|ctg1_4360|	BGC0001801|c1|12034-16578|-|SVEN_0512|iron_aquisition_yersiniabactin_synthesis_enzyme|CCA53799.1
input|c4|4047808-4050208|-|ctg1_4360|	BGC0002003|c1|12545-25588|+|AAW51_RS13565|non-ribosomal_peptide_synthetase|WP_047195042.1
input|c4|4047808-4050208|-|ctg1_4360|	BGC0000424|c1|6093-33575|+|Hsero_2343|Serobactin_synthetase|ADJ63842.1
input|c4|4047808-4050208|-|ctg1_4360|	BGC0000424|c1|6093-33575|+|Hsero_2343|Serobactin_synthetase|ADJ63842.1
input|c4|4047808-4050208|-|ctg1_4360|	BGC0000963|c1|9211-17736|-|AAG02349.1|peptide_synthetase_NRPS11-10|AAG02349.1
input|c4|4047808-4050208|-|ctg1_4360|	BGC0001628|c1|20600-32077|+|BAX90000.1|Non-ribosomal_peptide_synthetase|BAX90000.1
input|c4|4047808-4050208|-|ctg1_4360|	BGC0001628|c1|20600-32077|+|BAX90000.1|Non-ribosomal_peptide_synthetase|BAX90000.1
input|c4|4047808-4050208|-|ctg1_4360|	BGC0000349|c1|3828-20117|+|SACE_3035|putative_non-ribosomal_peptide_synthetase|CAM02313.1
input|c4|4047808-4050208|-|ctg1_4360|	BGC0000994|c1|72623-73405|+|AAF86398.1|FkbM|AAF86398.1
input|c4|4047808-4050208|-|ctg1_4360|	BGC0001040|c1|97622-98404|+|CAA60470.1|methyltransferase|CAA60470.1
input|c4|4047808-4050208|-|ctg1_4360|	BGC0000422|c1|24414-29924|+|ABI22131.1|putative_non-ribosomal_peptide_synthetase|ABI22131.1
input|c4|4047808-4050208|-|ctg1_4360|	BGC0000997|c1|24585-27836|+|CAL80824.1|NRPS_module_protein|CAL80824.1
input|c4|4047808-4050208|-|ctg1_4360|	BGC0001196|c1|23190-30323|-|AJW76711.1|DsaI|AJW76711.1
input|c4|4047808-4050208|-|ctg1_4360|	BGC0001233|c1|38216-61951|+|ALK27915.1|non-ribosomal_peptide_synthase|ALK27915.1
input|c4|4047808-4050208|-|ctg1_4360|	BGC0000344|c1|7242-21752|-|PSEEN3044|putative_non-ribosomal_peptide_synthetase,_terminal_component|CAK15814.1
input|c4|4047808-4050208|-|ctg1_4360|	BGC0000344|c1|7242-21752|-|PSEEN3044|putative_non-ribosomal_peptide_synthetase,_terminal_component|CAK15814.1
input|c4|4047808-4050208|-|ctg1_4360|	BGC0000447|c1|44558-65716|+|CCJ67640.1|TaaE|CCJ67640.1
input|c4|4047808-4050208|-|ctg1_4360|	BGC0000963|c1|24406-30894|+|AAG02355.1|peptide_synthetase_NRPS9-8|AAG02355.1
input|c4|4047808-4050208|-|ctg1_4360|	BGC0001231|c1|39472-51792|+|AHB82071.1|non_ribosomal_peptide_synthetase|AHB82071.1
input|c4|4047808-4050208|-|ctg1_4360|	BGC0001231|c1|39472-51792|+|AHB82071.1|non_ribosomal_peptide_synthetase|AHB82071.1
input|c4|4047808-4050208|-|ctg1_4360|	BGC0000385|c1|80817-92306|+|AEH59099.1|amino_acid_adenylation_domain-containing_protein/NRPS|AEH59099.1
input|c4|4047808-4050208|-|ctg1_4360|	BGC0000385|c1|80817-92306|+|AEH59099.1|amino_acid_adenylation_domain-containing_protein/NRPS|AEH59099.1
input|c4|4047808-4050208|-|ctg1_4360|	BGC0000423|c1|4964-24022|-|SCAB_85471|putative_NRPS/siderophore_biosynthesis_protein|CBG75492.1
input|c4|4047808-4050208|-|ctg1_4360|	BGC0001567|c1|7388-15121|-|SLINC_RS04015|non-ribosomal_peptide_synthetase|WP_067426775.1
input|c4|4047808-4050208|-|ctg1_4360|	BGC0001628|c1|12917-20539|+|BAX89999.1|Non-ribosomal_peptide_synthetase|BAX89999.1
input|c4|4047808-4050208|-|ctg1_4360|	BGC0001967|c1|23462-30604|+|QED88055.1|nonribosomal_peptide_synthetase|QED88055.1
input|c4|4047808-4050208|-|ctg1_4360|	BGC0000270|c1|19223-22216|+|AAL15600.1|SimH|AAL15600.1
input|c4|4047808-4050208|-|ctg1_4360|	BGC0000412|c1|805-5121|+|AAC83656.1|dihydroaeruginoic_acid_synthetase|AAC83656.1
input|c4|4047808-4050208|-|ctg1_4360|	BGC0000835|c1|2435-5428|+|AAG34184.1|SimH|AAG34184.1
input|c4|4047808-4050208|-|ctg1_4360|	BGC0001025|c1|30409-57357|-|MXAN_3935|non-ribosomal_peptide_synthase/polyketide_synthase_Ta1|ABF85931.1
input|c4|4047808-4050208|-|ctg1_4360|	BGC0001072|c1|63978-67010|+|AAK06804.1|Tyroxyl-AMP-forming_enzyme|AAK06804.1
input|c4|4047808-4050208|-|ctg1_4360|	BGC0001117|c1|23076-38321|+|CBZ42146.1|putative_non-ribosomal_peptide_synthetase|CBZ42146.1
input|c4|4047808-4050208|-|ctg1_4360|	BGC0000374|c1|31259-41674|+|AEH41794.1|HrmP|AEH41794.1
input|c4|4047808-4050208|-|ctg1_4360|	BGC0000447|c1|34255-44247|+|CCJ67639.1|TaaD|CCJ67639.1
input|c4|4047808-4050208|-|ctg1_4360|	BGC0000447|c1|34255-44247|+|CCJ67639.1|TaaD|CCJ67639.1
input|c4|4047808-4050208|-|ctg1_4360|	BGC0001509|c1|3177-21005|-|A8O26_RS13965|non-ribosomal_peptide_synthetase|WP_064118559.1
input|c4|4047808-4050208|-|ctg1_4360|	BGC0001509|c1|3177-21005|-|A8O26_RS13965|non-ribosomal_peptide_synthetase|WP_064118559.1
input|c4|4047808-4050208|-|ctg1_4360|	BGC0000369|c1|27532-38469|+|AHZ20774.1|non-ribosomal_peptide_synthase|AHZ20774.1
input|c4|4047808-4050208|-|ctg1_4360|	BGC0000369|c1|27532-38469|+|AHZ20774.1|non-ribosomal_peptide_synthase|AHZ20774.1
input|c4|4047808-4050208|-|ctg1_4360|	BGC0001023|c1|15705-29111|+|CAG29032.1|nonribosomal_peptide_synthetase_(modules_3_to_6)|CAG29032.1
input|c4|4047808-4050208|-|ctg1_4360|	BGC0001418|c1|21860-35260|+|APZ78692.1|nonribosomal_peptide_synthetase|APZ78692.1
input|c4|4047808-4050208|-|ctg1_4360|	BGC0001420|c1|21854-35254|+|APZ78716.1|nonribosomal_peptide_synthetase|APZ78716.1
input|c4|4047808-4050208|-|ctg1_4360|	BGC0001429|c1|22809-36215|+|APZ78822.1|nonribosomal_peptide_synthetase|APZ78822.1
input|c4|4047808-4050208|-|ctg1_4360|	BGC0001431|c1|22789-36195|+|APZ78846.1|nonribosomal_peptide_synthetase|APZ78846.1
input|c4|4047808-4050208|-|ctg1_4360|	BGC0001127|c1|11181-19943|+|CCJ67646.1|JagB|CCJ67646.1
input|c4|4047808-4050208|-|ctg1_4360|	BGC0001231|c1|51789-60668|+|AHB82072.1|non_ribosomal_peptide_synthetase/polyketide_synthase|AHB82072.1
input|c4|4047808-4050208|-|ctg1_4360|	BGC0001432|c1|21157-34566|+|APZ78856.1|nonribosomal_peptide_synthetase|APZ78856.1
input|c4|4047808-4050208|-|ctg1_4360|	BGC0001451|c1|11021-18580|-|BCRE_RS14170|non-ribosomal_peptide_synthetase|WP_050383084.1
input|c4|4047808-4050208|-|ctg1_4360|	BGC0001509|c1|34275-40685|-|A8O26_RS13975|non-ribosomal_peptide_synthetase|WP_064118561.1
input|c4|4047808-4050208|-|ctg1_4360|	BGC0001569|c1|9610-17511|-|SNOUR_12640|peptide_synthetase_ScpsB|ANZ15839.1
input|c4|4047808-4050208|-|ctg1_4360|	BGC0001569|c1|9610-17511|-|SNOUR_12640|peptide_synthetase_ScpsB|ANZ15839.1
input|c4|4047808-4050208|-|ctg1_4360|	BGC0001967|c1|9456-23465|+|QED88054.1|nonribosomal_peptide_synthetase|QED88054.1
input|c4|4047808-4050208|-|ctg1_4360|	BGC0000385|c1|92306-117916|+|AEH59100.1|amino_acid_adenylation_domain-containing_protein/NRPS|AEH59100.1
input|c4|4047808-4050208|-|ctg1_4360|	BGC0000385|c1|92306-117916|+|AEH59100.1|amino_acid_adenylation_domain-containing_protein/NRPS|AEH59100.1
input|c4|4047808-4050208|-|ctg1_4360|	BGC0000425|c1|43822-64995|+|AFH75322.1|nonribosomal_peptide_synthetase|AFH75322.1
input|c4|4047808-4050208|-|ctg1_4360|	BGC0001207|c1|7977-27245|+|AJF34463.1|Txo1|AJF34463.1
input|c4|4047808-4050208|-|ctg1_4360|	BGC0001207|c1|7977-27245|+|AJF34463.1|Txo1|AJF34463.1
input|c4|4047808-4050208|-|ctg1_4360|	BGC0001417|c1|19762-31347|+|APZ78680.1|nonribosomal_peptide_synthetase|APZ78680.1
input|c4|4047808-4050208|-|ctg1_4360|	BGC0001801|c1|23331-28811|-|SVEN_0517|pyochelin_synthetase_F|CCA53804.1
input|c4|4047808-4050208|-|ctg1_4360|	BGC0001984|c1|55618-76578|-|QED55423.1|nonribosomal_peptide_synthetase|QED55423.1
input|c4|4047808-4050208|-|ctg1_4360|	BGC0001984|c1|55618-76578|-|QED55423.1|nonribosomal_peptide_synthetase|QED55423.1
input|c4|4047808-4050208|-|ctg1_4360|	BGC0000411|c1|2701-9060|+|ABW17375.1|PsoA|ABW17375.1
input|c4|4047808-4050208|-|ctg1_4360|	BGC0000439|c1|50821-57978|+|AHH53508.1|non-ribosomal_peptide_synthetase|AHH53508.1
input|c4|4047808-4050208|-|ctg1_4360|	BGC0002025|c1|39363-61112|+|QDA77045.1|polyketide_synthase/nonribosomal_peptide_synthetase|QDA77045.1
input|c4|4047808-4050208|-|ctg1_4360|	BGC0002025|c1|39363-61112|+|QDA77045.1|polyketide_synthase/nonribosomal_peptide_synthetase|QDA77045.1
input|c4|4047808-4050208|-|ctg1_4360|	BGC0000305|c1|1642-8055|+|BAC67534.2|arthrofactin_synthetase_A|BAC67534.2
input|c4|4047808-4050208|-|ctg1_4360|	BGC0000305|c1|1642-8055|+|BAC67534.2|arthrofactin_synthetase_A|BAC67534.2
input|c4|4047808-4050208|-|ctg1_4360|	BGC0000431|c1|41905-53556|+|SSGG_00679|nonribosomal_peptide_synthetase|EFE73313.1
input|c4|4047808-4050208|-|ctg1_4360|	BGC0000876|c1|72-2105|+|CAC11137.1|NikP1_protein|CAC11137.1
input|c4|4047808-4050208|-|ctg1_4360|	BGC0001448|c1|41401-48243|+|ARU08075.1|mlcM|ARU08075.1
input|c4|4047808-4050208|-|ctg1_4360|	BGC0001984|c1|31375-42978|-|QED55421.1|nonribosomal_peptide_synthetase|QED55421.1
input|c4|4047808-4050208|-|ctg1_4360|	BGC0000335|c1|19123-26763|+|AID65224.1|nonribosomal_peptide_synthetase|AID65224.1
input|c4|4047808-4050208|-|ctg1_4360|	BGC0000335|c1|19123-26763|+|AID65224.1|nonribosomal_peptide_synthetase|AID65224.1
input|c4|4047808-4050208|-|ctg1_4360|	BGC0000422|c1|30061-33309|+|ABI22132.1|putative_non-ribosomal_peptide_synthetase|ABI22132.1
input|c4|4047808-4050208|-|ctg1_4360|	BGC0000463|c1|25458-39980|+|AGM14934.1|xantholysin_synthetase_C|AGM14934.1
input|c4|4047808-4050208|-|ctg1_4360|	BGC0001963|c1|62672-73675|-|AZF85940.1|non-ribosomal_peptide_synthase|AZF85940.1
input|c4|4047808-4050208|-|ctg1_4360|	BGC0002014|c1|1577-9109|-|OK006_RS36465|non-ribosomal_peptide_synthase|WP_054234617.1
input|c4|4047808-4050208|-|ctg1_4360|	BGC0000300|c1|15614-19819|-|SSMG_02537|predicted_protein|EFL06866.1
input|c4|4047808-4050208|-|ctg1_4360|	BGC0000354|c1|20826-30257|+|CAJ18237.2|non-ribosomal_peptide_synthetase_B|CAJ18237.2
input|c4|4047808-4050208|-|ctg1_4360|	BGC0001127|c1|6246-11117|+|CCJ67645.1|JagA|CCJ67645.1
input|c4|4047808-4050208|-|ctg1_4360|	BGC0001233|c1|21744-38087|+|ALK27914.1|non-ribosomal_peptide_synthase|ALK27914.1
input|c4|4047808-4050208|-|ctg1_4360|	BGC0001233|c1|61953-72176|+|ALK27916.1|non-ribosomal_peptide_synthase|ALK27916.1
input|c4|4047808-4050208|-|ctg1_4360|	BGC0002011|c1|17590-18447|+|AMYAL_RS47350|FkbM_family_methyltransferase|WP_084702269.1
input|c4|4047808-4050208|-|ctg1_4360|	BGC0000425|c1|4806-24047|+|AFH75320.1|nonribosomal_peptide_synthetase|AFH75320.1
input|c4|4047808-4050208|-|ctg1_4360|	BGC0000443|c1|5609-21733|+|AED90002.1|non-ribosomal_peptide_synthetase_ThaA|AED90002.1
input|c4|4047808-4050208|-|ctg1_4360|	BGC0001569|c1|17571-31769|-|SNOUR_12645|non-ribosomal_peptide_synthase/amino_acid_adenylation_enzyme|ANZ15840.1
input|c4|4047808-4050208|-|ctg1_4360|	BGC0001569|c1|17571-31769|-|SNOUR_12645|non-ribosomal_peptide_synthase/amino_acid_adenylation_enzyme|ANZ15840.1
input|c4|4047808-4050208|-|ctg1_4360|	BGC0000291|c1|45924-64802|+|AAZ23075.1|peptide_synthetase|AAZ23075.1
input|c4|4047808-4050208|-|ctg1_4360|	BGC0000411|c1|31509-42830|+|ABW17377.1|PsoC|ABW17377.1
input|c4|4047808-4050208|-|ctg1_4360|	BGC0000411|c1|31509-42830|+|ABW17377.1|PsoC|ABW17377.1
input|c4|4047808-4050208|-|ctg1_4360|	BGC0000447|c1|24290-34258|+|CCJ67638.1|TaaC|CCJ67638.1
input|c4|4047808-4050208|-|ctg1_4360|	BGC0000447|c1|24290-34258|+|CCJ67638.1|TaaC|CCJ67638.1
input|c4|4047808-4050208|-|ctg1_4360|	BGC0000463|c1|1-25461|+|AGM14933.1|xantholysin_synthetase_B|AGM14933.1
input|c4|4047808-4050208|-|ctg1_4360|	BGC0001657|c1|5995-33765|+|BAV56270.1||BAV56270.1
input|c4|4047808-4050208|-|ctg1_4360|	BGC0000394|c1|19203-23657|-|AGD80618.1|non-ribosomal_peptide_synthetase|AGD80618.1
input|c4|4047808-4050208|-|ctg1_4360|	BGC0000394|c1|30195-39491|+|AGD80623.1|non-ribosomal_peptide_synthetase|AGD80623.1
input|c4|4047808-4050208|-|ctg1_4360|	BGC0000457|c1|2048-6040|-|RHE_PF00457|vicibactin_biosynthesis_non-ribosomal_peptide_synthase_protein|ABC94347.1
input|c4|4047808-4050208|-|ctg1_4360|	BGC0001623|c1|18879-26222|+|BAX64247.1|NRPS|BAX64247.1
input|c4|4047808-4050208|-|ctg1_4360|	BGC0001623|c1|18879-26222|+|BAX64247.1|NRPS|BAX64247.1
input|c4|4047808-4050208|-|ctg1_4360|	BGC0001740|c1|42624-46088|-|BBA21071.1|putative_non-ribosomal_peptide_synthetase|BBA21071.1
input|c4|4047808-4050208|-|ctg1_4360|	BGC0001842|c1|1287-7697|+|Pfl01_2211|putative_non-ribosomal_peptide_synthetase|ABA73954.1
input|c4|4047808-4050208|-|ctg1_4360|	BGC0000323|c1|10885-28374|+|AHZ34233.1|CifB|AHZ34233.1
input|c4|4047808-4050208|-|ctg1_4360|	BGC0000323|c1|10885-28374|+|AHZ34233.1|CifB|AHZ34233.1
input|c4|4047808-4050208|-|ctg1_4360|	BGC0000366|c1|20174-27922|+|AGE11898.1|nonribosomal_peptide_synthetase|AGE11898.1
input|c4|4047808-4050208|-|ctg1_4360|	BGC0000366|c1|20174-27922|+|AGE11898.1|nonribosomal_peptide_synthetase|AGE11898.1
input|c4|4047808-4050208|-|ctg1_4360|	BGC0000374|c1|15504-31262|+|AEH41793.1|HrmO|AEH41793.1
input|c4|4047808-4050208|-|ctg1_4360|	BGC0000391|c1|1146-9767|+|AFO85453.1|non-ribosomal_peptide_synthetase|AFO85453.1
input|c4|4047808-4050208|-|ctg1_4360|	BGC0000435|c1|1065-10571|+|PSPTO_2829|non-ribosomal_peptide_synthetase_SyfA|AAO56328.1
input|c4|4047808-4050208|-|ctg1_4360|	BGC0000437|c1|38553-54671|+|Psyr_2614|Amino_acid_adenylation|AAY37653.1
input|c4|4047808-4050208|-|ctg1_4360|	BGC0000437|c1|38553-54671|+|Psyr_2614|Amino_acid_adenylation|AAY37653.1
input|c4|4047808-4050208|-|ctg1_4360|	BGC0000984|c1|33171-38540|-|Daci_4756|amino_acid_adenylation_domain_protein|ABX37385.1
input|c4|4047808-4050208|-|ctg1_4360|	BGC0001133|c1|20001-31823|-|XBJ1_0774|putative_Phenylalanine_racemase_(ATP-hydrolyzing)|CBJ79915.1
input|c4|4047808-4050208|-|ctg1_4360|	BGC0001133|c1|20001-31823|-|XBJ1_0774|putative_Phenylalanine_racemase_(ATP-hydrolyzing)|CBJ79915.1
input|c4|4047808-4050208|-|ctg1_4360|	BGC0001133|c1|31828-45888|-|XBJ1_0775|putative_Ornithine_racemase|CBJ79916.1
input|c4|4047808-4050208|-|ctg1_4360|	BGC0001133|c1|31828-45888|-|XBJ1_0775|putative_Ornithine_racemase|CBJ79916.1
input|c4|4047808-4050208|-|ctg1_4360|	BGC0000291|c1|86967-94121|+|AAZ23078.1|peptide_synthetase|AAZ23078.1
input|c4|4047808-4050208|-|ctg1_4360|	BGC0000360|c1|45200-48781|-|CBL93730.1|NRPS|CBL93730.1
input|c4|4047808-4050208|-|ctg1_4360|	BGC0000438|c1|138-16277|+|AAF99707.2|syringopeptin_synthetase|AAF99707.2
input|c4|4047808-4050208|-|ctg1_4360|	BGC0000438|c1|138-16277|+|AAF99707.2|syringopeptin_synthetase|AAF99707.2
input|c4|4047808-4050208|-|ctg1_4360|	BGC0001012|c1|7793-12610|+|ABJ97436.1|MerP|ABJ97436.1
input|c4|4047808-4050208|-|ctg1_4360|	BGC0001346|c1|2411-8821|+|AOA33121.1|Nonribosomal_peptide_synthetase|AOA33121.1
input|c4|4047808-4050208|-|ctg1_4360|	BGC0001627|c1|3268-10806|+|Rv0101|Probable_peptide_synthetase_Nrp_(peptide_synthase)|CCP42826.1
input|c4|4047808-4050208|-|ctg1_4360|	BGC0000336|c1|69057-91073|+|AAX31558.1|peptide_synthetase_2|AAX31558.1
input|c4|4047808-4050208|-|ctg1_4360|	BGC0001646|c1|3132-13793|+|AXA20090.1|hybrid_trans-AT_PKS/NRPS_LgaA|AXA20090.1
input|c4|4047808-4050208|-|ctg1_4360|	BGC0001646|c1|13790-33007|+|AXA20091.1|hybrid_trans-AT_PKS/NRPS_LgaB|AXA20091.1
input|c4|4047808-4050208|-|ctg1_4360|	BGC0001946|c1|3132-13793|+|AXA20090.1|hybrid_trans-AT_PKS/NRPS_LgaA|AXA20090.1
input|c4|4047808-4050208|-|ctg1_4360|	BGC0001946|c1|13790-33007|+|AXA20091.1|hybrid_trans-AT_PKS/NRPS_LgaB|AXA20091.1
input|c4|4047808-4050208|-|ctg1_4360|	BGC0000302|c1|17408-25105|+|ACZ55944.1|non-ribosomal_peptide_synthetase|ACZ55944.1
input|c4|4047808-4050208|-|ctg1_4360|	BGC0000302|c1|17408-25105|+|ACZ55944.1|non-ribosomal_peptide_synthetase|ACZ55944.1
input|c4|4047808-4050208|-|ctg1_4360|	BGC0000984|c1|1-18531|-|Daci_4753|amino_acid_adenylation_domain_protein|ABX37382.1
input|c4|4047808-4050208|-|ctg1_4360|	BGC0000984|c1|1-18531|-|Daci_4753|amino_acid_adenylation_domain_protein|ABX37382.1
input|c4|4047808-4050208|-|ctg1_4360|	BGC0001312|c1|5734-18618|+|PFLU_2552|putative_non-ribosomal_peptide_synthetase|CAY48788.1
input|c4|4047808-4050208|-|ctg1_4360|	BGC0001312|c1|5734-18618|+|PFLU_2552|putative_non-ribosomal_peptide_synthetase|CAY48788.1
input|c4|4047808-4050208|-|ctg1_4360|	BGC0001328|c1|34957-37824|+|MCBG_00143|non-ribosomal_peptide_synthetase|EWM63010.1
input|c4|4047808-4050208|-|ctg1_4360|	BGC0001825|c1|1-14850|+|XNC2_RS11345|non-ribosomal_peptide_synthetase|WP_013184596.1
input|c4|4047808-4050208|-|ctg1_4360|	BGC0001825|c1|1-14850|+|XNC2_RS11345|non-ribosomal_peptide_synthetase|WP_013184596.1
input|c4|4047808-4050208|-|ctg1_4360|	BGC0001428|c1|23228-36622|+|APZ78809.1|nonribosomal_peptide_synthetase|APZ78809.1
input|c4|4047808-4050208|-|ctg1_4360|	BGC0000341|c1|76191-103151|+|ABD65958.1|nonribosomal_peptide_synthetase|ABD65958.1
input|c4|4047808-4050208|-|ctg1_4360|	BGC0000341|c1|76191-103151|+|ABD65958.1|nonribosomal_peptide_synthetase|ABD65958.1
input|c4|4047808-4050208|-|ctg1_4360|	BGC0000362|c1|44047-54294|+|AAD44233.1|PstA|AAD44233.1
input|c4|4047808-4050208|-|ctg1_4360|	BGC0000362|c1|67088-71286|+|AAF63833.1|PstD|AAF63833.1
input|c4|4047808-4050208|-|ctg1_4360|	BGC0000459|c1|5544-13460|-|AGN74876.1|nonribosomal_peptide_synthetase|AGN74876.1
input|c4|4047808-4050208|-|ctg1_4360|	BGC0001009|c1|21033-30887|+|CAD89775.1|MelD_protein|CAD89775.1
input|c4|4047808-4050208|-|ctg1_4360|	BGC0001010|c1|21033-30887|+|CAD89775.1|MelD_protein|CAD89775.1
input|c4|4047808-4050208|-|ctg1_4360|	BGC0001116|c1|1189-9204|-|BAF50711.1|non_ribosomal_peptide_synthetase_for_virginiamycin_S|BAF50711.1
input|c4|4047808-4050208|-|ctg1_4360|	BGC0001212|c1|35165-45550|+|ALD82526.1|non-ribosomal_peptide_synthase|ALD82526.1
input|c4|4047808-4050208|-|ctg1_4360|	BGC0001212|c1|35165-45550|+|ALD82526.1|non-ribosomal_peptide_synthase|ALD82526.1
input|c4|4047808-4050208|-|ctg1_4360|	BGC0001844|c1|963-20738|-|RBRH_RS16800|non-ribosomal_peptide_synthetase|WP_013428774.1
input|c4|4047808-4050208|-|ctg1_4360|	BGC0001844|c1|963-20738|-|RBRH_RS16800|non-ribosomal_peptide_synthetase|WP_013428774.1
input|c4|4047808-4050208|-|ctg1_4360|	BGC0000306|c1|12315-25208|+|SSIG_05823|hypothetical_protein|EWS95124.1
input|c4|4047808-4050208|-|ctg1_4360|	BGC0000341|c1|49041-55346|+|ABD65956.1|nonribosomal_peptide_synthetase|ABD65956.1
input|c4|4047808-4050208|-|ctg1_4360|	BGC0001011|c1|21568-26286|+|ABC87508.1|NRPS_for_pipecolate_incorporation|ABC87508.1
input|c4|4047808-4050208|-|ctg1_4360|	BGC0001013|c1|21638-26311|+|ctg1_orf19||ctg1_orf19
input|c4|4047808-4050208|-|ctg1_4360|	BGC0001045|c1|19864-32109|+|AFR69334.1|nonribosomal_peptide_synthetase_SpiDE1|AFR69334.1
input|c4|4047808-4050208|-|ctg1_4360|	BGC0001045|c1|19864-32109|+|AFR69334.1|nonribosomal_peptide_synthetase_SpiDE1|AFR69334.1
input|c4|4047808-4050208|-|ctg1_4360|	BGC0001532|c1|23475-37274|+|ATY37591.1|BogD|ATY37591.1
input|c4|4047808-4050208|-|ctg1_4360|	BGC0001532|c1|23475-37274|+|ATY37591.1|BogD|ATY37591.1
input|c4|4047808-4050208|-|ctg1_4360|	BGC0001941|c1|18910-28578|+|AXM42949.1|hybrid_type_1_PKS/NRPS|AXM42949.1
input|c4|4047808-4050208|-|ctg1_4360|	BGC0001968|c1|13041-34754|+|QBC75021.1|non-ribosomal_peptide_synthetase|QBC75021.1
input|c4|4047808-4050208|-|ctg1_4360|	BGC0001980|c1|37644-44033|-|QDF82254.1|non-ribosomal_peptide_synthetase|QDF82254.1
input|c4|4047808-4050208|-|ctg1_4360|	BGC0000287|c1|9139-12888|-|PA2305|AmbB|AAG05693.1
input|c4|4047808-4050208|-|ctg1_4360|	BGC0000309|c1|2195-9331|-|BSU_31960|siderophore_2,3-dihydroxybenzoate-glycine-threonine_trimeric_ester_bacillibactin_synthetase|CAB15186.3
input|c4|4047808-4050208|-|ctg1_4360|	BGC0000439|c1|28902-50819|+|AHH53507.1|non-ribosomal_peptide_synthetase|AHH53507.1
input|c4|4047808-4050208|-|ctg1_4360|	BGC0000439|c1|28902-50819|+|AHH53507.1|non-ribosomal_peptide_synthetase|AHH53507.1
input|c4|4047808-4050208|-|ctg1_4360|	BGC0001021|c1|1501-5886|-|Rv2379c|Peptide_synthetase_MbtF_(peptide_synthase)|CCP45167.1
input|c4|4047808-4050208|-|ctg1_4360|	BGC0001214|c1|5165-16174|+|AJV88375.1|MfnC|AJV88375.1
input|c4|4047808-4050208|-|ctg1_4360|	BGC0001416|c1|41868-70775|+|AL066_08505|NupA|KPN93063.1
input|c4|4047808-4050208|-|ctg1_4360|	BGC0001416|c1|41868-70775|+|AL066_08505|NupA|KPN93063.1
input|c4|4047808-4050208|-|ctg1_4360|	BGC0000302|c1|7422-13946|+|ACZ55942.1|non-ribosomal_peptide_synthetase|ACZ55942.1
input|c4|4047808-4050208|-|ctg1_4360|	BGC0000302|c1|7422-13946|+|ACZ55942.1|non-ribosomal_peptide_synthetase|ACZ55942.1
input|c4|4047808-4050208|-|ctg1_4360|	BGC0000326|c1|5664-12014|+|AAK81824.1|peptide_synthetase|AAK81824.1
input|c4|4047808-4050208|-|ctg1_4360|	BGC0000431|c1|23657-41905|+|SSGG_00678|nonribosomal_peptide_synthetase|EFE73312.1
input|c4|4047808-4050208|-|ctg1_4360|	BGC0000431|c1|23657-41905|+|SSGG_00678|nonribosomal_peptide_synthetase|EFE73312.1
input|c4|4047808-4050208|-|ctg1_4360|	BGC0000440|c1|30078-42281|+|CAE53352.1|non-ribosomal_peptide_synthetase|CAE53352.1
input|c4|4047808-4050208|-|ctg1_4360|	BGC0000441|c1|23471-35674|+|CAG15011.1|peptide_synthetase,_module_4-6|CAG15011.1
input|c4|4047808-4050208|-|ctg1_4360|	BGC0001112|c1|11310-31478|+|CAL69889.1|RhiB_protein|CAL69889.1
input|c4|4047808-4050208|-|ctg1_4360|	BGC0001112|c1|11310-31478|+|CAL69889.1|RhiB_protein|CAL69889.1
input|c4|4047808-4050208|-|ctg1_4360|	BGC0001185|c1|1-7128|-|RBAM_029010|DhbF|ABS75232.1
input|c4|4047808-4050208|-|ctg1_4360|	BGC0001426|c1|22640-36037|+|APZ78782.1|nonribosomal_peptide_synthetase|APZ78782.1
input|c4|4047808-4050208|-|ctg1_4360|	BGC0001431|c1|13581-22754|+|APZ78845.1|nonribosomal_peptide_synthetase|APZ78845.1
input|c4|4047808-4050208|-|ctg1_4360|	BGC0001431|c1|13581-22754|+|APZ78845.1|nonribosomal_peptide_synthetase|APZ78845.1
input|c4|4047808-4050208|-|ctg1_4360|	BGC0001509|c1|21002-34018|-|A8O26_RS13970|non-ribosomal_peptide_synthetase|WP_064118560.1
input|c4|4047808-4050208|-|ctg1_4360|	BGC0001562|c1|8402-16285|-|AQI70_05495|hypothetical_protein|KUM80513.1
input|c4|4047808-4050208|-|ctg1_4360|	BGC0001562|c1|8402-16285|-|AQI70_05495|hypothetical_protein|KUM80513.1
input|c4|4047808-4050208|-|ctg1_4360|	BGC0001792|c1|8354-20698|-|XNR_RS17095|non-ribosomal_peptide_synthetase|WP_015507661.1
input|c4|4047808-4050208|-|ctg1_4360|	BGC0001806|c1|1-38658|+|APU91750.1|Non-Ribosomal_Peptide_Synthetase|APU91750.1
input|c4|4047808-4050208|-|ctg1_4360|	BGC0001806|c1|1-38658|+|APU91750.1|Non-Ribosomal_Peptide_Synthetase|APU91750.1
input|c4|4047808-4050208|-|ctg1_4360|	BGC0000406|c1|2378-5947|+|CAJ14037.1|peptide_synthetase|CAJ14037.1
input|c4|4047808-4050208|-|ctg1_4360|	BGC0001346|c1|22076-30376|+|AOA33123.1|Nonribosomal_peptide_synthetase|AOA33123.1
input|c4|4047808-4050208|-|ctg1_4360|	BGC0001346|c1|22076-30376|+|AOA33123.1|Nonribosomal_peptide_synthetase|AOA33123.1
input|c4|4047808-4050208|-|ctg1_4360|	BGC0001370|c1|38245-49158|+|ALV82384.1|CDA_peptide_synthetase_II|ALV82384.1
input|c4|4047808-4050208|-|ctg1_4360|	BGC0001422|c1|23790-37175|+|APZ78744.1|nonribosomal_peptide_synthetase|APZ78744.1
input|c4|4047808-4050208|-|ctg1_4360|	BGC0001451|c1|18570-27617|-|BCRE_RS14175|non-ribosomal_peptide_synthetase|WP_082191961.1
input|c4|4047808-4050208|-|ctg1_4360|	BGC0001457|c1|31736-34924|+|ctg1_orf17||ctg1_orf17
input|c4|4047808-4050208|-|ctg1_4360|	BGC0001608|c1|2973-12548|+|AAW51_RS13560|non-ribosomal_peptide_synthetase|WP_047197778.1
input|c4|4047808-4050208|-|ctg1_4360|	BGC0001813|c1|3655-14310|-|IF71_RS0139180|non-ribosomal_peptide_synthetase|WP_003981346.1
input|c4|4047808-4050208|-|ctg1_4360|	BGC0002003|c1|2973-12548|+|AAW51_RS13560|non-ribosomal_peptide_synthetase|WP_047197778.1
input|c4|4047808-4050208|-|ctg1_4360|	BGC0000330|c1|13217-19243|-|H16_B1685|non-ribosomal_peptide_synthetase|CAJ96470.1
input|c4|4047808-4050208|-|ctg1_4360|	BGC0000346|c1|6250-21543|+|AHB38497.1|non-ribosomal_peptide_synthetase|AHB38497.1
input|c4|4047808-4050208|-|ctg1_4360|	BGC0000445|c1|28979-38401|+|CAJ34375.1|NRPS|CAJ34375.1
input|c4|4047808-4050208|-|ctg1_4360|	BGC0001297|c1|27812-35542|-|ALG65318.1|Cal18|ALG65318.1
input|c4|4047808-4050208|-|ctg1_4360|	BGC0001332|c1|32751-42086|+|B073_RS0123900|non-ribosomal_peptide_synthetase|WP_018540607.1
input|c4|4047808-4050208|-|ctg1_4360|	BGC0001968|c1|34763-51889|+|QBC75022.1|non-ribosomal_peptide_synthetase|QBC75022.1
input|c4|4047808-4050208|-|ctg1_4360|	BGC0000333|c1|8739-9530|+|Sare_4554|methyltransferase_FkbM_family|ABW00323.1
input|c4|4047808-4050208|-|ctg1_4360|	BGC0000399|c1|2886-9251|+|PFL_2145|non-ribosomal_peptide_synthetase_OfaA|AAY91419.3
input|c4|4047808-4050208|-|ctg1_4360|	BGC0001327|c1|34480-37347|+|IH31_RS0100615|hypothetical_protein|WP_030498980.1
input|c4|4047808-4050208|-|ctg1_4360|	BGC0001346|c1|9072-22079|+|AOA33122.1|Nonribosomal_peptide_synthetase|AOA33122.1
input|c4|4047808-4050208|-|ctg1_4360|	BGC0001885|c1|39089-64123|+|DAC76734.1|type_I_polyketide_synthase/non-ribosomal_peptide_synthetase|DAC76734.1
input|c4|4047808-4050208|-|ctg1_4360|	BGC0001842|c1|7883-24151|+|Pfl01_2212|putative_non-ribosomal_peptide_synthetase|ABA73955.1
input|c4|4047808-4050208|-|ctg1_4360|	BGC0002001|c1|13069-17136|-|Achr_RS19570|amino_acid_adenylation_domain-containing_protein|WP_144411596.1
input|c4|4047808-4050208|-|ctg1_4360|	BGC0000291|c1|71227-86967|+|AAZ23077.1|peptide_synthetase|AAZ23077.1
input|c4|4047808-4050208|-|ctg1_4360|	BGC0000413|c1|160681-173709|-|PFL_4189|non-ribosomal_peptide_synthetase_PvdL|AAY93445.1
input|c4|4047808-4050208|-|ctg1_4360|	BGC0000985|c1|15724-27285|+|TMO_c0605|DidD|AFK57215.1
input|c4|4047808-4050208|-|ctg1_4360|	BGC0001023|c1|6498-15671|+|CAG29031.1|nonribosomal_peptide_synthetase_(modules_1_and_2)|CAG29031.1
input|c4|4047808-4050208|-|ctg1_4360|	BGC0001023|c1|6498-15671|+|CAG29031.1|nonribosomal_peptide_synthetase_(modules_1_and_2)|CAG29031.1
input|c4|4047808-4050208|-|ctg1_4360|	BGC0001125|c1|2060-10672|-|AIW82277.1|PuwA|AIW82277.1
input|c4|4047808-4050208|-|ctg1_4360|	BGC0001427|c1|22658-36055|+|APZ78795.1|nonribosomal_peptide_synthetase|APZ78795.1
input|c4|4047808-4050208|-|ctg1_4360|	BGC0001429|c1|13602-22775|+|APZ78821.1|nonribosomal_peptide_synthetase|APZ78821.1
input|c4|4047808-4050208|-|ctg1_4360|	BGC0001429|c1|13602-22775|+|APZ78821.1|nonribosomal_peptide_synthetase|APZ78821.1
input|c4|4047808-4050208|-|ctg1_4360|	BGC0001451|c1|32033-35800|-|BCRE_RS14195|non-ribosomal_peptide_synthetase|WP_050383094.1
input|c4|4047808-4050208|-|ctg1_4360|	BGC0001623|c1|1735-9360|-|BAX64244.1|NRPS|BAX64244.1
input|c4|4047808-4050208|-|ctg1_4360|	BGC0001711|c1|40445-49942|+|JM78_19305|amino_acid_adenylation_protein|KFL51887.1
input|c4|4047808-4050208|-|ctg1_4360|	BGC0001711|c1|40445-49942|+|JM78_19305|amino_acid_adenylation_protein|KFL51887.1
input|c4|4047808-4050208|-|ctg1_4360|	BGC0001711|c1|40445-49942|+|JM78_19305|amino_acid_adenylation_protein|KFL51887.1
input|c4|4047808-4050208|-|ctg1_4360|	BGC0001752|c1|8630-21526|+|ctg1_orf1264||ctg1_orf1264
input|c4|4047808-4050208|-|ctg1_4360|	BGC0001968|c1|51886-60240|+|QBC75023.1|non-ribosomal_peptide_synthetase|QBC75023.1
input|c4|4047808-4050208|-|ctg1_4360|	BGC0001968|c1|51886-60240|+|QBC75023.1|non-ribosomal_peptide_synthetase|QBC75023.1
input|c4|4047808-4050208|-|ctg1_4360|	BGC0000398|c1|4357-10734|+|AFH75328.1|nonribosomal_peptide_synthetase|AFH75328.1
input|c4|4047808-4050208|-|ctg1_4360|	BGC0000464|c1|55215-77147|+|XDD1_2286|Putative_Ornithine_racemase_(fragment)|CDG17985.1
input|c4|4047808-4050208|-|ctg1_4360|	BGC0001230|c1|10615-22797|-|DAB41477.1|nonribosomal_peptide_synthetase|DAB41477.1
input|c4|4047808-4050208|-|ctg1_4360|	BGC0001451|c1|27620-30697|-|BCRE_RS14180|non-ribosomal_peptide_synthetase|WP_050383088.1
input|c4|4047808-4050208|-|ctg1_4360|	BGC0001532|c1|37359-44777|+|ATY37592.1|BogE|ATY37592.1
input|c4|4047808-4050208|-|ctg1_4360|	BGC0001766|c1|10615-22797|-|DAB41477.1|nonribosomal_peptide_synthetase|DAB41477.1
input|c4|4047808-4050208|-|ctg1_4360|	BGC0000461|c1|784-22974|-|AEP18655.1|WAPS2|AEP18655.1
input|c4|4047808-4050208|-|ctg1_4360|	BGC0001818|c1|6017-10186|-|BAV57443.1|NRPS_(C-A-PCP-TE)|BAV57443.1
input|c4|4047808-4050208|-|ctg1_4360|	BGC0001826|c1|7091-10841|+|Xekj_RS17945|non-ribosomal_peptide_synthetase|Xekj_RS17945
input|c4|4047808-4050208|-|ctg1_4360|	BGC0001826|c1|7091-10841|+|Xekj_RS17945|non-ribosomal_peptide_synthetase|Xekj_RS17945
input|c4|4047808-4050208|-|ctg1_4360|	BGC0001912|c1|6017-10186|-|BAV57443.1|NRPS_(C-A-PCP-TE)|BAV57443.1
input|c4|4047808-4050208|-|ctg1_4360|	BGC0000305|c1|21319-39093|+|BAC67536.1|arthrofactin_synthetase_C|BAC67536.1
input|c4|4047808-4050208|-|ctg1_4360|	BGC0000354|c1|30254-50239|+|CAM56770.1||CAM56770.1
input|c4|4047808-4050208|-|ctg1_4360|	BGC0001039|c1|9040-15483|+|AEF33078.1|dimodular_nonribosomal_peptide_synthetase|AEF33078.1
input|c4|4047808-4050208|-|ctg1_4360|	BGC0001069|c1|47872-61797|+|AAY89051.1|hybrid_nonribosomal_peptide_synthetase/polyketide_synthase|AAY89051.1
input|c4|4047808-4050208|-|ctg1_4360|	BGC0001406|c1|56611-63810|+|ALV86868.1|Tlo22|ALV86868.1
input|c4|4047808-4050208|-|ctg1_4360|	BGC0001425|c1|22641-36038|+|APZ78769.1|nonribosomal_peptide_synthetase|APZ78769.1
input|c4|4047808-4050208|-|ctg1_4360|	BGC0001980|c1|6567-24389|-|QDF82259.1|non-ribosomal_peptide_synthetase|QDF82259.1
input|c4|4047808-4050208|-|ctg1_4360|	BGC0001055|c1|24283-30390|+|eco2024|putative_peptide_synthase|CAJ87590.1
input|c4|4047808-4050208|-|ctg1_4360|	BGC0001230|c1|27455-31411|-|DAB41479.1|nonribosomal_peptide_synthetase|DAB41479.1
input|c4|4047808-4050208|-|ctg1_4360|	BGC0001297|c1|35546-43249|-|ALG65319.1|Cal17|ALG65319.1
input|c4|4047808-4050208|-|ctg1_4360|	BGC0001766|c1|27455-31411|-|DAB41479.1|nonribosomal_peptide_synthetase|DAB41479.1
input|c4|4047808-4050208|-|ctg1_4360|	BGC0001842|c1|24148-38796|+|Pfl01_2213|putative_non-ribosomal_peptide_synthetase|ABA73956.1
input|c4|4047808-4050208|-|ctg1_4360|	BGC0001842|c1|24148-38796|+|Pfl01_2213|putative_non-ribosomal_peptide_synthetase|ABA73956.1
input|c4|4047808-4050208|-|ctg1_4360|	BGC0000341|c1|55363-76194|+|ABD65957.1|nonribosomal_peptide_synthetase|ABD65957.1
input|c4|4047808-4050208|-|ctg1_4360|	BGC0000344|c1|21749-47230|-|PSEEN3045|putative_non_ribosomal_peptide_synthetase|CAK15815.1
input|c4|4047808-4050208|-|ctg1_4360|	BGC0000369|c1|43869-50324|-|AHZ20781.1|non-ribosomal_peptide_synthase|AHZ20781.1
input|c4|4047808-4050208|-|ctg1_4360|	BGC0000369|c1|43869-50324|-|AHZ20781.1|non-ribosomal_peptide_synthase|AHZ20781.1
input|c4|4047808-4050208|-|ctg1_4360|	BGC0000425|c1|24044-43444|+|AFH75321.1|nonribosomal_peptide_synthetase|AFH75321.1
input|c4|4047808-4050208|-|ctg1_4360|	BGC0000425|c1|24044-43444|+|AFH75321.1|nonribosomal_peptide_synthetase|AFH75321.1
input|c4|4047808-4050208|-|ctg1_4360|	BGC0000429|c1|26089-40332|+|AEA30272.1|peptide_synthetase|AEA30272.1
input|c4|4047808-4050208|-|ctg1_4360|	BGC0000437|c1|54668-71077|+|Psyr_2615|Amino_acid_adenylation|AAY37654.1
input|c4|4047808-4050208|-|ctg1_4360|	BGC0000437|c1|54668-71077|+|Psyr_2615|Amino_acid_adenylation|AAY37654.1
input|c4|4047808-4050208|-|ctg1_4360|	BGC0001027|c1|12431-16999|+|NFA_7670|non-ribosomal_peptide_synthetase|BAD55612.1
input|c4|4047808-4050208|-|ctg1_4360|	BGC0001127|c1|30990-39770|+|CCJ67648.1|JagD|CCJ67648.1
input|c4|4047808-4050208|-|ctg1_4360|	BGC0001363|c1|4675-25344|+|RSp0641|probable_non_ribosomal_peptide_synthetase_protein|CAD17792.1
input|c4|4047808-4050208|-|ctg1_4360|	BGC0001363|c1|4675-25344|+|RSp0641|probable_non_ribosomal_peptide_synthetase_protein|CAD17792.1
input|c4|4047808-4050208|-|ctg1_4360|	BGC0001754|c1|4672-25341|+|RSp0641|probable_non_ribosomal_peptide_synthetase_protein|CAD17792.1
input|c4|4047808-4050208|-|ctg1_4360|	BGC0001754|c1|4672-25341|+|RSp0641|probable_non_ribosomal_peptide_synthetase_protein|CAD17792.1
input|c4|4047808-4050208|-|ctg1_4360|	BGC0001950|c1|2075-10687|-|AXN93575.1|PuwA|AXN93575.1
input|c4|4047808-4050208|-|ctg1_4360|	BGC0001951|c1|2075-10687|-|AXN93584.1|PuwA|AXN93584.1
input|c4|4047808-4050208|-|ctg1_4360|	BGC0001952|c1|1-8565|-|AXN93592.1|PuwA|AXN93592.1
input|c4|4047808-4050208|-|ctg1_4360|	BGC0000314|c1|22660-32502|+|PpisJ2_010100002426|non-ribosomal_peptide_synthetase|WP_010369430.1
input|c4|4047808-4050208|-|ctg1_4360|	BGC0000367|c1|17554-40791|+|BBR47_28930|putative_linear_pentadecapeptide_gramicidin_synthetase_LgrB|BAH43870.1
input|c4|4047808-4050208|-|ctg1_4360|	BGC0000367|c1|17554-40791|+|BBR47_28930|putative_linear_pentadecapeptide_gramicidin_synthetase_LgrB|BAH43870.1
input|c4|4047808-4050208|-|ctg1_4360|	BGC0000393|c1|2462-45286|+|MXAN_3779|non-ribosomal_peptide_synthetase/polyketide_synthase|ABF87031.1
input|c4|4047808-4050208|-|ctg1_4360|	BGC0001111|c1|6639-43580|+|CCA89326.1|mixed_trans-AT_type_I_polyketide_synthase/nonribosomal_peptide_synthetase|CCA89326.1
input|c4|4047808-4050208|-|ctg1_4360|	BGC0001430|c1|10970-20152|+|APZ78833.1|nonribosomal_peptide_synthetase|APZ78833.1
input|c4|4047808-4050208|-|ctg1_4360|	BGC0001430|c1|10970-20152|+|APZ78833.1|nonribosomal_peptide_synthetase|APZ78833.1
input|c4|4047808-4050208|-|ctg1_4360|	BGC0001650|c1|2482-12507|+|ATD51278.1|nonribosomal_peptide_synthase|ATD51278.1
input|c4|4047808-4050208|-|ctg1_4360|	BGC0001650|c1|2482-12507|+|ATD51278.1|nonribosomal_peptide_synthase|ATD51278.1
input|c4|4047808-4050208|-|ctg1_4360|	BGC0000434|c1|35089-42852|+|BAI63288.1|putative_non-ribosomal_peptide_synthetase|BAI63288.1
input|c4|4047808-4050208|-|ctg1_4360|	BGC0001178|c1|19111-31326|+|AGS77309.1|NRPS_modules_4-6|AGS77309.1
input|c4|4047808-4050208|-|ctg1_4360|	BGC0001421|c1|13335-22475|+|APZ78728.1|nonribosomal_peptide_synthetase|APZ78728.1
input|c4|4047808-4050208|-|ctg1_4360|	BGC0001422|c1|14605-23757|+|APZ78743.1|nonribosomal_peptide_synthetase|APZ78743.1
input|c4|4047808-4050208|-|ctg1_4360|	BGC0001422|c1|14605-23757|+|APZ78743.1|nonribosomal_peptide_synthetase|APZ78743.1
input|c4|4047808-4050208|-|ctg1_4360|	BGC0001560|c1|6185-25504|+|ARO38317.1|nonribosomal_peptide_synthetase|ARO38317.1
input|c4|4047808-4050208|-|ctg1_4360|	BGC0001953|c1|1-8565|-|AXN93605.1|PuwA|AXN93605.1
input|c4|4047808-4050208|-|ctg1_4360|	BGC0002001|c1|17133-24944|-|Achr_RS19575|non-ribosomal_peptide_synthetase|WP_039806850.1
input|c4|4047808-4050208|-|ctg1_4360|	BGC0000434|c1|42861-52334|+|BAI63289.1|putative_non-ribosomal_peptide_synthetase|BAI63289.1
input|c4|4047808-4050208|-|ctg1_4360|	BGC0000985|c1|47969-54460|+|TMO_c0611|DidJ|AFK57221.1
input|c4|4047808-4050208|-|ctg1_4360|	BGC0001110|c1|20598-58535|+|ADA82585.1|hybrid_trans-AT_polyketide_synthase_-_nonribosomal_peptide_synthetase|ADA82585.1
input|c4|4047808-4050208|-|ctg1_4360|	BGC0001426|c1|13461-22607|+|APZ78781.1|nonribosomal_peptide_synthetase|APZ78781.1
input|c4|4047808-4050208|-|ctg1_4360|	BGC0001426|c1|13461-22607|+|APZ78781.1|nonribosomal_peptide_synthetase|APZ78781.1
input|c4|4047808-4050208|-|ctg1_4360|	BGC0001657|c1|33746-53263|+|BAV56271.1||BAV56271.1
input|c4|4047808-4050208|-|ctg1_4360|	BGC0001657|c1|33746-53263|+|BAV56271.1||BAV56271.1
input|c4|4047808-4050208|-|ctg1_4360|	BGC0001728|c1|40751-61750|+|PPE_RS24100|non-ribosomal_peptide_synthetase|WP_043882190.1
input|c4|4047808-4050208|-|ctg1_4360|	BGC0001728|c1|40751-61750|+|PPE_RS24100|non-ribosomal_peptide_synthetase|WP_043882190.1
input|c4|4047808-4050208|-|ctg1_4360|	BGC0001877|c1|15427-19242|-|FS847_01805|amino_acid_adenylation_domain-containing_protein|TXD00259.1
input|c4|4047808-4050208|-|ctg1_4360|	BGC0001884|c1|32551-36813|+|DAB41917.1|ArzO_-_NRPS_(Cy,_A,_Ox,_PCP)|DAB41917.1
input|c4|4047808-4050208|-|ctg1_4360|	BGC0001993|c1|21488-42487|+|PPE_RS24100|non-ribosomal_peptide_synthetase|WP_043882190.1
input|c4|4047808-4050208|-|ctg1_4360|	BGC0001993|c1|21488-42487|+|PPE_RS24100|non-ribosomal_peptide_synthetase|WP_043882190.1
input|c4|4047808-4050208|-|ctg1_4360|	BGC0000381|c1|8661-19403|+|BLi00401|lichenysin_synthase_LchAA|AAU39359.1
input|c4|4047808-4050208|-|ctg1_4360|	BGC0000381|c1|8661-19403|+|BLi00401|lichenysin_synthase_LchAA|AAU39359.1
input|c4|4047808-4050208|-|ctg1_4360|	BGC0000429|c1|40329-54515|+|AEA30273.1|peptide_synthetase|AEA30273.1
input|c4|4047808-4050208|-|ctg1_4360|	BGC0000447|c1|14451-24293|+|CCJ67637.1|TaaB|CCJ67637.1
input|c4|4047808-4050208|-|ctg1_4360|	BGC0000447|c1|14451-24293|+|CCJ67637.1|TaaB|CCJ67637.1
input|c4|4047808-4050208|-|ctg1_4360|	BGC0000955|c1|4229-11416|+|CCA29202.1|non-ribosomal_peptide_synthetase|CCA29202.1
input|c4|4047808-4050208|-|ctg1_4360|	BGC0001034|c1|10735-22728|+|CCE88377.1|non-ribosomal_peptide_synthetase/polyketide_synthase|CCE88377.1
input|c4|4047808-4050208|-|ctg1_4360|	BGC0001056|c1|25460-37969|+|CCM44336.1|Nonribosomal_peptide_synthetase|CCM44336.1
input|c4|4047808-4050208|-|ctg1_4360|	BGC0001455|c1|2369-11245|+|antaC|NRPS|antaC
input|c4|4047808-4050208|-|ctg1_4360|	BGC0000330|c1|22369-31653|-|H16_B1687|non-ribosomal_peptide_synthetase|CAJ96472.1
input|c4|4047808-4050208|-|ctg1_4360|	BGC0000365|c1|22554-32849|+|AAT01806.1|non-ribosomal_peptide_synthetase|AAT01806.1
input|c4|4047808-4050208|-|ctg1_4360|	BGC0000407|c1|12104-19786|+|AEW31020.1|plipastatin_synthetase|AEW31020.1
input|c4|4047808-4050208|-|ctg1_4360|	BGC0000407|c1|12104-19786|+|AEW31020.1|plipastatin_synthetase|AEW31020.1
input|c4|4047808-4050208|-|ctg1_4360|	BGC0000413|c1|23151-36383|-|PFL_4093|non-ribosomal_peptide_synthetase_PvdD|AAY93354.1
input|c4|4047808-4050208|-|ctg1_4360|	BGC0000413|c1|23151-36383|-|PFL_4093|non-ribosomal_peptide_synthetase_PvdD|AAY93354.1
input|c4|4047808-4050208|-|ctg1_4360|	BGC0000413|c1|36396-42977|-|PFL_4094|non-ribosomal_peptide_synthetase_PvdJ|AAY93355.1
input|c4|4047808-4050208|-|ctg1_4360|	BGC0000414|c1|30796-35256|+|BAO84866.1|putative_non-ribosomal_peptide_synthetase|BAO84866.1
input|c4|4047808-4050208|-|ctg1_4360|	BGC0001367|c1|4-12555|+|Hoch_0798|amino_acid_adenylation_domain_protein|ACY13414.1
input|c4|4047808-4050208|-|ctg1_4360|	BGC0001424|c1|14046-23186|+|AQM37583.1|nonribosomal_peptide_synthetase|AQM37583.1
input|c4|4047808-4050208|-|ctg1_4360|	BGC0001424|c1|14046-23186|+|AQM37583.1|nonribosomal_peptide_synthetase|AQM37583.1
input|c4|4047808-4050208|-|ctg1_4360|	BGC0001532|c1|9622-23457|+|ATY37590.1|BogC|ATY37590.1
input|c4|4047808-4050208|-|ctg1_4360|	BGC0001532|c1|9622-23457|+|ATY37590.1|BogC|ATY37590.1
input|c4|4047808-4050208|-|ctg1_4360|	BGC0001620|c1|32343-56411|+|ASX95241.1|IlaS|ASX95241.1
input|c4|4047808-4050208|-|ctg1_4360|	BGC0001763|c1|31567-55542|+|BBA20967.1|nonribosomal_peptide_synthetase|BBA20967.1
input|c4|4047808-4050208|-|ctg1_4360|	BGC0000315|c1|46275-57287|+|CAB38517.1|CDA_peptide_synthetase_II_(CdaPs2)|CAB38517.1
input|c4|4047808-4050208|-|ctg1_4360|	BGC0000461|c1|22955-50851|-|AEP18656.1|WAPS1|AEP18656.1
input|c4|4047808-4050208|-|ctg1_4360|	BGC0000950|c1|5930-8485|-|ADY76664.1|non-ribosomal_peptide_synthetase|ADY76664.1
input|c4|4047808-4050208|-|ctg1_4360|	BGC0001130|c1|19106-32206|+|Xbud_02640|pvdj|PHM26612.1
input|c4|4047808-4050208|-|ctg1_4360|	BGC0001479|c1|1-6546|+|Npun_F2460|non-ribosomal_peptide_synthetase|ACC81021.1
input|c4|4047808-4050208|-|ctg1_4360|	BGC0001479|c1|1-6546|+|Npun_F2460|non-ribosomal_peptide_synthetase|ACC81021.1
input|c4|4047808-4050208|-|ctg1_4360|	BGC0000345|c1|7043-13456|+|AHB38515.1|non-ribosomal_peptide_synthetase|AHB38515.1
input|c4|4047808-4050208|-|ctg1_4360|	BGC0000359|c1|7281-18170|-|Tfu_1867|non-ribosomal_peptide_synthase:Amino_acid_adenylation|AAZ55900.1
input|c4|4047808-4050208|-|ctg1_4360|	BGC0000359|c1|7281-18170|-|Tfu_1867|non-ribosomal_peptide_synthase:Amino_acid_adenylation|AAZ55900.1
input|c4|4047808-4050208|-|ctg1_4360|	BGC0000384|c1|2740-10182|+|AAT12283.1|LtxA|AAT12283.1
input|c4|4047808-4050208|-|ctg1_4360|	BGC0000397|c1|8496-19703|+|AAO23333.1|NcpA|AAO23333.1
input|c4|4047808-4050208|-|ctg1_4360|	BGC0000402|c1|7943-24052|-|ERIC2_c18760|nonribosomal_peptide_ligase_subunit|AHD05678.1
input|c4|4047808-4050208|-|ctg1_4360|	BGC0000402|c1|7943-24052|-|ERIC2_c18760|nonribosomal_peptide_ligase_subunit|AHD05678.1
input|c4|4047808-4050208|-|ctg1_4360|	BGC0000402|c1|24096-36050|-|ERIC2_c18770|putative_non-ribosomal_peptide_ligase/_polyketide_synthase_hybrid|AHD05679.1
input|c4|4047808-4050208|-|ctg1_4360|	BGC0000449|c1|47138-58360|+|AHF21229.1|TriE|AHF21229.1
input|c4|4047808-4050208|-|ctg1_4360|	BGC0000449|c1|47138-58360|+|AHF21229.1|TriE|AHF21229.1
input|c4|4047808-4050208|-|ctg1_4360|	BGC0000974|c1|47269-51879|+|CBD77749.1|non-ribosomal_peptide_synthetase|CBD77749.1
input|c4|4047808-4050208|-|ctg1_4360|	BGC0000974|c1|47269-51879|+|CBD77749.1|non-ribosomal_peptide_synthetase|CBD77749.1
input|c4|4047808-4050208|-|ctg1_4360|	BGC0001036|c1|29232-34220|+|AGZ15460.1|putative_non-ribosomal_peptide_synthetase|AGZ15460.1
input|c4|4047808-4050208|-|ctg1_4360|	BGC0001559|c1|43597-48207|+|AIR74925.1|non-ribosomal_peptide_synthetase|AIR74925.1
input|c4|4047808-4050208|-|ctg1_4360|	BGC0001559|c1|43597-48207|+|AIR74925.1|non-ribosomal_peptide_synthetase|AIR74925.1
input|c4|4047808-4050208|-|ctg1_4360|	BGC0000302|c1|25102-29313|+|ACZ55946.1|non-ribosomal_peptide_synthetase|ACZ55946.1
input|c4|4047808-4050208|-|ctg1_4360|	BGC0000330|c1|8971-12198|-|H16_B1683|non-ribosomal_peptide_synthetase|CAJ96468.1
input|c4|4047808-4050208|-|ctg1_4360|	BGC0000368|c1|13537-20943|-|CBA63680.1|nonribosomal_peptide_synthetase_NRPS|CBA63680.1
input|c4|4047808-4050208|-|ctg1_4360|	BGC0000400|c1|39356-48868|+|AGM16414.1|paenibacterin_synthetase_C|AGM16414.1
input|c4|4047808-4050208|-|ctg1_4360|	BGC0000400|c1|39356-48868|+|AGM16414.1|paenibacterin_synthetase_C|AGM16414.1
input|c4|4047808-4050208|-|ctg1_4360|	BGC0000437|c1|2471-30967|-|Psyr_2608|Amino_acid_adenylation|AAY37647.1
input|c4|4047808-4050208|-|ctg1_4360|	BGC0000437|c1|2471-30967|-|Psyr_2608|Amino_acid_adenylation|AAY37647.1
input|c4|4047808-4050208|-|ctg1_4360|	BGC0000464|c1|8757-31655|+|XDD1_2281|Putative_Ornithine_racemase_(fragment)|CDG17980.1
input|c4|4047808-4050208|-|ctg1_4360|	BGC0000974|c1|32700-41591|+|CBD77746.1|non-ribosomal_peptide_synthetase/polyketide_synthase|CBD77746.1
input|c4|4047808-4050208|-|ctg1_4360|	BGC0000974|c1|32700-41591|+|CBD77746.1|non-ribosomal_peptide_synthetase/polyketide_synthase|CBD77746.1
input|c4|4047808-4050208|-|ctg1_4360|	BGC0001183|c1|141815-151312|-|AGC09528.1|NRPS|AGC09528.1
input|c4|4047808-4050208|-|ctg1_4360|	BGC0001183|c1|141815-151312|-|AGC09528.1|NRPS|AGC09528.1
input|c4|4047808-4050208|-|ctg1_4360|	BGC0001427|c1|13479-22625|+|APZ78794.1|nonribosomal_peptide_synthetase|APZ78794.1
input|c4|4047808-4050208|-|ctg1_4360|	BGC0001427|c1|13479-22625|+|APZ78794.1|nonribosomal_peptide_synthetase|APZ78794.1
input|c4|4047808-4050208|-|ctg1_4360|	BGC0001559|c1|29028-37919|+|AIR74926.1|polyketide_synthase|AIR74926.1
input|c4|4047808-4050208|-|ctg1_4360|	BGC0001559|c1|29028-37919|+|AIR74926.1|polyketide_synthase|AIR74926.1
input|c4|4047808-4050208|-|ctg1_4360|	BGC0001807|c1|42445-61209|+|ATL73036.1|amino_acid_adenylation_protein|ATL73036.1
input|c4|4047808-4050208|-|ctg1_4360|	BGC0001807|c1|42445-61209|+|ATL73036.1|amino_acid_adenylation_protein|ATL73036.1
input|c4|4047808-4050208|-|ctg1_4360|	BGC0000301|c1|1-6501|+|ABV79985.1|ApnA|ABV79985.1
input|c4|4047808-4050208|-|ctg1_4360|	BGC0000301|c1|1-6501|+|ABV79985.1|ApnA|ABV79985.1
input|c4|4047808-4050208|-|ctg1_4360|	BGC0000427|c1|1-2667|-|Ava_3855|Amino_acid_adenylation|ABA23460.1
input|c4|4047808-4050208|-|ctg1_4360|	BGC0000427|c1|1-2667|-|Ava_3855|Amino_acid_adenylation|ABA23460.1
input|c4|4047808-4050208|-|ctg1_4360|	BGC0000452|c1|22858-42321|+|BBR47_27890|tyrocidine_synthetase_III|BAH43766.1
input|c4|4047808-4050208|-|ctg1_4360|	BGC0000452|c1|22858-42321|+|BBR47_27890|tyrocidine_synthetase_III|BAH43766.1
input|c4|4047808-4050208|-|ctg1_4360|	BGC0001019|c1|36844-49269|+|AHB82058.1|non_ribosomal_peptide_synthetase|AHB82058.1
input|c4|4047808-4050208|-|ctg1_4360|	BGC0001019|c1|36844-49269|+|AHB82058.1|non_ribosomal_peptide_synthetase|AHB82058.1
input|c4|4047808-4050208|-|ctg1_4360|	BGC0001428|c1|14052-23195|+|APZ78808.1|nonribosomal_peptide_synthetase|APZ78808.1
input|c4|4047808-4050208|-|ctg1_4360|	BGC0001428|c1|14052-23195|+|APZ78808.1|nonribosomal_peptide_synthetase|APZ78808.1
input|c4|4047808-4050208|-|ctg1_4360|	BGC0001975|c1|20025-31823|-|QBG38782.1|Atr21|QBG38782.1
input|c4|4047808-4050208|-|ctg1_4360|	BGC0001984|c1|42975-55616|-|QED55422.1|nonribosomal_peptide_synthetase|QED55422.1
input|c4|4047808-4050208|-|ctg1_4360|	BGC0000323|c1|1142-10639|+|AHZ34232.1|CifA|AHZ34232.1
input|c4|4047808-4050208|-|ctg1_4360|	BGC0000323|c1|1142-10639|+|AHZ34232.1|CifA|AHZ34232.1
input|c4|4047808-4050208|-|ctg1_4360|	BGC0000326|c1|12011-16606|+|AAK81825.1|peptide_synthetase|AAK81825.1
input|c4|4047808-4050208|-|ctg1_4360|	BGC0000380|c1|48758-53011|+|ADZ24999.1|non-ribosomal_peptide_synthase|ADZ24999.1
input|c4|4047808-4050208|-|ctg1_4360|	BGC0001216|c1|2525-11218|+|AKA54626.1|NRPS|AKA54626.1
input|c4|4047808-4050208|-|ctg1_4360|	BGC0001561|c1|13040-17578|+|AQI70_32580||AQI70_32580
input|c4|4047808-4050208|-|ctg1_4360|	BGC0001792|c1|20752-43827|-|XNR_RS17100|non-ribosomal_peptide_synthetase|WP_015507662.1
input|c4|4047808-4050208|-|ctg1_4360|	BGC0001838|c1|3354-16256|+|AFJ23825.1|WLIP_synthetase_B|AFJ23825.1
input|c4|4047808-4050208|-|ctg1_4360|	BGC0001838|c1|3354-16256|+|AFJ23825.1|WLIP_synthetase_B|AFJ23825.1
input|c4|4047808-4050208|-|ctg1_4360|	BGC0001093|c1|52550-63937|+|AAY32966.1|DszC|AAY32966.1
input|c4|4047808-4050208|-|ctg1_4360|	BGC0001093|c1|52550-63937|+|AAY32966.1|DszC|AAY32966.1
input|c4|4047808-4050208|-|ctg1_4360|	BGC0001189|c1|9378-17168|+|RALTA_B1227|non_ribosomal_peptide_synthase,_antibiotic_synthesis;_contains_3_condensation_domains,_2_AMP-acid_ligases_II_domains,_2_PP-binding,_Phosphopantetheine_attachment_site|CAQ71828.1
input|c4|4047808-4050208|-|ctg1_4360|	BGC0001189|c1|9378-17168|+|RALTA_B1227|non_ribosomal_peptide_synthase,_antibiotic_synthesis;_contains_3_condensation_domains,_2_AMP-acid_ligases_II_domains,_2_PP-binding,_Phosphopantetheine_attachment_site|CAQ71828.1
input|c4|4047808-4050208|-|ctg1_4360|	BGC0001423|c1|13624-22764|+|APZ78755.1|nonribosomal_peptide_synthetase|APZ78755.1
input|c4|4047808-4050208|-|ctg1_4360|	BGC0001423|c1|13624-22764|+|APZ78755.1|nonribosomal_peptide_synthetase|APZ78755.1
input|c4|4047808-4050208|-|ctg1_4360|	BGC0001614|c1|30541-36987|-|PL8927_110045|non-ribosomal_peptide_synthase_involved_in_Hassallidin_biosynthesis|CZT62792.1
input|c4|4047808-4050208|-|ctg1_4360|	BGC0001614|c1|30541-36987|-|PL8927_110045|non-ribosomal_peptide_synthase_involved_in_Hassallidin_biosynthesis|CZT62792.1
input|c4|4047808-4050208|-|ctg1_4360|	BGC0001711|c1|27336-31250|+|JM78_19295|amino_acid_adenylation_protein|KFL51885.1
input|c4|4047808-4050208|-|ctg1_4360|	BGC0001975|c1|42898-57465|-|QBG38784.1|Atr23|QBG38784.1
input|c4|4047808-4050208|-|ctg1_4360|	BGC0000464|c1|38380-53205|+|XDD1_2283|Non-ribosomal_peptide_synthetase|CDG17982.1
input|c4|4047808-4050208|-|ctg1_4360|	BGC0001329|c1|34573-35775|+|ctg1_orf18||ctg1_orf18
input|c4|4047808-4050208|-|ctg1_4360|	BGC0000325|c1|3167-14098|-|CAB53322.1|putative_peptide_synthetase|CAB53322.1
input|c4|4047808-4050208|-|ctg1_4360|	BGC0000388|c1|10069-18312|+|AAU34202.1|mannopeptimycin_peptide_synthetase_MppA|AAU34202.1
input|c4|4047808-4050208|-|ctg1_4360|	BGC0000388|c1|10069-18312|+|AAU34202.1|mannopeptimycin_peptide_synthetase_MppA|AAU34202.1
input|c4|4047808-4050208|-|ctg1_4360|	BGC0000436|c1|6976-19461|+|PMI03_05101|amino_acid_adenylation_enzyme/thioester_reductase_family_protein|EJK79843.1
input|c4|4047808-4050208|-|ctg1_4360|	BGC0000958|c1|2449-11142|+|STREPS4_RS11225|non-ribosomal_peptide_synthetase|WP_010639240.1
input|c4|4047808-4050208|-|ctg1_4360|	BGC0000963|c1|43263-51290|+|AAG02359.1|peptide_synthetase_NRPS5-4-3|AAG02359.1
input|c4|4047808-4050208|-|ctg1_4360|	BGC0001125|c1|53421-56729|+|AIW82285.1|PuwH|AIW82285.1
input|c4|4047808-4050208|-|ctg1_4360|	BGC0001183|c1|108149-108931|-|AGC09508.1|LobA3|AGC09508.1
input|c4|4047808-4050208|-|ctg1_4360|	BGC0001230|c1|6623-10618|-|DAB41476.1|nonribosomal_peptide_synthetase|DAB41476.1
input|c4|4047808-4050208|-|ctg1_4360|	BGC0001766|c1|6623-10618|-|DAB41476.1|nonribosomal_peptide_synthetase|DAB41476.1
input|c4|4047808-4050208|-|ctg1_4360|	BGC0000300|c1|8533-15621|-|SSMG_02536|hypothetical_protein|EFL06865.1
input|c4|4047808-4050208|-|ctg1_4360|	BGC0000300|c1|8533-15621|-|SSMG_02536|hypothetical_protein|EFL06865.1
input|c4|4047808-4050208|-|ctg1_4360|	BGC0000378|c1|2934-4727|+|ABV56604.1|adenylation_domain_protein|ABV56604.1
input|c4|4047808-4050208|-|ctg1_4360|	BGC0001406|c1|39122-56611|+|ALV86867.1|Tlo21|ALV86867.1
input|c4|4047808-4050208|-|ctg1_4360|	BGC0001416|c1|16291-31125|-|AL066_08465|NunD|KPN93065.1
input|c4|4047808-4050208|-|ctg1_4360|	BGC0001416|c1|16291-31125|-|AL066_08465|NunD|KPN93065.1
input|c4|4047808-4050208|-|ctg1_4360|	BGC0001608|c1|25663-43539|+|AAW51_RS13570|non-ribosomal_peptide_synthetase|WP_047197779.1
input|c4|4047808-4050208|-|ctg1_4360|	BGC0002003|c1|25663-43539|+|AAW51_RS13570|non-ribosomal_peptide_synthetase|WP_047197779.1
input|c4|4047808-4050208|-|ctg1_4360|	BGC0000315|c1|57287-64540|+|CAD55498.1|CDA_peptide_synthetase_III_(CdaPs3)|CAD55498.1
input|c4|4047808-4050208|-|ctg1_4360|	BGC0001024|c1|37285-42537|+|AAF19815.1|mtaG|AAF19815.1
input|c4|4047808-4050208|-|ctg1_4360|	BGC0001070|c1|120247-123468|+|orf_R7|putative_non-ribosomal_peptide_synthetase|CAN89662.1
input|c4|4047808-4050208|-|ctg1_4360|	BGC0001108|c1|12407-38212|+|AAS47564.1|mixed_type_I_polyketide_synthase/nonribosomal_peptide_synthetase|AAS47564.1
input|c4|4047808-4050208|-|ctg1_4360|	BGC0001109|c1|6309-32114|+|ctg1_orf6||ctg1_orf6
input|c4|4047808-4050208|-|ctg1_4360|	BGC0001417|c1|10583-19729|+|APZ78679.1|nonribosomal_peptide_synthetase|APZ78679.1
input|c4|4047808-4050208|-|ctg1_4360|	BGC0001421|c1|22508-39013|+|APZ78729.1|nonribosomal_peptide_synthetase|APZ78729.1
input|c4|4047808-4050208|-|ctg1_4360|	BGC0001425|c1|13462-22608|+|APZ78768.1|nonribosomal_peptide_synthetase|APZ78768.1
input|c4|4047808-4050208|-|ctg1_4360|	BGC0001425|c1|13462-22608|+|APZ78768.1|nonribosomal_peptide_synthetase|APZ78768.1
input|c4|4047808-4050208|-|ctg1_4360|	BGC0001448|c1|15319-24513|+|ARU08073.1|mlcK|ARU08073.1
input|c4|4047808-4050208|-|ctg1_4360|	BGC0001448|c1|15319-24513|+|ARU08073.1|mlcK|ARU08073.1
input|c4|4047808-4050208|-|ctg1_4360|	BGC0001721|c1|11715-21164|-|AUD11994.1|OrbI|AUD11994.1
input|c4|4047808-4050208|-|ctg1_4360|	BGC0001721|c1|11715-21164|-|AUD11994.1|OrbI|AUD11994.1
input|c4|4047808-4050208|-|ctg1_4360|	BGC0001792|c1|43992-56789|-|XNR_RS17105|non-ribosomal_peptide_synthase|WP_015507663.1
input|c4|4047808-4050208|-|ctg1_4360|	BGC0001792|c1|43992-56789|-|XNR_RS17105|non-ribosomal_peptide_synthase|WP_015507663.1
input|c4|4047808-4050208|-|ctg1_4360|	BGC0000316|c1|25196-28366|+|ABR67749.1|CmnF|ABR67749.1
input|c4|4047808-4050208|-|ctg1_4360|	BGC0000445|c1|44152-49566|+|CAJ34381.1|NRPS_protein|CAJ34381.1
input|c4|4047808-4050208|-|ctg1_4360|	BGC0001192|c1|22294-41172|+|AJM89738.1|PmxE|AJM89738.1
input|c4|4047808-4050208|-|ctg1_4360|	BGC0001192|c1|22294-41172|+|AJM89738.1|PmxE|AJM89738.1
input|c4|4047808-4050208|-|ctg1_4360|	BGC0001413|c1|22598-25525|+|AKP45396.1|CysH|AKP45396.1
input|c4|4047808-4050208|-|ctg1_4360|	BGC0001467|c1|5472-10052|-|FIS9431_RS32925|non-ribosomal_peptide_synthetase|WP_051206727.1
input|c4|4047808-4050208|-|ctg1_4360|	BGC0001656|c1|38760-53402|-|AKQ22680.1|malonyl_CoA-acyl_carrier_protein_transacylase|AKQ22680.1
input|c4|4047808-4050208|-|ctg1_4360|	BGC0001918|c1|2466-16226|+|BBD17741.1|non-ribosomal_peptide_synthetase|BBD17741.1
input|c4|4047808-4050208|-|ctg1_4360|	BGC0000332|c1|10566-24731|+|AAZ03552.1|McnC|AAZ03552.1
input|c4|4047808-4050208|-|ctg1_4360|	BGC0000408|c1|22102-41040|+|ACA97580.1|PmxE|ACA97580.1
input|c4|4047808-4050208|-|ctg1_4360|	BGC0000408|c1|22102-41040|+|ACA97580.1|PmxE|ACA97580.1
input|c4|4047808-4050208|-|ctg1_4360|	BGC0000464|c1|77134-83853|+|XDD1_2287|Non-ribosomal_peptide_synthetase|CDG17986.1
input|c4|4047808-4050208|-|ctg1_4360|	BGC0001017|c1|51573-55448|+|AAF00962.1|mcyC|AAF00962.1
input|c4|4047808-4050208|-|ctg1_4360|	BGC0001153|c1|22005-40826|+|AEZ51520.1|pmxE|AEZ51520.1
input|c4|4047808-4050208|-|ctg1_4360|	BGC0001153|c1|22005-40826|+|AEZ51520.1|pmxE|AEZ51520.1
input|c4|4047808-4050208|-|ctg1_4360|	BGC0001389|c1|58668-80042|+|AHZ34243.1|CipF|AHZ34243.1
input|c4|4047808-4050208|-|ctg1_4360|	BGC0001416|c1|2722-16287|-|AL066_08460|NunE|KPN90369.1
input|c4|4047808-4050208|-|ctg1_4360|	BGC0001432|c1|11949-21122|+|APZ78855.1|nonribosomal_peptide_synthetase|APZ78855.1
input|c4|4047808-4050208|-|ctg1_4360|	BGC0001432|c1|11949-21122|+|APZ78855.1|nonribosomal_peptide_synthetase|APZ78855.1
input|c4|4047808-4050208|-|ctg1_4360|	BGC0001477|c1|96517-99612|+|AVV61987.1|putative_non-ribosomal_peptide_synthetase|AVV61987.1
input|c4|4047808-4050208|-|ctg1_4360|	BGC0000392|c1|7525-17757|-|Amir_2719|amino_acid_adenylation_domain_protein|ACU36654.1
input|c4|4047808-4050208|-|ctg1_4360|	BGC0000397|c1|19700-34111|+|AAO23334.1|NcpB|AAO23334.1
input|c4|4047808-4050208|-|ctg1_4360|	BGC0000407|c1|19804-27471|+|AEW31021.1|plipastatin_synthetase|AEW31021.1
input|c4|4047808-4050208|-|ctg1_4360|	BGC0000407|c1|19804-27471|+|AEW31021.1|plipastatin_synthetase|AEW31021.1
input|c4|4047808-4050208|-|ctg1_4360|	BGC0000449|c1|4869-46985|+|AHF21228.1|TriD|AHF21228.1
input|c4|4047808-4050208|-|ctg1_4360|	BGC0000449|c1|4869-46985|+|AHF21228.1|TriD|AHF21228.1
input|c4|4047808-4050208|-|ctg1_4360|	BGC0001028|c1|28262-35614|+|AAF17281.1|nosD|AAF17281.1
input|c4|4047808-4050208|-|ctg1_4360|	BGC0001389|c1|36115-49032|+|AHZ34241.1|CipD|AHZ34241.1
input|c4|4047808-4050208|-|ctg1_4360|	BGC0001462|c1|39426-51620|-|BS329_14145|non-ribosomal_peptide_synthetase|OLZ52457.1
input|c4|4047808-4050208|-|ctg1_4360|	BGC0001711|c1|12318-25721|+|JM78_19285|amino_acid_adenylation_protein|KFL51883.1
input|c4|4047808-4050208|-|ctg1_4360|	BGC0001807|c1|94319-95044|+|ATL73058.1|hypothetical_protein|ATL73058.1
input|c4|4047808-4050208|-|ctg1_4360|	BGC0001818|c1|16639-18474|-|BAV57451.1|NRPS_(A-PCP)|BAV57451.1
input|c4|4047808-4050208|-|ctg1_4360|	BGC0001912|c1|16639-18474|-|BAV57451.1|NRPS_(A-PCP)|BAV57451.1
input|c4|4047808-4050208|-|ctg1_4360|	BGC0001950|c1|54511-57756|+|AXN93582.1|PuwH|AXN93582.1
input|c4|4047808-4050208|-|ctg1_4360|	BGC0001951|c1|55576-58884|+|AXN93591.1|PuwH|AXN93591.1
input|c4|4047808-4050208|-|ctg1_4360|	BGC0000359|c1|4060-7284|-|Tfu_1866|amino_acid_adenylation|AAZ55899.1
input|c4|4047808-4050208|-|ctg1_4360|	BGC0000367|c1|10722-17549|+|BBR47_28920|linear_pentadecapeptide_gramicidin_synthetase_LgrA|BAH43869.1
input|c4|4047808-4050208|-|ctg1_4360|	BGC0000367|c1|10722-17549|+|BBR47_28920|linear_pentadecapeptide_gramicidin_synthetase_LgrA|BAH43869.1
input|c4|4047808-4050208|-|ctg1_4360|	BGC0000413|c1|42977-54124|-|PFL_4095|non-ribosomal_peptide_synthetase_PvdI|AAY93356.2
input|c4|4047808-4050208|-|ctg1_4360|	BGC0000413|c1|42977-54124|-|PFL_4095|non-ribosomal_peptide_synthetase_PvdI|AAY93356.2
input|c4|4047808-4050208|-|ctg1_4360|	BGC0000454|c1|7494-16001|-|CAJ45639.1|vanchrobactin_non_ribosomal_peptide_synthetase|CAJ45639.1
input|c4|4047808-4050208|-|ctg1_4360|	BGC0001018|c1|9459-23657|+|BAH22764.1|nonribosomal_peptide_synthetase|BAH22764.1
input|c4|4047808-4050208|-|ctg1_4360|	BGC0001193|c1|72-5129|+|AJI44167.1|long-chain-fatty-acid-CoA_ligase|AJI44167.1
input|c4|4047808-4050208|-|ctg1_4360|	BGC0001443|c1|2545-7191|-|G339_RS37205|type_I_polyketide_synthase|WP_019634550.1
input|c4|4047808-4050208|-|ctg1_4360|	BGC0001614|c1|39402-47882|-|PL8927_110047|Non-ribosomal_peptide_synthase_involved_in_Hassallidin_biosynthesis|CZT62794.1
input|c4|4047808-4050208|-|ctg1_4360|	BGC0000389|c1|12921-24248|+|ABH06369.2|MassC|ABH06369.2
input|c4|4047808-4050208|-|ctg1_4360|	BGC0000389|c1|12921-24248|+|ABH06369.2|MassC|ABH06369.2
input|c4|4047808-4050208|-|ctg1_4360|	BGC0000459|c1|38322-43025|-|AGN74886.1|nonribosomal_peptide_synthetase|AGN74886.1
input|c4|4047808-4050208|-|ctg1_4360|	BGC0001000|c1|24086-35923|+|AAY42398.1|Nonribosomal_peptide_synthetase|AAY42398.1
input|c4|4047808-4050208|-|ctg1_4360|	BGC0001419|c1|12566-21715|+|APZ78703.1|nonribosomal_peptide_synthetase|APZ78703.1
input|c4|4047808-4050208|-|ctg1_4360|	BGC0001419|c1|12566-21715|+|APZ78703.1|nonribosomal_peptide_synthetase|APZ78703.1
input|c4|4047808-4050208|-|ctg1_4360|	BGC0001999|c1|9170-15185|-|BGRAMDRAFT_RS22640|non-ribosomal_peptide_synthetase|BGRAMDRAFT_RS22640
input|c4|4047808-4050208|-|ctg1_4360|	BGC0001999|c1|9170-15185|-|BGRAMDRAFT_RS22640|non-ribosomal_peptide_synthetase|BGRAMDRAFT_RS22640
input|c4|4047808-4050208|-|ctg1_4360|	BGC0000315|c1|23887-46278|+|CAB38518.1|CDA_peptide_synthetase_I_(CdaPs1)|CAB38518.1
input|c4|4047808-4050208|-|ctg1_4360|	BGC0000315|c1|23887-46278|+|CAB38518.1|CDA_peptide_synthetase_I_(CdaPs1)|CAB38518.1
input|c4|4047808-4050208|-|ctg1_4360|	BGC0000366|c1|8437-12144|-|AGE11891.1|nonribosomal_peptide_synthetase|AGE11891.1
input|c4|4047808-4050208|-|ctg1_4360|	BGC0000366|c1|8437-12144|-|AGE11891.1|nonribosomal_peptide_synthetase|AGE11891.1
input|c4|4047808-4050208|-|ctg1_4360|	BGC0000440|c1|20622-26852|+|CAE53350.1|non-ribosomal_peptide_synthetase|CAE53350.1
input|c4|4047808-4050208|-|ctg1_4360|	BGC0000440|c1|20622-26852|+|CAE53350.1|non-ribosomal_peptide_synthetase|CAE53350.1
input|c4|4047808-4050208|-|ctg1_4360|	BGC0000441|c1|14015-20245|+|CAG15009.1|peptide_synthetase,_module_1-2|CAG15009.1
input|c4|4047808-4050208|-|ctg1_4360|	BGC0000441|c1|14015-20245|+|CAG15009.1|peptide_synthetase,_module_1-2|CAG15009.1
input|c4|4047808-4050208|-|ctg1_4360|	BGC0001203|c1|2857-16992|+|AKA59447.1|non-ribosomal_peptide_synthetase|AKA59447.1
input|c4|4047808-4050208|-|ctg1_4360|	BGC0001740|c1|61089-71717|-|BBA21073.1|putative_non-ribosomal_peptide_synthetase|BBA21073.1
input|c4|4047808-4050208|-|ctg1_4360|	BGC0000400|c1|1-19818|+|AGM16412.1|paenibacterin_synthetase_A|AGM16412.1
input|c4|4047808-4050208|-|ctg1_4360|	BGC0000400|c1|1-19818|+|AGM16412.1|paenibacterin_synthetase_A|AGM16412.1
input|c4|4047808-4050208|-|ctg1_4360|	BGC0000402|c1|1-7806|-|ERIC2_c18750|nonribosomal_peptide_ligase_subunit|AHD05677.1
input|c4|4047808-4050208|-|ctg1_4360|	BGC0000402|c1|1-7806|-|ERIC2_c18750|nonribosomal_peptide_ligase_subunit|AHD05677.1
input|c4|4047808-4050208|-|ctg1_4360|	BGC0000429|c1|54509-66241|+|AEA30274.1|peptide_synthetase|AEA30274.1
input|c4|4047808-4050208|-|ctg1_4360|	BGC0000439|c1|11584-28905|+|AHH53506.1|non-ribosomal_peptide_synthetase|AHH53506.1
input|c4|4047808-4050208|-|ctg1_4360|	BGC0000464|c1|83850-98732|+|XDD1_2288|Putative_Ornithine_racemase_(fragment)|CDG17987.1
input|c4|4047808-4050208|-|ctg1_4360|	BGC0000973|c1|42017-46105|+|CCC55927.1|hypothetical_protein|CCC55927.1
[truncated: 25,664 more rows]
